# Supplementary material for: Influence of socioeconomic status on the whole blood transcriptome in African Americans
Source: PLoS One. 2017 Dec 5;12(12):e0187290. doi: 10.1371/journal.pone.0187290 (PMC5716587; doi:10.1371/journal.pone.0187290)
Supplement: S1 Table — (XLSX) [file pone.0187290.s002.xlsx]

## Sheet: Sheet1
GO ID	GO Term	Ontology	P.Value	Adjusted P.Value
GO:0006950	response to stress	BP	1.09913e-09	2.29234e-05
GO:0080134	regulation of response to stress	BP	4.54015e-08	0.000343674
GO:0050896	response to stimulus	BP	4.94352e-08	0.000343674
GO:0051716	cellular response to stimulus	BP	2.24304e-07	0.000832375
GO:0002253	activation of immune response	BP	2.29987e-07	0.000832375
GO:0007165	signal transduction	BP	2.4411e-07	0.000832375
GO:0007154	cell communication	BP	2.93784e-07	0.000832375
GO:0044700	single organism signaling	BP	4.09496e-07	0.000832375
GO:0023052	signaling	BP	4.26741e-07	0.000832375
GO:0006464	cellular protein modification process	BP	4.39016e-07	0.000832375
GO:0036211	protein modification process	BP	4.39016e-07	0.000832375
GO:0043412	macromolecule modification	BP	7.2342e-07	0.00118111
GO:0035556	intracellular signal transduction	BP	7.36212e-07	0.00118111
GO:0002764	immune response-regulating signaling pathway	BP	8.56425e-07	0.00127583
GO:0050707	regulation of cytokine secretion	BP	9.64421e-07	0.00129196
GO:0001775	cell activation	BP	9.91146e-07	0.00129196
GO:0031323	regulation of cellular metabolic process	BP	1.12157e-06	0.00129401
GO:0065007	biological regulation	BP	1.12489e-06	0.00129401
GO:0005515	protein binding	MF	1.17886e-06	0.00129401
GO:0010033	response to organic substance	BP	1.33118e-06	0.00138815
GO:0080090	regulation of primary metabolic process	BP	1.53267e-06	0.00149208
GO:0032434	regulation of proteasomal ubiquitin-dependent protein catabolic process	BP	1.57392e-06	0.00149208
GO:0002757	immune response-activating signal transduction	BP	1.78357e-06	0.00159596
GO:0044267	cellular protein metabolic process	BP	1.83655e-06	0.00159596
GO:0050776	regulation of immune response	BP	2.07714e-06	0.00173284
GO:0043161	proteasome-mediated ubiquitin-dependent protein catabolic process	BP	2.17379e-06	0.00174371
GO:0033554	cellular response to stress	BP	2.35556e-06	0.00181954
GO:0006952	defense response	BP	2.63901e-06	0.00194314
GO:0004896	cytokine receptor activity	MF	2.8137e-06	0.00194314
GO:0050789	regulation of biological process	BP	2.8468e-06	0.00194314
GO:0050663	cytokine secretion	BP	3.02695e-06	0.00194314
GO:0032880	regulation of protein localization	BP	3.04666e-06	0.00194314
GO:0019222	regulation of metabolic process	BP	3.07459e-06	0.00194314
GO:0045321	leukocyte activation	BP	3.70045e-06	0.0022699
GO:0071496	cellular response to external stimulus	BP	4.08746e-06	0.00243566
GO:0010498	proteasomal protein catabolic process	BP	4.39446e-06	0.00243748
GO:0071216	cellular response to biotic stimulus	BP	4.40298e-06	0.00243748
GO:0007166	cell surface receptor signaling pathway	BP	4.44114e-06	0.00243748
GO:0051246	regulation of protein metabolic process	BP	4.56962e-06	0.00244369
GO:0050778	positive regulation of immune response	BP	4.84397e-06	0.00252565
GO:0009605	response to external stimulus	BP	5.43042e-06	0.00272005
GO:0006955	immune response	BP	5.47766e-06	0.00272005
GO:0002376	immune system process	BP	6.21903e-06	0.00301637
GO:0032268	regulation of cellular protein metabolic process	BP	6.48353e-06	0.00307319
GO:0061136	regulation of proteasomal protein catabolic process	BP	6.85106e-06	0.00317524
GO:0019538	protein metabolic process	BP	8.34968e-06	0.00374941
GO:0048584	positive regulation of response to stimulus	BP	8.44947e-06	0.00374941
GO:0031347	regulation of defense response	BP	9.06932e-06	0.00394062
GO:0001816	cytokine production	BP	9.62093e-06	0.00409498
GO:0050794	regulation of cellular process	BP	1.09525e-05	0.00456852
GO:0045087	innate immune response	BP	1.21812e-05	0.0049814
GO:2001233	regulation of apoptotic signaling pathway	BP	1.39379e-05	0.00553352
GO:1902532	negative regulation of intracellular signal transduction	BP	1.4062e-05	0.00553352
GO:0070201	regulation of establishment of protein localization	BP	1.65123e-05	0.0063774
GO:0060341	regulation of cellular localization	BP	1.71283e-05	0.00649504
GO:0060255	regulation of macromolecule metabolic process	BP	1.84039e-05	0.00685414
GO:0051223	regulation of protein transport	BP	1.88595e-05	0.00690057
GO:0071260	cellular response to mechanical stimulus	BP	1.95329e-05	0.00690472
GO:0032436	positive regulation of proteasomal ubiquitin-dependent protein catabolic process	BP	1.95329e-05	0.00690472
GO:0005773	vacuole	CC	2.01801e-05	0.00699662
GO:0042221	response to chemical	BP	2.04638e-05	0.00699662
GO:0002682	regulation of immune system process	BP	2.08994e-05	0.00700338
GO:0010604	positive regulation of macromolecule metabolic process	BP	2.11552e-05	0.00700338
GO:0048583	regulation of response to stimulus	BP	2.18114e-05	0.00710779
GO:0045088	regulation of innate immune response	BP	2.42701e-05	0.00778735
GO:0051247	positive regulation of protein metabolic process	BP	2.60524e-05	0.00823256
GO:0032940	secretion by cell	BP	2.98847e-05	0.0092377
GO:0002758	innate immune response-activating signal transduction	BP	3.01191e-05	0.0092377
GO:0031399	regulation of protein modification process	BP	3.05667e-05	0.00923912
GO:0048523	negative regulation of cellular process	BP	3.26399e-05	0.00972483
GO:0030162	regulation of proteolysis	BP	3.35428e-05	0.00976586
GO:1903530	regulation of secretion by cell	BP	3.39977e-05	0.00976586
GO:0019899	enzyme binding	MF	3.41824e-05	0.00976586
GO:0002218	activation of innate immune response	BP	3.59407e-05	0.0101295
GO:0009607	response to biotic stimulus	BP	4.19411e-05	0.011663
GO:1901800	positive regulation of proteasomal protein catabolic process	BP	4.60377e-05	0.0119869
GO:2001235	positive regulation of apoptotic signaling pathway	BP	4.67405e-05	0.0119869
GO:0044260	cellular macromolecule metabolic process	BP	4.68899e-05	0.0119869
GO:0031329	regulation of cellular catabolic process	BP	4.72235e-05	0.0119869
GO:0038112	interleukin-8-mediated signaling pathway	BP	4.77039e-05	0.0119869
GO:0098758	response to interleukin-8	BP	4.77039e-05	0.0119869
GO:0098759	cellular response to interleukin-8	BP	4.77039e-05	0.0119869
GO:0004918	interleukin-8 receptor activity	MF	4.77039e-05	0.0119869
GO:0016605	PML body	CC	4.88997e-05	0.0121411
GO:0001817	regulation of cytokine production	BP	4.99436e-05	0.0122544
GO:0042990	regulation of transcription factor import into nucleus	BP	5.19024e-05	0.0125869
GO:0031325	positive regulation of cellular metabolic process	BP	5.70488e-05	0.0136729
GO:0009893	positive regulation of metabolic process	BP	5.76915e-05	0.0136729
GO:0042991	transcription factor import into nucleus	BP	6.18057e-05	0.0144834
GO:1903050	regulation of proteolysis involved in cellular protein catabolic process	BP	6.25147e-05	0.0144867
GO:0061659	ubiquitin-like protein ligase activity	MF	6.52259e-05	0.0149489
GO:0071310	cellular response to organic substance	BP	6.79588e-05	0.015406
GO:0048518	positive regulation of biological process	BP	7.13482e-05	0.0160004
GO:0048519	negative regulation of biological process	BP	7.21815e-05	0.0160151
GO:0043170	macromolecule metabolic process	BP	7.40279e-05	0.01622
GO:0032270	positive regulation of cellular protein metabolic process	BP	7.46607e-05	0.01622
GO:0051248	negative regulation of protein metabolic process	BP	7.81462e-05	0.0168022
GO:0098588	bounding membrane of organelle	CC	8.10489e-05	0.0171764
GO:0009894	regulation of catabolic process	BP	8.15337e-05	0.0171764
GO:0045351	type I interferon biosynthetic process	BP	8.85284e-05	0.0184118
GO:0051046	regulation of secretion	BP	8.98436e-05	0.0184118
GO:0031326	regulation of cellular biosynthetic process	BP	9.00463e-05	0.0184118
GO:0008152	metabolic process	BP	9.32106e-05	0.0188738
GO:0016567	protein ubiquitination	BP	9.43374e-05	0.0189183
GO:0010955	negative regulation of protein processing	BP	9.77896e-05	0.0192202
GO:1903318	negative regulation of protein maturation	BP	9.77896e-05	0.0192202
GO:0002684	positive regulation of immune system process	BP	9.86077e-05	0.0192202
GO:0070887	cellular response to chemical stimulus	BP	0.000101408	0.019583
GO:0032269	negative regulation of cellular protein metabolic process	BP	0.000102934	0.0196953
GO:0050790	regulation of catalytic activity	BP	0.000108002	0.0204771
GO:0010942	positive regulation of cell death	BP	0.000112582	0.0210269
GO:0042127	regulation of cell proliferation	BP	0.000112918	0.0210269
GO:1903362	regulation of cellular protein catabolic process	BP	0.000115693	0.0213531
GO:0044699	single-organism process	BP	0.000118185	0.0215749
GO:0045089	positive regulation of innate immune response	BP	0.000118964	0.0215749
GO:0009889	regulation of biosynthetic process	BP	0.000123274	0.0219987
GO:0050708	regulation of protein secretion	BP	0.000124156	0.0219987
GO:0019787	ubiquitin-like protein transferase activity	MF	0.000126862	0.0219987
GO:0006897	endocytosis	BP	0.000128609	0.0219987
GO:0097190	apoptotic signaling pathway	BP	0.000128609	0.0219987
GO:0009612	response to mechanical stimulus	BP	0.000128684	0.0219987
GO:0046822	regulation of nucleocytoplasmic transport	BP	0.000128684	0.0219987
GO:0048522	positive regulation of cellular process	BP	0.000130381	0.0221075
GO:0046649	lymphocyte activation	BP	0.000135111	0.0227248
GO:0010556	regulation of macromolecule biosynthetic process	BP	0.000136747	0.022816
GO:0005161	platelet-derived growth factor receptor binding	MF	0.000139418	0.0228767
GO:0008283	cell proliferation	BP	0.000141359	0.0228767
GO:0019959	interleukin-8 binding	MF	0.00014246	0.0228767
GO:0004982	N-formyl peptide receptor activity	MF	0.00014246	0.0228767
GO:0046824	positive regulation of nucleocytoplasmic transport	BP	0.000143077	0.0228767
GO:0032446	protein modification by small protein conjugation	BP	0.000143962	0.0228767
GO:0016020	membrane	CC	0.000144789	0.0228767
GO:1902531	regulation of intracellular signal transduction	BP	0.000148085	0.0232215
GO:0006954	inflammatory response	BP	0.000156359	0.024336
GO:0080135	regulation of cellular response to stress	BP	0.000158889	0.0244082
GO:0009743	response to carbohydrate	BP	0.000160381	0.0244082
GO:0006511	ubiquitin-dependent protein catabolic process	BP	0.000161993	0.0244082
GO:0051049	regulation of transport	BP	0.000162049	0.0244082
GO:0009306	protein secretion	BP	0.000162954	0.0244082
GO:0046903	secretion	BP	0.000163845	0.0244082
GO:0044237	cellular metabolic process	BP	0.000169646	0.0250745
GO:0050774	negative regulation of dendrite morphogenesis	BP	0.000170722	0.0250745
GO:0098857	membrane microdomain	CC	0.000182725	0.0265419
GO:0031324	negative regulation of cellular metabolic process	BP	0.000183258	0.0265419
GO:0019941	modification-dependent protein catabolic process	BP	0.000185766	0.0267195
GO:0016192	vesicle-mediated transport	BP	0.000188734	0.0269605
GO:0045862	positive regulation of proteolysis	BP	0.000199015	0.0282358
GO:0071214	cellular response to abiotic stimulus	BP	0.000202491	0.0284887
GO:0045861	negative regulation of proteolysis	BP	0.00020353	0.0284887
GO:0071944	cell periphery	CC	0.000205938	0.0286336
GO:0043632	modification-dependent macromolecule catabolic process	BP	0.000212483	0.0293479
GO:0042325	regulation of phosphorylation	BP	0.0002191	0.0300628
GO:0097191	extrinsic apoptotic signaling pathway	BP	0.000223002	0.0303982
GO:0005886	plasma membrane	CC	0.0002311	0.0310797
GO:0001932	regulation of protein phosphorylation	BP	0.00023138	0.0310797
GO:0044092	negative regulation of molecular function	BP	0.000232472	0.0310797
GO:0042306	regulation of protein import into nucleus	BP	0.000236377	0.0314004
GO:0044444	cytoplasmic part	CC	0.00023862	0.0314978
GO:0023057	negative regulation of signaling	BP	0.000240627	0.0315631
GO:0043068	positive regulation of programmed cell death	BP	0.000242437	0.0316017
GO:0031349	positive regulation of defense response	BP	0.000244426	0.0316631
GO:0010646	regulation of cell communication	BP	0.0002528	0.0323459
GO:0006796	phosphate-containing compound metabolic process	BP	0.0002528	0.0323459
GO:0000323	lytic vacuole	CC	0.000256895	0.0324715
GO:0005764	lysosome	CC	0.000256895	0.0324715
GO:0043207	response to external biotic stimulus	BP	0.000264095	0.0329819
GO:0051707	response to other organism	BP	0.000264095	0.0329819
GO:1904589	regulation of protein import	BP	0.000270893	0.0336009
GO:0071704	organic substance metabolic process	BP	0.000273855	0.0336009
GO:0010648	negative regulation of cell communication	BP	0.000273885	0.0336009
GO:0034134	toll-like receptor 2 signaling pathway	BP	0.000279355	0.0340715
GO:0006769	nicotinamide metabolic process	BP	0.000283624	0.0341839
GO:0042110	T cell activation	BP	0.000285193	0.0341839
GO:0070489	T cell aggregation	BP	0.000285193	0.0341839
GO:0071593	lymphocyte aggregation	BP	0.000290671	0.0346414
GO:0015031	protein transport	BP	0.000300724	0.0356358
GO:2000112	regulation of cellular macromolecule biosynthetic process	BP	0.000303875	0.0357786
GO:0005794	Golgi apparatus	CC	0.00030536	0.0357786
GO:0038093	Fc receptor signaling pathway	BP	0.000307172	0.0357899
GO:0065009	regulation of molecular function	BP	0.000322382	0.0373533
GO:0051338	regulation of transferase activity	BP	0.000326878	0.037432
GO:0002768	immune response-regulating cell surface receptor signaling pathway	BP	0.000327299	0.037432
GO:0071900	regulation of protein serine/threonine kinase activity	BP	0.000328445	0.037432
GO:0070486	leukocyte aggregation	BP	0.000331564	0.0375821
GO:0009892	negative regulation of metabolic process	BP	0.0003371	0.0378051
GO:0042345	regulation of NF-kappaB import into nucleus	BP	0.00033897	0.0378051
GO:0042348	NF-kappaB import into nucleus	BP	0.00033897	0.0378051
GO:0002755	MyD88-dependent toll-like receptor signaling pathway	BP	0.000347753	0.0385784
GO:0061630	ubiquitin protein ligase activity	MF	0.000363479	0.0401096
GO:0002221	pattern recognition receptor signaling pathway	BP	0.000375162	0.0411809
GO:0006793	phosphorus metabolic process	BP	0.000380621	0.0415615
GO:0001933	negative regulation of protein phosphorylation	BP	0.000385181	0.0418403
GO:0004842	ubiquitin-protein transferase activity	MF	0.000393025	0.0424531
GO:0042629	mast cell granule	CC	0.000395315	0.0424531
GO:0031663	lipopolysaccharide-mediated signaling pathway	BP	0.000396929	0.0424531
GO:0051051	negative regulation of transport	BP	0.000405583	0.0431573
GO:0032101	regulation of response to external stimulus	BP	0.000416197	0.0440619
GO:0042176	regulation of protein catabolic process	BP	0.000425748	0.0447735
GO:1903827	regulation of cellular protein localization	BP	0.000427212	0.0447735
GO:0031625	ubiquitin protein ligase binding	MF	0.000430453	0.0448333
GO:0010563	negative regulation of phosphorus metabolic process	BP	0.000434231	0.0448333
GO:0045936	negative regulation of phosphate metabolic process	BP	0.000434231	0.0448333
GO:0050670	regulation of lymphocyte proliferation	BP	0.000438175	0.0450176
GO:0001819	positive regulation of cytokine production	BP	0.000451754	0.0461852
GO:0032944	regulation of mononuclear cell proliferation	BP	0.000465632	0.0472096
GO:0051603	proteolysis involved in cellular protein catabolic process	BP	0.000466301	0.0472096
GO:0008289	lipid binding	MF	0.000473269	0.0476835
GO:0044389	ubiquitin-like protein ligase binding	MF	0.000476799	0.0478082
GO:0016740	transferase activity	MF	0.000494288	0.0491314
GO:0031400	negative regulation of protein modification process	BP	0.000494706	0.0491314
GO:0009617	response to bacterium	BP	0.000501914	0.049611
GO:0044238	primary metabolic process	BP	0.000506682	0.049846
