# Supplementary material for: Influence of socioeconomic status on the whole blood transcriptome in African Americans
Source: PLoS One. 2017 Dec 5;12(12):e0187290. doi: 10.1371/journal.pone.0187290 (PMC5716587; doi:10.1371/journal.pone.0187290)
Supplement: S3 Table — (XLSX) [file pone.0187290.s004.xlsx]

## Sheet: darkturquoise_MM_GS_DE
Gene in darkturquoise module	logFC	P.Value	P.Value (FDR)	Module Membership
TPTEP1	0.773364	8.17791e-06	0.00182364	0.698891
CBFA2T3	0.535674	0.000511857	0.0275654	0.837681
BC028224	0.373619	0.00295315	0.0812718	0.891937
BC033528	0.502686	0.00309379	0.0829789	0.93217
AK125489	0.362777	0.00516662	0.116107	0.945619
AL833346	0.336261	0.0156223	0.225424	0.948082
LOC151475	0.389615	0.0160106	0.228404	0.908501
LMX1B	0.371545	0.0168904	0.235824	0.931545
TDGF1	0.589887	0.0191331	0.2533	0.793638
POU5F1	0.296968	0.0192089	0.253857	0.941674
CPT1C	0.380102	0.0201122	0.259207	0.88517
AK095045	0.39773	0.0208548	0.263485	0.894123
AX747547	0.517108	0.0217157	0.268182	0.860897
AK056524	0.316089	0.0227131	0.274432	0.923297
PDE6A	0.294282	0.0236757	0.28155	0.887407
KIAA2012	0.30617	0.0287269	0.310217	0.960281
AK125769	0.334035	0.0297645	0.315253	0.911793
BC037540	0.295851	0.031431	0.323488	0.972649
PTPN14	0.330564	0.0323394	0.328316	0.963178
FLJ40194	0.353041	0.0343201	0.336765	0.943859
MLXIPL	0.325582	0.0373756	0.351802	0.877157
RAB36	0.314003	0.0384191	0.356336	0.915055
KCNJ11	0.302151	0.0388299	0.358223	0.94854
CCBP2	0.341872	0.040272	0.36468	0.861663
CA14	0.3059	0.041863	0.370453	0.924292
LOC646851	0.326897	0.04225	0.373002	0.93876
STEAP2	0.285778	0.0430995	0.377884	0.889877
SLC7A14	0.325052	0.0462083	0.392108	0.935275
ADAMTS4	0.279616	0.0497036	0.403597	0.956114
LOC100507178	0.277858	0.049691	0.403597	0.916517
AK096668	0.251137	0.0511074	0.407966	0.926339
FBLIM1	0.246708	0.051602	0.409509	0.928127
LOC100506688	0.295942	0.0535394	0.41686	0.932867
BC038464	0.279496	0.0568408	0.426632	0.925593
SHOX	0.31887	0.0569006	0.426868	0.900496
CDKN2B-AS1	0.287043	0.0573534	0.428771	0.897362
AK125701	0.225386	0.05794	0.429771	0.968287
RAB3B	0.347429	0.0579432	0.429771	0.933229
CCDC113	0.315087	0.05891	0.434234	0.871757
CHST6	0.293942	0.0595406	0.436892	0.956789
INGX	0.326519	0.0600287	0.437877	0.898537
HCAR1	0.299739	0.0611672	0.440258	0.90551
BX537710	0.245219	0.0615059	0.440756	0.914995
BX647715	0.313154	0.0617144	0.441038	0.935014
BC038201	0.293611	0.0617676	0.44121	0.887987
LMOD3	0.349896	0.0632264	0.444103	0.9041
AX746590	0.428745	0.0643441	0.448578	0.88189
KCNE4	0.308361	0.0654899	0.451514	0.941174
AX748420	0.300171	0.0672002	0.457573	0.942828
KRT15	0.282557	0.0682859	0.458656	0.887262
C7orf46	0.220583	0.0695694	0.463312	0.938269
MIR143HG	0.295608	0.0698613	0.464684	0.935005
CTDNEP1	0.217256	0.0700592	0.464975	0.760973
CABP4	0.295748	0.0701839	0.465372	0.865133
FAM83D	0.250756	0.0705887	0.466523	0.926646
HP09025	0.294917	0.0706431	0.466523	0.903339
AK123891	0.27661	0.0730022	0.469813	0.940602
AX747408	0.365905	0.0731602	0.470221	0.88084
VSTM4	0.278354	0.0741969	0.473473	0.845559
BC035187	0.275312	0.0747319	0.475478	0.935737
HES2	0.319388	0.0761752	0.477608	0.908661
AX746604	0.435405	0.0786082	0.480281	0.899135
BVES	0.309602	0.0795804	0.481731	0.852085
TBXA2R	0.230951	0.0820546	0.487828	0.919505
BC033560	0.309862	0.0825133	0.488816	0.894353
LOC100190940	0.345186	0.0826912	0.488929	0.845284
BSN-AS2	0.339589	0.0831573	0.489897	0.88079
KIAA1456	0.307878	0.0839308	0.49061	0.872353
TSPAN10	0.244019	0.0845568	0.491153	0.93613
CDH7	0.319349	0.0847607	0.491849	0.882602
MRO	0.25945	0.0857411	0.493054	0.896704
PROM2	0.286741	0.0866821	0.495384	0.947912
AX748181	0.256863	0.0867308	0.495384	0.891822
FUT1	0.275663	0.0881085	0.49704	0.917953
OSMR	0.277911	0.0884944	0.49734	0.86801
MTMR2	-0.208022	0.0906254	0.502036	0.819551
PDE4C	0.241267	0.0911988	0.503192	0.848724
AL833150	0.220746	0.0934359	0.506806	0.915908
OLFML2A	0.275318	0.0934885	0.506909	0.853418
PLEKHH3	0.315843	0.0984855	0.513055	0.841019
ZFP42	0.26627	0.0987783	0.513559	0.905443
LOC100506462	0.300037	0.100124	0.51581	0.810483
C11orf88	0.309898	0.100198	0.515835	0.841395
KIAA1614	0.310242	0.102606	0.51938	0.927394
MS4A10	0.256601	0.103384	0.520512	0.929264
HIF3A	0.273142	0.103994	0.522014	0.857485
AX746871	0.268987	0.106662	0.526484	0.915788
KIAA1751	0.272991	0.106503	0.526484	0.9017
AX748411	0.268118	0.109741	0.530792	0.86903
HNF1A-AS1	0.257725	0.111984	0.534044	0.908699
GLOD5	0.268914	0.112552	0.53437	0.884713
SLC15A1	0.291371	0.114309	0.5356	0.911729
FAT3	0.28435	0.115444	0.536779	0.916673
BMP7	0.257357	0.11612	0.538264	0.837577
BC033260	0.298258	0.117039	0.538776	0.88716
SIX4	0.203233	0.117374	0.539052	0.915455
BC045805	0.230582	0.117696	0.539483	0.899952
AX746877	0.259724	0.118598	0.540608	0.887782
ARGFX	0.253662	0.119101	0.541053	0.922628
FAM40B	0.223424	0.119644	0.541053	0.872164
C17orf99	0.284248	0.118878	0.541053	0.812911
LOC100507173	0.23429	0.120773	0.541251	0.931548
EMX2OS	0.233797	0.120916	0.541251	0.927502
C6orf123	0.348518	0.122214	0.543939	0.836511
PCDHB9	0.274473	0.122391	0.544314	0.867642
AX746839	0.273672	0.124204	0.547783	0.841143
EFR3B	0.305889	0.127173	0.55134	0.860232
DNAJC27-AS1	0.218138	0.130614	0.555013	0.93946
USHBP1	0.271215	0.132677	0.559152	0.947267
MFAP5	0.269578	0.133149	0.559575	0.771354
DYDC1	0.36974	0.133387	0.560239	0.825666
LOC100190938	0.200793	0.13855	0.567098	0.82688
AK055918	0.203211	0.138739	0.567257	0.912937
MSH5	0.174886	0.14073	0.569164	0.945376
ABP1	0.259683	0.142892	0.572213	0.849412
AX747088	0.205456	0.145859	0.57384	0.907294
GGT6	0.293337	0.145799	0.57384	0.808167
RAB42	0.282584	0.156435	0.585748	0.855858
GALNTL2	0.275523	0.163518	0.593729	0.882976
LOC728558	0.201708	0.167185	0.596964	0.90494
PPP1R13L	0.240894	0.167383	0.597248	0.821928
BC041007	0.279266	0.170256	0.600506	0.871388
OR7D2	0.194494	0.178449	0.604772	0.908162
AK098727	0.228731	0.176261	0.604772	0.899355
MYH7B	0.221077	0.176615	0.604772	0.856102
CD276	0.219969	0.177378	0.604772	0.847418
FUT6	0.272767	0.178673	0.605167	0.824997
FDPSL2A	0.218216	0.185424	0.612353	0.915295
AK090904	0.217477	0.187131	0.614336	0.929865
FLJ43879	0.344948	0.188618	0.615713	0.861034
STAC2	0.272769	0.192184	0.617465	0.796535
ELMOD1	0.212739	0.197876	0.622371	0.881436
SRRM2	0.180568	0.199702	0.622781	0.807765
AX746522	0.196842	0.202336	0.624075	0.886885
LOH12CR2	0.224905	0.203257	0.624256	0.86426
AIPL1	0.229957	0.204269	0.624529	0.835437
AX746787	0.192221	0.206295	0.626531	0.892887
DKFZp434P0216	0.22426	0.207289	0.626845	0.863195
C6orf203	-0.192448	0.214874	0.631613	0.852358
LOC644617	0.140751	0.216663	0.632293	0.929838
CXorf36	0.229074	0.217279	0.632556	0.819926
BC034268	0.168202	0.218513	0.63273	0.847548
AK097527	0.22524	0.219031	0.633017	0.891987
ANKRD30BP2	0.277573	0.222106	0.635062	0.870217
CIDECP	0.179958	0.228828	0.641182	0.883802
ART3	0.262387	0.231611	0.642878	0.818071
TRPM3	0.188975	0.232296	0.644012	0.912022
SCN11A	0.19816	0.23797	0.650535	0.921383
Em:AC005003.4	0.171863	0.250214	0.657415	0.901235
GTF2IRD2P1	0.185147	0.25217	0.658128	0.783712
ABCB9	0.182444	0.254654	0.659216	0.877782
IAPP	0.201312	0.255746	0.660087	0.810478
MAP1LC3C	0.173676	0.270882	0.6706	0.871735
LOC100506385	0.19541	0.27233	0.671672	0.829986
DGKB	0.202701	0.272803	0.671672	0.80311
TSGA13	0.181805	0.275416	0.673312	0.886886
TNNI1	0.192734	0.283825	0.678502	0.879787
DNAJC22	0.258199	0.284749	0.679266	0.791414
PABPC1P2	0.196236	0.285633	0.679628	0.847128
C5orf64	0.195566	0.286958	0.680432	0.866645
WNT7B	0.167537	0.294585	0.686555	0.882184
DSG3	0.196665	0.301645	0.692525	0.788219
FLJ42102	0.156799	0.312871	0.698872	0.758951
LOC338963	0.200053	0.361067	0.729054	0.822764
ADRA1A	0.143011	0.389558	0.7446	0.872156
BC042893	0.174945	0.396406	0.749706	0.772873
SLC4A8	0.0875993	0.450022	0.780676	0.821561
LOC100505989	0.165284	0.469693	0.790546	0.772649
AK000840	0.184226	0.476436	0.793254	0.768599
GTPBP3	0.106154	0.479457	0.794674	0.828921
BC041030	0.122876	0.490925	0.798905	0.819581
SLC36A3	0.11591	0.520033	0.814377	0.826234
BC047599	0.163885	0.522537	0.816089	0.869451
SLC6A11	0.0840968	0.746811	0.914279	0.796262
