# Supplementary material for: Influence of socioeconomic status on the whole blood transcriptome in African Americans
Source: PLoS One. 2017 Dec 5;12(12):e0187290. doi: 10.1371/journal.pone.0187290 (PMC5716587; doi:10.1371/journal.pone.0187290)
Supplement: S4 Table — (XLSX) [file pone.0187290.s005.xlsx]

## Sheet: EXPRESSION_DATA
GENE	ID1	ID2	ID3	ID4	ID5	ID6	ID7	ID8	ID9	ID10	ID11	ID12	ID13	ID14	ID15	ID16	ID17	ID18	ID19	ID20	ID21	ID22	ID23	ID24	ID25	ID26	ID27	ID28	ID29	ID30	ID31	ID32	ID33	ID34	ID35	ID36
SLC23A2	45.2136	33.0818	41.1218	42.319	35.6397	42.5291	33.7573	30.4667	33.3086	36.2786	54.8578	38.8988	33.4995	33.9359	31.5859	30.5546	30.8231	38.3014	33.4605	32.9083	28.7985	40.2777	33.7875	37.0022	32.7133	37.2223	41.4827	32.4569	35.9365	42.4401	39.82	40.9295	35.8704	31.4489	32.0727	39.2253
SLC23A3	0.605269	1.30171	1.16121	0.787598	1.01672	0.570441	0.733748	0.87494	0.831025	1.29906	0.505313	1.12826	0.838294	0.343937	0.700195	0.920752	1.07675	0.421747	1.13595	1.07351	0.819318	0.585056	1.09696	1.11213	0.895201	0.661368	1.08683	1.37893	1.06198	1.04698	0.656066	1.28909	0.818665	0.6673	0.501527	0.855604
SLC24A1	5.23558	4.97691	5.31959	5.57081	4.9405	6.41565	4.65969	3.93723	3.91978	3.524	5.04759	4.21986	4.61062	5.6083	3.89749	5.04139	2.97777	4.25687	4.49397	4.06878	4.10379	5.41875	3.99718	4.74786	3.60019	3.23082	5.12694	4.51687	4.73209	3.58965	5.12001	4.72762	5.01249	5.25732	3.7113	1.97687
SLC22A5	1.87633	2.28885	2.79978	1.15258	2.01027	3.22234	3.07254	2.84356	2.47731	2.1144	2.21872	2.31616	2.64385	2.9186	2.40887	2.70952	2.75602	1.71226	2.93085	2.37617	2.44788	2.02124	1.35753	3.1726	2.49244	3.04077	3.19878	3.67802	2.12601	3.70183	2.446	1.81333	2.60737	2.31195	2.63302	2.63583
SLC26A8	7.77741	7.25218	17.8749	4.43744	5.26793	4.73539	4.00672	10.5968	5.03952	9.97403	7.99682	11.3038	9.33988	2.91631	4.88919	4.60594	7.74251	3.51345	4.4312	9.01543	7.53946	8.36387	16.2206	9.66367	9.2736	5.82362	7.74741	7.64544	5.37435	6.81846	5.3217	4.8199	14.3778	8.6768	6.40525	18.9804
SLC27A1	15.2564	11.2175	14.232	10.5525	14.0497	11.3058	10.4816	9.39998	10.1171	12.1203	11.9076	13.4947	13.8983	11.4934	13.4152	13.2962	9.54374	10.9561	11.3402	9.72568	13.8139	12.7132	10.9655	13.238	14.9972	13.0797	13.2105	11.8955	13.7985	12.8349	15.1894	13.94	12.6675	11.6595	9.75445	15.7116
SLC27A2	0.726323	0.825049	0.979924	4.24534	1.05624	1.36441	0.813919	1.37491	1.05849	0.445137	0.748818	1.14222	1.09623	1.67867	0.893175	0.653187	0.696924	2.11123	1.34331	0.813756	0.467976	0.661495	0.452511	0.586241	0.415407	0.950241	0.81239	0.613003	0.754392	0.523491	0.435304	0.550476	0.329086	0.633412	0.501527	0.416183
SLC27A3	6.74875	5.42935	6.12452	13.2931	5.51973	7.25752	6.85727	3.90598	6.80134	6.52867	6.96123	5.93318	7.02877	10.1102	6.52288	6.38672	3.86476	12.6508	6.10593	3.93858	6.11969	4.55697	15.4231	5.00029	8.72354	8.22637	7.69232	6.64625	7.16672	7.85236	10.3644	5.76381	6.7336	3.57878	3.81161	19.1791
SLC27A4	3.84346	3.56634	3.95469	7.49178	3.9524	2.78689	5.73813	1.56239	3.28807	3.19015	3.24488	3.45838	3.93353	5.51292	4.89893	4.71746	3.73805	7.18151	6.56999	2.76677	3.05984	2.75623	3.12987	3.10363	4.08483	5.89149	4.54431	3.41991	4.93784	4.3001	6.65394	3.78857	3.56932	2.85035	3.38531	5.79189
SLC27A5	0.726323	0.851663	0.629951	0.67234	0.613303	0.348361	1.13949	0.281231	0.405378	0.556421	0.526946	0.444195	0.967262	0.839337	0.46012	1.08865	0.855316	1.03068	0.952526	0.585904	0.827958	0.330748	0.263965	0.448302	0.519258	1.35749	0.787003	0.48395	0.720101	0.448706	0.891338	0.874286	0.506286	0.380047	0.801942	0.416183
SLC28A2	1.88693	1.35814	1.31205	0.816028	0.67293	0.808488	0.980162	0.87494	1.09632	1.68447	1.02727	1.13492	1.86649	0.706188	1.33002	1.4029	0.794494	0.522986	0.901969	1.16302	0.869716	1.0323	1.14862	1.32215	1.81844	0.990423	1.3671	1.26472	1.32293	0.859272	1.11459	1.59832	1.01713	1.41789	0.984748	1.98103
SLC28A3	0	0.452446	0.244981	1.13337	1.32882	0.464481	0.223828	0.406222	0.270252	0.296758	0.55468	0.222098	0.77381	0.0763034	0.0541318	0.120961	0.0950351	0.0498716	0	0.455703	0.503974	0.440997	0.188546	0.379333	0.380789	0	0.456969	1.51638	0.0342905	0.261745	0.331661	0.35619	1.08852	0.253365	0.175534	0.381502
SLC29A1	4.6297	4.418	2.27482	9.48959	7.70036	2.84495	2.72663	7.65573	2.40975	4.56265	4.68704	3.96603	3.4499	8.14538	13.533	4.74165	3.35791	5.30301	3.32163	4.00368	12.1314	7.60719	3.12987	2.62084	2.63091	4.09961	8.63164	4.87176	6.37804	7.628	3.13005	4.37143	7.13863	4.8456	2.63302	29.4103
SLC29A2	0.968431	1.14442	0.629951	0.441823	1.19253	0.783812	1.38366	0.906188	0.923361	1.03865	0.748818	0.761478	0.999504	0.896564	1.1909	1.25799	1.36217	1.61251	0.78156	0.943956	1.07995	1.13924	0.678767	0.827635	0.692344	0.977391	1.44707	0.709793	1.8174	0.673059	1.14008	1.32762	1.49354	1.17181	1.30397	0.867049
SLC29A3	2.93556	3.00744	3.56972	3.68826	1.77176	3.01913	3.5202	1.56239	2.38723	2.55954	2.63473	3.58529	2.16022	2.67062	1.48863	2.49179	1.33049	3.90661	2.73546	2.18086	2.30388	2.20498	3.243	2.7243	2.70014	2.14483	3.1734	2.87144	2.70895	2.54267	2.77766	2.13714	3.3668	2.59699	2.50764	4.78611
SLC2A1	51.4479	25.2039	33.5624	29.1219	44.6348	34.1684	29.5249	30.1854	24.7956	29.0452	22.3259	28.7775	38.626	29.8155	37.8381	30.2159	30.0628	30.4383	33.0453	24.5754	28.5825	47.0397	31.525	50.8995	31.4324	41.8378	28.8906	22.9715	41.2172	35.8591	29.9324	39.1486	41.4901	32.9058	26.2299	45.7455
SLC2A11	3.88462	3.53706	3.30164	1.87352	4.04269	2.81563	3.4795	2.89136	2.79846	2.96721	2.87851	2.8584	4.77183	2.51801	3.61465	4.39256	2.7009	2.63156	3.23346	2.83089	3.63582	3.53716	1.84851	3.1726	3.04631	3.14856	4.03783	3.78094	4.49206	2.8792	1.72857	2.84758	3.76424	4.24386	4.64163	3.63536
SLC2A13	8.87204	7.87815	8.50504	12.0024	9.47553	11.358	9.23798	12.7773	10.5718	9.48326	8.66604	8.24934	8.51191	11.579	7.90216	8.00783	8.95643	11.078	9.74361	11.5228	9.68351	8.01144	11.5006	8.93225	6.71539	8.21768	8.16756	8.45654	7.61455	7.19762	9.08004	7.83619	8.32866	9.18511	8.33212	5.9653
SLC2A14	2.44408	1.90294	1.55773	0.325604	1.86819	1.70755	1.01984	1.64645	1.7742	1.6982	2.2495	2.37169	2.06027	0.664411	1.14272	0.942525	1.02004	0.386671	1.02189	1.04226	1.78767	1.97052	3.88971	2.27358	2.33008	1.55514	1.01143	1.2473	1.64355	1.53233	0.91559	1.47787	1.96059	1.68646	0.896229	5.80957
SLC2A3	271.652	232.492	377.988	155.638	177.25	178.031	130.123	344.017	176.367	325.774	381.589	309.239	240.787	163.96	172.413	165.492	202.385	153.183	218.064	394.794	321.584	305.145	296.425	346.888	337.948	184.421	200.641	207.224	183.594	200.984	165.902	234.029	244.995	266.086	192.362	325.069
SLC2A4	1.33704	0.533886	0.479113	0.211499	0.954368	0.864806	0.366467	0.157177	0.886877	0.495585	0.32421	0.798917	0.718998	0.434548	1.03987	0.81479	0.552154	0.22143	0.691925	0.304996	0.912194	0.897061	0.794534	1.25835	0.414714	1.16011	0.437675	0.323601	0.778395	1.41754	0.419343	0.3128	0.958653	0.705938	0.758309	1.33664
SLC2A4RG	4.78163	5.34951	4.51465	6.7234	4.25905	4.58675	7.95606	2.56232	4.95462	4.8965	4.04916	5.67936	6.67411	6.21872	5.35905	6.09641	5.82882	9.10987	6.08151	4.84998	5.18374	4.85096	3.28071	3.31054	4.46562	7.84628	5.48363	4.61366	6.5152	4.59924	7.75257	5.50476	5.79698	5.44734	6.64523	5.20229
SLC2A5	2.36055	0.904892	0.594954	1.69045	2.75986	2.32241	1.60749	1.56239	1.19361	0.741894	0.499212	1.0153	1.51538	2.46078	2.76072	0.508034	1.45721	0.86444	0.708288	1.07416	1.36793	1.54349	0.791895	1.89666	0.761579	1.08599	1.06626	3.48444	0.994425	1.4209	0.84988	2.33143	1.62012	1.26682	2.30702	0.763003
SLC2A6	9.62045	4.61309	6.05418	8.9327	6.9167	7.95802	6.5317	4.59344	7.93392	5.19771	6.31919	5.13997	7.22222	10.2246	6.65821	5.85473	4.13878	12.7931	6.10789	4.29663	6.40767	4.85096	6.37362	7.04386	8.13781	7.05893	8.68242	6.36685	6.20727	8.18739	11.3011	9.58508	9.80575	4.91116	5.54288	11.7225
SLC2A8	0.726323	0.479061	0.559956	1.63282	0.71552	0.580602	0.813919	0.374974	0.945882	0.63061	0.721084	0.380739	0.967262	1.01102	0.703714	0.774148	0.570211	1.16367	1.27003	0.292952	0.539973	0.183749	0.263965	0.482787	0.450024	1.11314	0.913938	0.9679	0.754392	0.785236	1.16081	0.647619	0.607543	0.443388	0.476451	1.17919
SLC2A9	4.47899	3.72603	4.75963	4.7448	4.12276	5.60281	3.03185	1.93737	2.92773	4.1917	4.63158	4.66405	3.61111	3.18566	3.46444	2.63694	2.21749	3.14191	3.27278	1.92046	2.44788	2.75623	2.07401	2.96569	5.98878	3.36657	4.13811	3.35539	3.60051	4.48706	4.04211	3.07619	3.0124	2.692	2.20672	8.11558
SLC30A1	16.9778	11.4176	15.0838	23.3206	11.5846	20.1759	16.3394	17.7488	17.2511	14.3557	20.4122	17.1332	13.2515	18.2937	12.5856	13.0637	14.3503	16.5407	15.4602	17.1865	15.2272	13.4137	20.627	18.07	13.5699	13.602	13.506	15.0347	12.0017	20.2666	15.4637	12.7257	17.6694	12.8266	14.0428	12.9364
SLC30A4	4.66784	7.04672	5.27164	5.30553	5.99163	9.55554	8.77893	7.41856	7.86906	7.47496	4.55808	6.38943	5.54854	10.7708	8.90468	8.41281	9.31059	6.46585	7.65074	11.0837	7.65681	9.66555	7.93177	7.54906	5.00357	7.47813	7.5862	9.64674	7.23564	5.47646	7.05442	7.19051	6.31187	8.97102	12.4306	2.67849
SLC30A5	37.8317	42.3077	37.7033	46.8461	40.6065	43.3924	45.8369	45.7213	44.4065	36.6273	40.8929	42.5964	36.4319	42.9697	37.7477	41.5275	41.3327	47.4944	45.8536	41.399	36.4229	39.7875	42.1378	40.6693	35.2067	40.4634	39.4537	39.5823	36.7207	35.6964	41.3506	38.4223	36.0263	38.8326	43.0298	25.4455
SLC30A6	45.6424	44.5606	45.6326	46.8655	43.0798	48.9122	43.2492	53.6513	44.1326	47.4464	47.0948	47.4245	41.4436	45.9459	43.4227	41.6124	54.508	44.2565	46.5883	50.5795	51.0497	51.8895	51.9	46.5996	43.2082	40.5745	41.8962	48.766	43.3323	41.7147	39.752	42.0353	42.4493	47.2396	55.0047	28.7583
SLC30A7	70.3193	87.139	74.2877	103.052	76.528	92.9636	89.0071	97.2171	85.1938	82.7746	82.2817	80.3686	75.212	80.9893	81.6608	88.6268	91.113	88.9755	78.6154	88.0929	85.0086	82.8703	99.2478	83.028	68.8702	81.3507	76.1364	80.9723	77.0505	71.2669	84.8108	76.6969	81.4931	92.201	88.9609	53.0693
SLC30A9	32.8661	36.1957	32.5825	40.1675	32.8117	41.1066	37.7251	42.4971	39.5469	31.8273	40.5471	36.4875	35.6597	40.6697	30.5845	33.4577	40.0731	39.3819	37.295	36.2609	36.7901	36.2352	39.8964	35.071	28.8708	33.0684	33.638	34.425	30.7243	34.8439	35.0316	32.4457	33.6933	35.3761	39.6959	18.4161
SLC31A1	42.6836	30.8507	39.0587	31.3862	38.8824	34.8541	25.9345	38.2793	36.6786	37.4019	37.4461	34.0098	30.8418	28.7757	29.3852	32.095	27.7148	25.9357	31.0367	34.5094	35.3693	34.5095	45.4133	54.476	46.7395	29.9084	37.1777	38.4908	38.3306	43.9048	31.3788	34.2662	37.8315	40.6578	30.3745	46.9826
SLC31A2	39.5543	39.7354	75.8741	32.3261	72.7105	35.3215	27.6557	41.0284	49.839	46.2571	49.81	40.2631	34.8859	32.8867	26.6329	34.5045	23.1252	32.7157	46.747	35.8703	50.3254	31.7518	75.0535	55.8998	88.447	28.5061	52.6012	46.1043	48.7268	47.3759	36.8765	39.4076	39.9207	37.1189	32.6494	74.6009
SLC33A1	26.6975	26.3289	23.6421	29.2677	23.2834	30.1303	27.2254	32.4068	26.1897	26.0739	26.1981	27.5058	28.2692	28.8783	23.3024	30.8125	25.4434	26.0288	27.2049	26.9421	25.5933	24.7076	27.2706	27.245	22.0778	26.0043	25.1874	28.1075	27.083	22.8492	27.181	24.4152	26.3456	27.7491	28.3069	16.4177
SLC35A1	27.2571	19.5606	21.3833	29.1594	23.987	26.011	22.1996	27.9665	26.4126	24.665	21.1863	23.8279	21.2475	25.6942	20.1335	19.8617	21.6021	24.1704	24.9596	22.9798	22.7764	21.0411	25.416	24.3073	21.1483	19.5627	21.752	25.0192	17.7951	21.9679	26.0356	21.7428	21.2377	22.0418	22.9915	14.7045
SLC35A2	4.78163	4.47123	6.99945	5.68607	4.97457	5.42863	6.10439	5.03091	4.79697	5.52711	5.82414	6.06009	5.54564	5.09325	4.65534	4.52393	4.62504	5.75185	5.59304	4.98018	6.55167	6.39445	6.41058	4.82787	7.99658	5.21275	4.69663	4.77497	4.56064	3.85139	4.99564	4.69524	6.12606	4.14885	4.86481	6.20807
SLC35A3	12.862	13.5734	12.949	17.3272	14.7193	16.7504	15.9325	14.4678	17.2286	13.6509	13.5897	12.0885	11.5104	16.0237	13.3976	13.0637	14.9205	16.175	14.0681	17.6097	14.3993	11.6864	15.2345	13.0008	10.5236	13.1948	11.8558	13.8732	13.6133	13.162	13.2664	12.3048	11.9737	15.2019	16.2996	5.02888
SLC35A4	13.9515	15.8622	15.8188	23.3398	14.8215	16.8665	22.4438	11.1555	18.1294	14.4669	16.7791	16.1179	16.5724	18.5036	17.647	17.2974	16.6945	25.5841	16.3639	16.8285	15.9832	16.5374	21.6074	15.1733	15.8201	16.4256	20.8175	17.6158	17.1453	16.5273	18.1999	14.7981	18.7073	13.6817	18.5314	21.8496
SLC35A5	28.72	24.4055	28.5578	32.9062	34.5835	30.1042	34.4084	35.4351	35.2228	34.1271	31.0066	31.6965	26.8899	37.98	27.1742	28.3532	34.6561	32.4489	31.8974	34.1452	35.0262	31.8988	42.3098	38.7609	28.213	26.9597	28.7637	30.4889	24.0377	30.1755	28.5435	27.9124	31.6682	32.3357	32.3485	19.5259
SLC35B1	7.65665	8.33033	8.9943	12.3903	7.46185	8.99933	8.87172	7.68697	8.5805	6.71414	7.73778	7.61478	8.3507	9.91944	6.36049	7.33021	7.63449	10.1406	7.96214	7.1936	7.16364	7.64394	9.01252	7.79356	8.16966	7.76483	7.48922	7.19472	7.71537	7.51583	8.04277	7.77143	8.37903	7.06254	7.27214	7.8624
SLC35B2	6.17375	7.66497	6.12452	12.0445	5.75823	6.47371	8.28163	4.56219	6.30588	6.63995	6.73936	6.02932	6.64187	8.87026	7.3078	8.44305	6.77917	11.1879	7.69348	7.6493	5.39973	6.68845	7.16476	6.72453	6.4388	7.79198	8.07312	6.58172	7.98969	5.7584	9.45233	6.44381	6.70829	5.76405	7.49783	8.01153
SLC35B3	16.4028	13.4403	14.8388	14.6954	15.1963	19.334	13.7349	22.311	15.6971	16.2104	13.2568	16.4035	13.2515	11.9606	11.8549	15.5797	16.6311	12.3515	14.5565	17.2842	13.1393	16.0229	16.1773	13.0352	15.197	12.9776	13.9122	14.9702	12.2417	12.8255	14.1992	12.3048	14.7582	17.3872	13.5663	7.66471
SLC35B4	19.5877	18.8393	19.3958	22.0741	18.8192	25.2327	22.4894	19.699	20.3878	19.1939	19.1822	20.2255	18.8468	20.6845	18.666	19.3491	21.7501	24.799	22.5143	20.449	19.6521	19.4086	18.3305	19.6556	16.9469	20.2295	20.9223	20.4033	19.7668	17.4349	20.2079	18.7991	19.5163	22.0424	24.8991	14.6087
SLC35C1	7.2027	6.97299	6.92946	8.54832	6.84855	7.08334	8.83102	5.8121	5.94554	6.89962	4.85345	6.50429	6.96429	9.69053	9.28361	8.97527	5.79714	11.5203	7.05846	6.57514	6.33568	5.91671	6.03348	6.00035	8.48122	7.65623	8.35238	7.87225	8.26402	5.2723	8.72682	5.66667	8.45498	6.23911	7.34737	10.6474
SLC35C2	14.3751	15.0638	15.3288	16.0977	14.5489	13.0345	16.5836	6.96827	11.9136	12.3154	14.9486	13.6114	15.6696	17.2446	18.1342	15.87	12.1328	19.4333	18.0736	11.36	13.3553	10.6207	10.5963	11.311	16.9971	16.7785	17.2379	11.1631	17.0424	11.629	18.1999	15.3486	13.1128	10.1979	13.0899	19.0404
SLC35D1	27.2462	35.2418	29.4621	34.7471	35.9655	31.5252	33.2588	35.976	32.6856	29.915	30.4211	31.4379	32.2701	33.2856	30.0526	33.9628	37.3852	33.8011	37.1168	34.7369	34.9873	35.207	33.5002	30.669	22.6227	35.0563	33.5641	35.1738	34.1033	30.4028	30.2692	33.8928	32.8607	39.0733	35.4078	23.418
SLC35D2	22.4773	19.7184	20.0342	24.6278	22.3937	18.9131	18.8715	26.6397	19.5113	22.1296	23.7236	24.1293	21.8546	18.9545	21.5564	21.1589	20.5608	20.0916	20.3806	22.9792	24.757	22.5489	31.1822	28.9365	21.2577	20.2833	20.0747	22.1117	23.3443	27.5827	19.9828	22.078	29.0466	26.3765	21.9235	23.0479
SLC24A3	2.93556	1.19765	2.5198	1.92097	5.62194	1.59665	1.85167	7.71822	4.30151	4.37718	3.49448	3.83912	4.38492	3.16659	5.54851	2.54041	3.23119	1.59589	2.24698	3.35267	16.7032	4.18947	4.22344	9.75919	2.56167	4.20821	2.05636	3.77481	5.48648	6.24487	2.446	11.56	3.24023	2.62866	2.03118	6.62425
SLC24A4	88.0588	41.1359	68.3507	49.4934	40.5397	79.7366	43.6334	86.2163	70.6018	64.7358	75.4597	77.0904	39.9099	39.8172	38.9108	40.9826	21.9034	45.4278	48.1155	30.4556	30.8404	41.5026	81.1085	70.7214	38.925	47.2069	45.2009	54.1795	39.4293	52.1842	60.2808	58.1335	79.3198	33.6218	34.9971	53.4876
SLC24A6	23.9081	21.8771	25.828	14.9067	27.292	16.402	20.7956	14.999	20.8094	19.2522	21.4938	15.6738	25.7937	17.8359	24.0075	20.0311	15.3323	17.6545	19.6367	17.2191	23.7228	18.9261	17.7611	18.8632	25.409	17.7016	24.854	17.8094	22.426	17.2378	25.8281	24.3505	16.9353	15.5503	17.9045	23.9305
SLC25A1	2.96582	4.20509	3.07976	5.39793	3.37317	3.36749	5.81952	1.4999	4.0763	2.63372	3.35581	2.6969	3.90129	6.1615	4.08695	4.20943	2.66098	7.83549	5.08014	2.53892	3.13184	2.31523	2.07401	1.96563	4.11945	3.69237	5.22976	2.67786	4.14915	3.77661	5.94916	3.72381	3.61995	1.96358	3.08439	5.65316
SLC25A11	12.9225	15.2674	13.7889	17.1927	12.0616	12.8894	13.9384	7.68697	12.2514	12.4267	13.4232	13.548	14.7991	14.8792	15.1298	13.9105	9.85197	18.253	13.9948	10.9369	11.4474	11.4659	9.3519	11.0696	14.7469	13.7649	13.379	11.4857	13.099	12.8629	15.8368	14.0533	11.4674	9.78622	12.8391	19.0751
SLC25A12	12.3475	15.9953	14.5589	22.8788	14.1741	17.2439	18.6794	17.0926	16.6205	14.0218	14.0611	13.3259	14.4767	17.6642	13.6412	17.6119	17.1697	20.0982	19.7588	16.4053	12.7794	15.1409	15.1968	15.0354	10.939	17.7288	16.7809	14.7443	16.1508	13.349	17.0805	14.7333	15.2645	15.3602	19.3339	8.87858
SLC25A13	9.16983	6.73346	8.67932	9.60485	8.82475	11.4959	7.97641	11.6555	10.4948	8.60597	9.40182	9.26465	7.86707	11.3883	7.55139	7.47536	8.99666	7.79659	9.45199	7.9097	9.53952	10.0327	10.5209	9.00053	7.40808	7.60193	9.24093	10.6469	6.27517	10.1333	8.51953	8.19238	10.7079	11.6231	8.25012	8.53176
SLC25A14	5.14479	3.99217	5.03961	3.63063	4.66792	4.58675	3.45916	5.28089	4.27899	4.97069	4.54837	5.04479	4.6751	3.79609	3.78923	5.27388	3.80141	3.00892	4.24973	4.84998	5.11174	5.95346	5.43013	5.00029	5.57337	4.37111	3.35111	5.1944	4.49206	4.26271	4.37377	4.04762	3.94903	5.63737	4.21283	4.02311
SLC25A15	15.2292	16.3056	14.9949	13.3815	13.8624	13.1306	14.1099	12.4729	12.3372	13.281	13.1379	13.8167	14.6908	13.7541	14.7347	13.115	13.9603	15.8354	12.812	12.4804	12.2275	14.4926	12.4935	13.0656	14.7511	17.5838	15.132	11.959	15.9105	11.0079	14.6615	15.617	15.5177	13.2804	13.6689	14.6823
SLC25A16	14.1936	11.7636	11.3741	11.7371	12.0957	12.1346	10.703	15.7177	12.1613	11.2768	13.1459	12.5644	12.0263	11.6744	11.3947	12.6041	14.8572	10.7889	11.2105	14.3546	13.7873	14.7734	15.046	14.4836	11.8045	11.4029	12.1351	12.8731	13.2019	13.4612	11.007	11.1714	14.6317	13.6817	12.3626	7.35257
SLC25A17	5.26584	6.99961	4.96961	7.39574	5.38344	5.48669	7.08109	5.53087	6.03563	6.38029	5.5468	5.45726	5.09425	6.33318	5.16959	7.0399	7.00092	7.77996	6.6921	5.92414	6.15569	6.06371	5.46784	5.31066	5.74646	4.88695	7.03225	6.00098	6.5152	4.93577	5.99062	5.92571	7.23989	5.51069	7.69844	4.50865
SLC25A19	2.87503	2.47515	3.49973	5.05215	4.05461	4.00615	4.1925	1.93737	4.21143	2.59663	2.57926	2.4748	3.57887	4.19668	4.24935	3.60462	3.10448	4.13934	3.44326	2.24597	2.48387	2.77166	3.54543	2.79327	2.90785	3.12222	3.14801	3.64511	3.60051	2.65484	3.97889	3.91809	3.41743	3.10372	4.61405	3.8497
SLC25A20	19.5199	20.4133	17.0437	29.0259	11.9935	23.6305	22.6066	17.1863	14.9314	18.8812	23.2411	16.3083	12.9936	19.4383	17.1057	21.5068	20.1474	27.6122	22.5187	18.7164	17.0271	18.1911	22.3616	17.6217	19.5933	16.8871	16.7809	16.9705	22.3574	22.3979	22.47	13.341	16.1758	16.1837	18.6067	15.3988
SLC25A21	0.635533	0.266145	0.489962	0.134468	1.09032	1.79987	0.610439	0.468718	0.517983	0.816084	0.748818	0.634565	0.644841	0.934716	1.54276	0.145153	0	0.332477	0.78156	0.455703	1.00795	1.02899	2.18714	1.37939	1.93856	2.60638	0.482356	1.5809	0.377196	6.35667	0.953524	1.10095	5.64509	0.886777	0.501527	1.38728
SLC25A22	1.54344	1.70333	2.72979	2.80462	1.53326	0.987023	2.60454	0.531214	1.41882	1.18703	1.2203	0.856662	2.12798	2.42263	2.5442	2.17729	0.760281	3.65725	2.41795	0.651004	0.935952	0.734995	0.716476	1.27594	2.49244	2.33488	2.08175	1.61317	1.64595	1.57047	2.86057	2.13714	0.911315	0.760094	1.60489	3.01733
SLC25A23	2.69345	3.38004	2.37981	5.91659	2.45321	3.65779	5.14804	2.43733	3.28807	2.29987	2.66246	3.96603	3.41766	3.60533	4.00575	4.11266	4.05483	6.08433	3.66356	2.73422	3.16784	2.35198	2.18714	2.31048	2.14627	4.20821	3.32572	2.96823	2.74324	1.79482	4.80908	2.94667	3.77183	2.72367	4.36329	2.84392
SLC25A24	39.1912	38.0853	33.3874	54.5171	31.7214	53.6145	43.7278	41.8781	45.8753	36.2319	37.0803	42.8407	30.3398	57.1512	34.4278	36.3607	36.7938	54.9917	47.2355	42.2499	32.5585	32.5235	58.6481	38.1747	34.3749	35.8105	40.4164	39.8452	25.6493	40.8697	42.9915	29.1752	36.9083	40.5384	36.2619	25.3872
SLC25A25	8.62509	9.182	7.45442	11.5902	7.7685	7.22849	12.1477	4.53094	8.28773	6.93671	7.37724	7.04367	9.47917	13.1051	9.87906	10.6203	9.31344	15.0612	11.064	6.60769	6.44367	6.10046	8.25833	5.37963	7.85811	11.783	11.5258	9.77579	8.22973	8.56281	11.463	8.58095	9.44223	6.4608	9.82993	10.3005
SLC25A26	8.01528	7.66923	6.79297	9.56028	7.45708	8.90062	8.11213	5.86835	7.62111	7.38333	6.54799	7.95649	9.87865	7.80965	8.53659	7.77704	8.41948	10.2205	10.298	7.2561	7.26119	8.8339	8.32658	8.07082	6.11167	8.30266	9.20133	7.5564	9.01018	6.25496	9.19446	8.31575	6.04126	7.98353	9.11952	4.86102
SLC25A28	14.7988	15.2501	14.5939	14.3881	16.2866	14.6312	13.7145	16.1864	15.044	18.028	16.3631	13.3576	17.1205	14.593	16.2395	16.0152	15.4274	11.6533	14.0192	15.201	16.1992	15.3981	35.7484	16.2078	14.4354	17.9731	15.8924	16.6479	17.6596	17.3126	15.0491	16.5143	17.1125	17.5772	12.137	23.1329
SLC25A29	6.93033	7.82466	5.1446	4.5527	5.34937	3.71585	5.16839	3.12479	2.54487	2.0773	2.80113	2.919	2.77282	4.5782	4.05989	4.76585	3.26287	2.36059	5.27553	4.13388	3.56382	3.05023	1.81004	2.34497	6.4388	6.32589	3.73192	3.83934	6.72094	2.05657	3.56535	6.08762	4.12623	1.96358	2.15657	4.71675
SLC25A3	99.1733	110.317	119.026	132.643	96.2545	124.51	113.074	114.18	110.96	103.309	117.786	115.618	91.3418	124.718	89.4528	95.3411	111.318	140.854	121.997	110.052	99.247	101.466	106.604	106.627	104.198	104.418	110.967	104.017	93.0645	97.3692	115.418	96.8514	106.345	101.758	124.429	89.965
SLC25A30	26.988	28.3694	25.023	29.4456	24.1372	26.2603	30.8249	23.4915	30.3175	24.8783	34.3943	28.5231	27.3803	25.9473	28.8888	28.8019	32.3329	27.4919	24.774	27.3096	27.0101	30.2167	44.1089	28.522	26.0249	26.5549	26.047	27.942	28.2345	24.5981	28.939	24.7093	33.4359	31.4248	35.3331	27.7345
SLC25A32	19.5142	23.4881	20.0576	26.5808	19.4713	21.4762	23.272	23.0381	21.8893	21.7382	19.0466	19.7902	21.7441	23.3334	21.1913	23.5068	24.0965	27.2214	22.4794	22.1133	22.7357	22.7183	24.7079	20.206	19.4061	21.7217	22.9325	23.449	23.2929	20.1686	23.1634	22.464	19.9527	22.1039	26.7708	13.0082
SLC25A33	1.87633	2.23562	1.81986	2.9775	2.14656	1.91599	2.93011	2.2186	2.7926	2.18859	2.41286	3.04591	1.77331	3.26197	2.35473	2.39502	2.85105	3.42451	2.41795	2.76677	1.9799	1.58024	2.4511	1.79321	2.0078	2.06338	2.58949	2.32296	1.98885	2.05657	2.05215	1.81333	2.20234	2.18527	3.10947	1.21387
SLC25A34	3.53931	2.56803	2.21918	1.6042	3.65018	2.09336	1.66019	2.45608	2.26043	3.22168	2.38679	2.89837	2.6748	1.74754	2.9943	3.2311	2.89825	1.3738	1.92923	2.53631	2.00006	2.57358	2.74674	3.36227	3.08647	3.08611	1.967	2.59494	3.4318	3.52197	3.10331	3.13804	3.27086	3.30356	2.11394	4.17155
SLC25A35	2.26976	1.19765	1.04992	2.15149	1.49919	1.1612	1.09879	0.656205	1.01345	2.04021	1.02616	1.52296	1.80556	1.44976	1.38036	2.4434	1.29881	1.28004	1.22119	1.30201	1.58392	2.16823	0.980441	1.55182	1.52316	1.14029	1.59939	1.54864	2.02314	1.57047	1.76195	1.36	2.20234	1.58353	1.32905	2.42774
SLC25A36	45.3631	48.5182	43.2916	46.9869	51.1427	54.1995	48.7126	59.5584	52.2487	44.7362	52.2786	48.3856	44.3006	53.9465	44.4693	47.8036	57.6863	46.2143	51.2654	56.5723	53.8893	54.2794	50.3419	48.4166	35.2749	49.2768	51.2821	50.6212	45.0578	45.0576	46.1423	47.3733	49.9704	58.3056	58.9294	22.023
SLC25A37	3765.6	1844.28	2727.59	464.205	3631.27	2689.18	940.265	2905.47	2940.43	3540.12	2110.88	2908.48	2611.73	1415.19	2702.2	1420.45	2580.19	662.736	2024.53	1987.08	2427.84	3063.88	2439.47	4189.3	2188.54	2858.24	1386.33	2519.64	3535.03	4975.83	1579.18	3086.38	3832.62	2754.53	1178.12	4489.02
SLC25A38	35.8622	23.7135	21.0334	23.6087	31.8918	28.1882	26.6558	23.8421	23.0165	24.3712	20.6063	21.8925	23.1498	24.1691	26.0915	25.1598	27.7819	23.3565	28.185	16.0473	26.2427	38.624	18.8546	43.1405	24.4744	31.5209	25.6157	29.2306	24.4149	26.5484	23.6308	31.1181	30.2759	26.0332	23.3962	48.0692
SLC25A39	1168.29	393.681	801.541	93.9739	898.353	722.443	234.449	249.764	351.801	520.142	354.634	385.213	652.001	363.09	660.029	433.208	424.395	162.797	884.726	221.016	521.434	430.891	350.621	707.342	680.817	969.952	335.949	317.729	934.451	1244.34	341.859	914.665	599.493	200.127	204.046	1492.92
SLC25A4	1.4357	2.00114	2.16983	4.01195	1.70362	2.17726	2.8947	1.58958	1.48999	2.81883	1.22307	1.42809	1.90131	1.56594	1.78635	2.34663	2.30777	3.59075	2.88298	1.93967	1.58392	1.65374	2.33797	1.138	1.1801	2.87787	2.0721	2.51654	1.88598	1.54617	2.53223	1.8781	1.64543	2.1536	2.50588	1.04462
SLC25A40	26.995	26.3483	27.4729	30.87	24.8388	29.6978	26.3913	40.3722	31.7997	28.6742	32.1437	29.1583	21.9891	30.5786	25.9291	23.2244	28.2888	27.7941	28.4048	31.4435	32.7943	29.1793	29.3755	25.4843	25.2359	25.2764	21.2491	31.4245	21.363	28.5676	28.6057	24.9657	25.0865	29.9604	30.1167	14.8786
SLC25A42	12.0279	8.44424	7.37777	14.2361	11.6712	8.82166	11.2105	4.82498	8.12152	7.59848	6.72272	6.98814	9.76774	10.0665	13.2523	11.2029	8.09034	12.6105	11.2024	5.46583	7.4023	8.58106	5.79931	10.3647	8.80489	12.2212	10.7974	8.62238	10.8166	8.37136	12.4238	14.0462	9.3425	5.27221	9.02749	12.465
SLC25A43	7.02112	6.36086	5.56247	8.03138	6.03081	7.46073	6.34857	5.28089	5.35977	4.71103	5.65773	5.23802	7.89931	8.90842	5.52145	6.87709	5.48036	10.9219	7.96214	6.56863	4.85975	4.85096	6.44829	5.33238	3.77328	6.35304	7.03225	6.93694	4.38919	6.02014	8.43662	4.82476	6.09822	5.73238	5.76756	5.61848
SLC25A44	42.6412	43.3018	61.7352	30.5434	33.9361	28.8576	24.866	42.0284	30.4034	49.7069	52.6391	47.5924	38.755	25.5235	32.452	27.7	30.6963	28.2273	25.7915	42.8035	43.4858	38.477	49.9648	42.4163	52.4797	28.9688	35.3897	44.2976	36.7594	38.8505	28.4399	34.939	45.4645	36.3895	33.4519	66.8321
SLC25A45	7.42514	6.92615	6.57844	5.14878	7.41006	5.65129	6.50749	4.08722	5.89532	5.45329	5.87655	5.51342	7.26575	6.9375	6.36401	6.72758	6.21371	7.0555	6.67574	5.50196	6.41919	4.2479	3.96965	5.35342	6.03828	8.26845	7.12542	5.85612	8.58498	6.64384	6.76878	6.5212	7.13686	5.40396	6.78115	7.85304
SLC25A46	32.0793	31.0857	28.3478	40.1291	27.4283	38.8132	32.3126	36.0288	32.9257	25.7066	31.589	27.8257	28.3408	36.1487	30.0702	30.8449	32.3753	39.5149	34.7799	30.2717	29.0505	31.3843	32.8448	37.6919	22.3281	33.7743	31.1501	29.521	29.0098	30.5494	30.8237	28.4305	27.1876	30.2454	37.6898	14.289
SLC25A5	38.253	41.0928	48.1562	62.4315	37.8544	55.97	54.4512	38.5599	44.9744	37.6511	47.4528	40.0093	39.6255	54.7095	37.9193	39.2638	42.449	70.2192	52.4622	39.0928	36.2862	35.2062	36.3894	37.6919	37.1789	40.9961	46.1793	43.8136	31.513	41.6549	50.6197	38.8571	37.9968	33.7292	45.9399	42.6241
SLC25A6	49.2689	47.2407	55.4007	60.0687	43.2719	50.2801	66.5786	26.3419	41.0333	41.2864	45.6501	38.0739	49.7173	66.4602	55.1874	53.4162	46.6306	86.1781	64.381	36.3586	41.8299	34.949	27.5278	39.1747	56.2876	57.1231	58.162	47.1367	47.0809	40.6827	64.5287	52.8781	42.4015	29.2636	60.3839	69.2945
SLC26A11	4.50926	4.79061	3.46473	3.86115	4.97457	4.09324	4.90386	3.40602	3.49076	4.1917	3.96596	3.29974	4.09474	4.52097	4.7636	5.70934	3.16784	4.95391	4.10319	3.41777	3.52782	3.12373	2.14943	3.89678	4.05021	6.67884	4.46814	3.22633	4.90355	3.25312	5.67969	3.62667	3.59463	3.70546	3.41038	2.94797
SLC26A2	33.6533	42.1044	36.8801	49.1255	34.3637	45.4103	47.8385	45.086	40.3135	37.5399	41.2998	38.4759	35.631	45.0711	36.7918	38.7367	49.5732	49.0206	45.0095	42.9572	38.6016	40.7213	42.5251	38.8509	33.3648	37.4398	41.109	40.7476	37.0475	36.9151	40.2605	34.7745	37.4781	43.1259	47.4738	19.6009
SLC26A4	0.917285	0.636086	1.04992	0.521736	0.909392	0.725752	0.5555	0.783696	0.513929	1.09207	0.777661	1.10922	0.917609	0.561593	0.983034	0.959943	0.680135	0.626719	0.656999	0.494112	0.98383	1.19437	0.996656	0.986954	1.2933	0.65268	0.7573	1.13309	0.891897	0.87909	0.584552	0.886914	1.08674	0.91433	0.554689	1.70878
SLC26A6	6.66916	5.03014	6.05453	7.35962	6.09896	5.89311	5.19931	2.28109	4.89652	4.63684	3.91049	4.63232	5.83581	6.32021	6.41462	4.93519	3.75896	5.48587	5.71515	3.19871	4.3997	3.78522	3.58238	4.13817	7.17165	5.59665	5.05205	6.13003	5.24645	5.7584	7.00633	6.27057	4.58189	3.73713	3.59068	9.26008
SLC44A5	0.758705	0.181245	0.590404	0.318305	0.543795	0.335297	0.215282	1.0818	0.610995	0.25855	0.422943	1.26374	0.312103	0.357863	0.395433	0.439813	3.67944	0.183029	1.25294	0.310204	1.42805	0.307228	1.68146	0.290362	0.48741	1.05178	0.455954	0.234877	0.728331	0.616971	3.20384	0.404438	0.587545	3.27252	0.299161	0.472715
SLC45A3	2.51187	2.34207	2.48481	0.826017	5.58787	0.522542	1.58714	3.96848	2.27462	0.679946	2.35739	2.98245	2.19246	3.42411	4.05989	1.97142	1.67895	1.96161	2.58892	2.45006	4.17579	2.24835	1.69692	3.65539	3.35787	3.79418	2.51689	3.58123	2.57179	2.61745	1.39484	4.79238	2.25297	2.40697	2.28195	2.56126
SLC45A4	57.5308	43.6211	72.2694	16.1361	62.3184	21.1629	20.5108	29.5292	29.7953	65.4351	40.1865	49.9085	43.9782	21.4794	41.059	39.288	18.6902	21.6443	34.1444	29.2952	29.3385	37.8155	23.8323	25.8291	103.54	42.0007	33.3588	27.2625	50.167	51.4142	33.8086	46.1105	32.7061	17.7355	19.0079	89.5488
SLC46A1	3.54082	3.27358	2.44981	4.97531	3.9524	5.37057	3.49985	3.09354	3.37815	2.74501	4.43744	3.61702	4.48165	3.81517	2.84192	3.31432	2.75602	4.35545	3.02854	2.83187	3.49182	2.24173	2.94132	2.62084	3.46172	3.50232	3.63037	4.00065	2.36605	3.44008	4.12503	2.49333	3.03772	2.81868	3.03424	4.33524
SLC46A2	5.50795	3.06067	5.73955	6.24315	4.77013	7.4317	4.94456	5.18715	4.75193	4.00623	7.2663	8.59835	3.70784	6.08519	3.35617	4.13685	2.81938	5.03703	3.19951	1.92046	3.23984	3.49122	6.93851	7.72459	7.89272	3.04077	6.27063	4.19423	2.91469	5.98275	7.02706	5.34286	6.15138	3.80047	3.36023	6.03466
SLC46A3	49.6306	53.745	53.7583	50.1204	50.945	46.5195	39.999	57.692	46.0712	52.9753	46.6081	54.063	48.6572	42.1467	44.3521	48.421	47.6972	37.1611	39.6439	53.3801	54.5207	53.3863	44.3431	54.9756	49.3659	46.6886	42.9536	56.598	46.9125	48.3268	47.6806	48.1809	54.5771	54.6381	52.5167	47.7012
SLC47A1	0.620098	0.186301	0.279978	1.44073	0.579231	0.406421	0.508699	0.374974	0.337139	0.296758	0.499212	0.421986	0.419147	1.33531	0.514252	0.265629	0.252793	1.03068	0.39078	0.683555	0.524853	0.564108	0.716476	0.240359	0.450024	1.00644	0.304646	0.67753	0.497556	0.261745	0.642592	0.453333	0.657666	0.600791	0.14795	1.07479
SLC48A1	20.7008	14.8253	16.426	6.80177	18.5787	20.8096	7.63232	12.716	12.6223	18.8063	14.5221	19.8758	14.7691	9.60106	14.6099	15.5391	13.2552	8.21967	17.9917	15.1811	21.9888	17.8666	14.0524	29.3097	19.3462	15.4726	16.0356	13.6661	15.5388	26.6382	8.91359	18.1288	40.2568	18.0231	9.14083	28.9005
SLC4A1	1476	358.791	522.149	35.0506	951.278	696.964	179.454	627.886	383.567	668.422	342.383	476.935	864.843	274.269	677.177	387.797	730.962	112.762	375.267	297.339	469.593	1186.95	696.014	2296.51	429.078	778.274	256.228	402.104	927.394	1075.56	359.925	778.493	791.918	627.208	242.149	1877.25
SLC4A10	3.08687	23.953	16.3437	1.32547	7.90479	1.65471	6.22648	3.68725	9.14353	22.5948	9.56822	27.5401	2.4504	8.62266	0.920241	2.00795	2.21749	11.5203	16.7547	1.33456	2.73586	1.83749	1.09357	19.0701	8.79277	5.2942	17.6187	13.5183	11.7617	1.4209	12.4995	1.8781	5.44258	4.21219	3.10947	3.08669
SLC4A1AP	19.1265	24.4055	24.0431	24.2619	17.8199	25.2852	22.8711	19.4987	19.0978	17.7313	21.4938	22.6222	14.5412	23.6922	21.7881	21.4826	20.1791	25.2849	22.7385	19.6278	19.367	15.2144	19.2317	15.1733	21.8781	18.1903	22.6961	20.7131	17.6253	17.6491	19.8789	18.6514	17.239	18.4006	21.1143	16.4046
SLC4A2	7.80797	7.21252	7.27943	13.3507	7.39371	6.12535	10.642	2.90605	6.14823	5.34164	5.93507	5.838	7.54464	10.6825	10.4745	10.451	4.84679	13.9142	9.28102	4.39428	5.25573	5.10821	4.44969	4.58648	9.27741	10.4255	9.36787	6.29135	8.74408	6.65581	12.6653	7.77143	5.6704	3.26207	5.56695	14.4971
SLC4A4	4.11583	7.7182	7.7344	13.4468	2.18063	5.86408	10.235	5.40588	4.72941	6.04644	1.99685	5.3938	5.73909	7.03898	4.05989	6.58025	8.67987	16.2914	7.96214	7.454	4.13979	5.21846	5.2793	3.48296	4.74256	8.41642	3.85885	5.35571	12.5503	3.44008	9.03775	2.29905	5.21475	3.16706	3.86176	2.39305
SLC4A5	7.00387	6.72016	5.18975	2.52646	6.9	3.99744	5.40707	4.78124	6.64978	4.04703	6.70746	5.11713	6.94301	4.97097	4.99691	9.06648	7.31992	4.35528	4.49275	5.48146	4.92095	5.93692	3.65252	6.15484	4.38358	6.39295	6.27241	3.91257	7.63376	6.06838	5.24832	6.97421	5.9281	6.34457	6.6184	4.51074
SLC4A7	82.9219	91.7135	71.1145	123.71	77.2762	106.192	117.917	107.118	92.5388	84.2421	64.8975	101.784	93.7277	108.694	100.387	140.435	123.387	104.265	103.19	101.264	91.9667	105.582	85.1852	83.9015	67.192	102.707	80.6805	100.178	97.5223	61.398	102.089	80.1428	85.9674	114.648	104.518	48.6588
SLC4A8	26.8948	17.9823	19.6398	22.1563	22.4966	17.0322	16.4729	24.0387	18.7269	20.3275	22.6761	21.1364	22.779	18.5768	22.3686	20.3584	14.9132	14.3964	18.3432	18.1952	23.3283	23.5772	23.3586	21.5768	24.0507	27.2049	25.13	25.3099	26.7473	27.0454	20.7991	22.1003	26.1363	23.7653	17.5672	31.8904
SLC50A1	7.51109	7.41905	6.89656	8.69066	7.62779	8.36386	9.70029	7.24169	9.41536	7.72312	7.66429	7.56147	8.32007	10.8654	11.1287	9.29606	8.31304	9.27711	8.48017	8.6538	9.24253	9.98747	9.68035	11.171	7.361	8.63959	10.1975	9.16021	8.35935	10.3748	7.88938	10.2758	8.31474	11.4686	10.9167	10.7948
SLC5A3	121.947	132.473	108.198	127.899	128.995	144.497	133.021	136.053	127.84	130.61	102.695	138.318	115.393	115.466	118.614	150.027	168.474	125.539	130.497	123.235	134.885	120.786	139.396	102.592	114.251	117.912	114.01	157.187	129.447	115.579	154.399	107.699	96.8642	137.482	135.325	85.6863
SLC5A5	4.64272	3.51843	4.50135	2.27462	4.29312	3.53209	2.58012	4.31877	4.03554	4.48475	4.21806	4.44989	3.90355	2.52125	4.66887	3.85985	4.66813	2.38486	3.03245	3.74035	4.0282	5.46836	5.10772	4.73062	4.65567	4.69446	4.29246	3.92903	5.75601	4.73871	2.86741	4.99768	4.92971	4.10451	4.03052	5.34484
SLC5A6	5.65927	7.47867	6.05453	8.43306	5.72416	7.63491	9.27868	3.81224	8.37781	6.71414	5.85187	5.93318	7.44792	8.18353	8.28217	8.39466	6.49407	9.60859	8.01099	5.76139	5.43572	5.73296	7.20247	5.13823	5.33105	7.92773	7.59077	7.19472	7.6125	5.49665	8.0635	7.51238	6.45515	7.63262	7.22199	4.64738
SLC6A11	0.940286	0.516853	0.606153	0.720556	0.691329	0.484802	0.461085	0.469343	0.593428	0.66177	0.291762	0.757988	0.685789	0.30941	0.569196	0.588594	0.32502	0.310367	0.497756	0.62236	0.741202	0.776522	0.546784	1.30559	0.631418	0.892955	0.753745	0.850139	0.763307	0.750087	0.552215	0.678057	1.39102	0.832937	0.531869	1.73618
SLC6A12	1.84607	1.43718	1.2249	4.51428	1.29475	1.94502	1.60749	1.06243	3.60336	1.85474	2.19098	1.64987	1.77331	3.71979	1.40743	0.725763	1.1721	3.77362	1.17234	0.781205	2.62787	1.35974	3.84635	1.06903	3.35787	2.06338	2.38639	1.51638	1.98885	2.13135	2.21798	0.744762	2.25297	1.39351	0.802443	4.57802
SLC6A14	0.976602	0.564759	0.343323	0.563421	0.611259	0.384939	0.390071	0.809632	0.438034	1.0049	0.628452	0.635834	1.02272	0.627214	0.668528	0.910833	0.537899	0.282107	0.465761	0.612595	1.03711	0.651573	0.478154	0.86143	0.759155	0.627431	0.660828	1.02759	0.653577	0.635293	0.859208	0.680648	0.788287	0.601741	0.825764	1.58705
SLC6A16	2.02765	1.4638	1.2249	2.13228	2.24878	1.77084	2.05515	2.06236	1.14857	1.4096	1.71951	1.96715	2.12798	2.02204	2.2194	1.79022	1.9007	2.01149	1.36773	2.66912	1.9079	3.34423	2.4511	1.72424	1.62701	2.00908	2.05636	2.32296	2.12601	1.72004	1.223	2.59048	2.22766	2.40697	1.95596	1.31791
SLC6A19	1.11975	0.345988	0.629951	0.0192097	0.647375	0.11612	0.590091	0.906188	0	1.63217	0.332808	2.34789	0.709326	0.286138	0.162395	0.0967685	0.0633568	0.0831193	0.219814	0.130201	1.07995	0.918743	0.452511	0.275878	0.761579	0.380096	0.101549	0.225843	0.61723	1.34612	0.103644	0.226667	3.16429	0.760094	0.325993	0.277456
SLC6A20	1.53345	1.82841	2.83478	1.26016	2.26479	1.77461	1.01781	2.4289	1.75709	2.18859	1.79633	2.12706	2.0593	1.40684	1.75441	1.74038	2.01538	0.86444	1.07464	1.99012	1.51444	1.50674	1.43107	1.89666	1.9846	1.57469	1.42981	2.1297	1.71796	1.94439	1.71095	2.23299	2.20158	1.83816	1.30397	2.47629
SLC6A4	1.69475	0.931507	1.81986	1.45994	3.71389	1.77084	1.62784	2.68732	2.43227	2.74501	1.44217	2.41135	3.09524	1.88851	2.92312	1.30637	1.93238	1.16367	2.54007	2.50637	5.39973	2.79298	2.90361	6.72453	2.0078	1.98193	1.26936	2.03259	2.70895	3.62704	2.17652	2.91429	1.72137	1.42518	1.10336	3.19074
SLC6A6	323.571	265.92	470.698	147.012	256.461	171.916	136.888	309.041	209.963	376.215	285.129	348.662	284.407	115.199	206.323	175.804	186.456	135.868	194.431	290.511	322.112	265.614	262.306	307.673	429.877	183.125	227.723	267.495	246.412	270.495	208.781	242.598	273.749	217.862	176.111	452.01
SLC6A8	174.015	48.3319	74.7192	19.056	144.058	94.0284	24.4583	69.214	48.5551	91.0304	41.3514	84.175	69.9331	33.0394	94.0811	45.7473	68.8054	11.1047	85.9471	40.4925	76.2801	77.2112	68.4423	166.32	66.015	110.038	44.6814	53.6862	101.329	238.263	51.822	108.152	154.139	49.8495	31.3204	250.646
SLC6A9	6.74875	2.76791	4.30466	0.65313	5.04271	8.5929	1.68888	2.34359	2.34218	5.00779	2.74566	3.74393	3.93353	2.25095	4.87186	2.83048	3.89644	1.09717	3.02854	1.43221	3.41983	9.11393	3.84635	15.1733	3.32325	5.94579	1.90404	3.61349	7.68108	4.82359	3.00567	6.47619	7.64492	3.80047	1.57981	37.3871
SLC7A1	27.6608	25.0442	23.8331	33.6362	19.762	26.2432	31.4173	19.2174	24.0074	24.9647	21.161	21.3214	24.504	24.8558	23.1684	30.7724	21.4779	30.1723	27.3546	22.9805	22.3909	23.1891	24.511	31.3812	19.628	27.9371	32.2163	19.3903	28.4001	38.6635	27.0303	21.8895	35.1363	30.1504	25.5275	28.1617
SLC7A11	6.41979	5.271	9.37892	3.64389	4.81068	6.11519	3.37491	13.5819	4.93142	6.7505	7.89503	5.85132	6.49742	2.9043	3.95649	4.24281	3.46276	2.76106	4.75555	4.24878	6.13373	6.27024	10.1955	6.68177	6.45299	4.75148	5.90937	4.4175	4.5435	5.13582	3.67273	4.97274	8.21804	6.02977	4.74971	9.75707
SLC7A14	4.6521	3.48703	3.76221	2.1876	4.30709	2.64203	2.69448	3.57038	2.93899	4.66169	4.06386	4.66151	3.93063	2.56551	4.59363	4.13467	2.85707	1.57744	2.33784	3.45618	3.0548	4.63818	4.23928	4.43026	5.87489	4.64831	4.07794	4.0655	4.35695	5.8859	2.75631	4.25227	5.0502	3.6247	3.32713	7.00437
SLC7A5	31.5512	9.56019	17.5574	6.70784	29.4726	25.4251	9.61482	10.4112	9.23947	17.8236	10.2666	13.7472	13.7271	10.0743	20.3909	9.53895	9.22379	8.95943	14.546	5.53647	13.0727	21.2443	19.0183	62.9737	11.2423	18.9093	7.70069	7.52026	22.486	18.3173	13.4117	21.1762	21.8579	20.6831	9.11099	66.9906
SLC7A5P2	11.8911	10.3938	10.243	6.9007	11.7005	7.01222	7.78229	9.02157	9.79934	12.5736	9.82781	10.4215	12.9616	7.22726	10.7603	12.1536	9.80477	6.24675	8.1927	11.2471	10.4179	11.5578	9.20936	12.0469	10.955	13.4036	12.1874	11.1383	13.2866	9.48378	10.2317	12.0804	11.578	12.8013	10.5985	12.267
SLC7A6	65.9743	86.3108	65.7599	41.8387	77.685	66.624	85.197	71.8701	88.5303	62.7643	61.514	80.5577	81.3467	73.5374	93.9187	83.8982	97.2209	58.9316	70.2915	86.8765	69.3325	89.5958	64.2943	82.3152	60.1647	72.164	75.6792	80.2066	80.9942	67.8668	68.9647	70.8819	80.8033	100.206	104.142	53.5489
SLC7A6OS	10.108	10.9119	9.37927	10.7959	9.60841	10.1315	11.9646	7.62448	10.202	8.4576	10.1784	7.64651	10.3819	10.9305	12.0714	10.3058	8.14134	12.4014	11.4792	8.82111	9.14354	8.74644	9.95525	8.27635	9.79667	11.0771	10.1549	8.93694	11.1444	9.64718	11.6288	9.06667	9.46755	9.59619	9.42871	8.91326
SLC7A7	65.8076	48.3726	67.7887	108.906	55.8562	92.127	52.9041	68.5159	85.5881	68.1092	75.3108	61.5905	49.3678	68.3337	43.1339	38.7807	42.7569	81.7865	66.2677	49.6622	45.8178	41.7745	104.475	79.0991	69.1673	49.4057	68.1021	74.2589	46.3395	79.0497	60.0154	57.9208	68.18	56.5475	40.2897	101.868
SLC7A8	0.907904	4.418	0.38497	0.461033	0.477013	0.0870903	0.447655	0.593709	0.608067	0.853178	1.05389	0.53938	0.967262	0.553199	1.0285	1.13703	1.01371	0.465468	0.19539	0.716105	1.65592	0.514496	0.377093	0.310363	1.17699	0.841642	2.15791	0.67753	0.788682	0.747844	0.186559	1.06857	0.5316	1.01346	2.20672	2.42774
SLC8A1	115.323	74.2012	154.723	87.2505	130.191	92.1415	57.2389	133.21	104.475	114.289	126.938	77.7025	97.2421	86.8141	51.9936	63.4075	65.2575	77.8495	81.6241	98.7574	89.2755	82.9809	171.728	109.213	169.936	63.5847	90.2768	88.7564	77.7709	107.278	93.093	105.53	158.949	108.662	75.4547	157.803
SLC8A3	1.33159	0.798434	1.50488	1.74751	2.48728	1.53859	0.956355	2.34359	2.47731	1.55798	1.85818	2.12579	1.32192	1.06825	1.81342	1.20961	2.69266	1.31328	1.75851	3.05972	5.21973	2.31523	2.75278	5.4486	2.56167	1.27604	1.75172	1.9358	1.98885	4.07575	0.994982	2.62286	2.10109	2.1536	1.17859	3.4682
SLC9A1	11.8699	12.1096	17.8878	12.4095	12.7434	8.24687	11.639	9.37123	9.70655	13.8363	12.8131	13.4845	14.2832	9.27086	12.8563	10.3058	9.15347	10.4288	9.84277	10.6429	12.9593	12.4225	6.93851	11.9652	17.6894	11.5397	12.8205	12.0384	11.6619	12.8629	10.3853	13.6907	12.7584	7.50593	9.85501	36.9567
SLC9A3R1	36.4977	44.9519	41.0868	67.1571	38.7744	29.872	49.3845	25.4983	29.6376	47.6296	35.5827	45.2445	44.2039	44.3895	41.6815	50.0293	38.2992	64.7998	48.7498	38.572	38.0141	35.9045	28.8099	30.6915	49.0872	44.4713	35.8467	36.5544	40.1885	33.653	53.4181	37.0762	37.3386	27.9651	35.8592	59.3061
SLC9A4	30.7159	22.3426	22.3745	16.8202	28.508	19.1038	16.8845	24.4324	25.3981	25.763	24.4323	23.6493	25.2262	18.6424	25.1645	22.258	19.6181	11.0163	16.8172	25.1099	20.4344	24.3801	25.6906	25.4284	23.5286	22.7265	21.6558	25.619	23.9804	25.5796	24.2564	26.349	30.5141	26.234	19.8276	23.3038
SLC9A6	23.1818	30.9526	24.6031	30.5818	25.1795	28.3334	32.9841	30.7791	27.6333	26.1147	25.1825	24.6528	24.3105	34.2793	25.3878	29.1757	29.9044	37.6364	31.1403	25.4868	26.0627	26.1658	29.9035	25.8291	21.3934	29.0502	27.7736	26.5527	24.6549	22.1362	31.4269	24.6743	23.3145	28.0285	29.7155	16.1271
SLC9A7	5.054	4.20509	3.35974	3.43854	7.7685	4.90608	6.9997	5.69711	8.37781	3.41271	3.43901	3.42665	6.15824	11.312	7.95738	6.26576	5.92386	5.21989	6.05709	5.59864	5.32773	6.90895	4.93991	4.27611	4.08483	4.18106	7.64154	7.86419	6.45176	4.7862	4.14576	8.38667	4.88566	5.9224	9.00241	3.2601
SLC9A7P1	4.99317	3.62063	6.19452	13.0672	5.02329	6.8511	4.61329	6.46237	6.14846	5.0115	8.21924	6.34628	3.25645	7.57311	3.71101	2.67105	2.85105	5.436	5.3488	4.6524	4.96847	3.63822	5.92149	4.2299	6.73409	4.5541	5.3864	5.26699	3.59605	5.95022	8.74009	5.46493	6.28073	3.58068	3.58466	8.43673
SLC9A8	37.4056	35.4771	52.6009	23.1861	33.8339	18.9276	21.6706	38.4974	31.2592	38.1705	37.8846	33.2512	35.563	21.2696	30.2056	27.6032	27.0533	20.198	22.592	32.42	28.1866	32.3398	42.9886	35.6573	60.8571	28.9145	35.7198	31.7149	33.5018	31.8955	26.9889	36.8495	37.1614	30.8155	23.8476	53.2368
SLC9A9	25.8753	21.3182	22.6432	35.5379	22.3174	26.8819	22.7897	22.6547	27.8134	22.0343	24.6	21.9877	24.6974	28.3848	23.8992	24.6034	22.9668	28.8424	24.0818	24.9986	25.5947	24.6958	33.1464	26.5533	19.1087	24.109	19.0912	21.9068	20.9858	26.6606	24.6465	25.84	21.1628	27.9651	22.9699	15.919
SLC9B1	0.756586	0.77182	0.38497	0.61471	1.05624	0.609632	1.34297	0.812444	0.90084	0.890273	0.970689	0.72975	1.57986	1.25901	0.866109	0.628995	0.918673	0.847817	0.58617	0.651004	0.431978	1.17599	0.52793	0.79315	0.657727	0.841642	1.39629	0.516213	0.582939	0.411314	0.580406	0.744762	0.987258	0.886777	1.12844	0.0693639
SLC9B2	5.9619	6.94638	5.77455	7.35732	4.77013	6.93819	6.0637	6.5308	5.7879	6.93671	6.07374	6.4091	6.38393	6.04704	5.46731	6.53187	7.57113	6.94877	7.42482	6.64024	5.36373	7.20295	5.88265	6.72453	5.08873	6.86889	6.82915	5.25892	5.93226	4.89838	12.8933	5.53714	6.45515	6.80918	7.59813	2.39305
SLCO1A2	3.60619	2.56431	3.34819	2.31477	3.37146	2.18248	2.2924	2.91386	2.39961	2.91305	2.75648	2.9907	3.2471	1.9774	2.79158	2.8208	2.64356	1.67003	2.08652	2.89469	2.58683	2.35051	2.38813	3.37951	3.47972	3.51915	2.17314	2.52686	3.40814	2.71692	3.93743	3.48613	3.67867	2.42628	2.26289	3.67698
SLCO3A1	41.8247	40.9597	54.9807	35.7108	41.9772	37.0424	31.6411	42.2159	36.0786	49.0392	42.4885	50.1941	44.2361	36.8354	39.3809	34.6673	33.6741	29.4408	33.4849	45.3099	53.0253	47.0764	35.6353	50.0029	57.5338	35.9191	35.7959	50.4279	40.1542	44.4967	32.812	42.7752	46.7555	45.4473	31.0194	73.0055
SLCO4C1	31.0806	40.2943	44.7965	31.6251	22.8285	29.901	19.8189	47.3415	15.1341	47.5925	40.4361	29.539	19.7973	29.5294	20.3265	23.2244	23.4737	22.3092	28.4048	51.9176	24.5148	34.3242	22.7764	23.8635	27.5553	25.271	14.4199	41.2003	21.3973	32.1947	29.7205	23.5086	21.4668	29.2003	24.5911	21.8496
SLED1	6.68822	6.2544	10.9541	2.47805	5.31529	3.04816	2.36036	6.87453	4.68437	8.60597	10.8995	9.10601	7.5124	2.04111	4.46588	3.91912	3.00945	1.82862	4.51839	9.50466	6.33568	6.5047	6.82538	5.24169	10.1775	4.9684	4.82356	4.16197	4.04628	5.90796	4.47742	4.9219	5.99949	5.25732	4.33821	9.81499
SLFN11	67.1652	48.3974	47.2015	110.535	49.2394	73.1436	49.8198	54.281	48.1136	61.1332	66.9801	50.0497	56.6925	65.1694	38.5908	47.1347	40.1704	88.7865	62.7944	49.7647	40.3435	44.7314	94.5503	75.9779	48.1546	54.6161	55.6129	56.4486	49.4709	63.0163	78.9122	48.6702	54.4592	64.0294	58.4698	53.2961
SLFN12	21.4568	18.2043	22.5032	27.2201	23.7825	21.8887	18.4353	22.1547	13.3099	22.4423	29.5922	21.2579	15.7341	15.9856	13.4788	11.4429	8.90162	18.8679	19.5146	20.1486	12.7434	16.0596	55.3195	19.0011	10.3505	13.9007	11.4242	13.2602	10.7329	27.932	23.3613	18.3276	18.682	17.9889	14.6947	14.8786
SLFN12L	35.3598	52.8537	39.8643	66.2577	33.6635	44.2128	57.7469	42.6327	38.233	43.5492	25.2934	40.0315	46.8077	46.7253	48.766	61.56	51.0278	50.3229	36.7648	49.782	31.5704	48.4277	48.269	38.485	31.968	53.015	33.2567	44.9951	59.8702	34.1118	50.515	33.5612	44.3428	51.4964	38.6585	22.6008
SLFN13	25.9727	37.1967	33.1687	43.1546	21.7648	27.8982	31.0701	36.7262	22.5365	29.0767	26.1182	25.2836	29.3838	32.8953	31.8744	33.2146	31.584	33.4128	28.7978	42.4553	25.8247	39.7393	35.6737	24.1397	21.7787	37.6654	24.7614	36.4156	43.6038	27.4193	38.0102	28.3699	30.3918	35.5759	27.0611	22.6258
SLFN14	22.4857	17.1663	15.1188	5.99343	22.0448	19.0728	9.5432	19.4362	18.3771	15.9878	19.3861	14.944	19.6999	13.3149	22.8436	12.7009	16.6311	8.24543	15.1427	17.4469	24.3708	40.8657	26.585	39.3127	16.1662	25.3579	12.9221	20.8744	18.1397	24.4545	9.18285	20.2057	18.8592	15.962	9.77978	37.4912
SLFN5	152.286	328.05	187.305	348.714	158.641	255.114	322.393	228.328	269.869	188.256	245.697	271.974	278.733	264.258	272.554	306.95	369.433	339.476	343.031	243.241	209.401	205.431	488.599	186.183	189.702	296.774	273.395	194.225	234.101	258.945	262.095	233.629	192.594	262.264	306.734	98.2196
SLIRP	5.47769	5.53581	5.52957	8.37543	4.66792	8.33163	6.491	8.15569	6.05815	5.08198	7.04443	5.77454	5.44891	7.28697	5.16959	5.41903	9.44016	8.34518	5.47092	7.5842	8.27958	5.18171	9.16335	6.96593	4.91564	5.2942	6.11831	5.93645	5.86368	5.38447	5.74187	4.72762	4.70846	6.20744	7.47275	2.84392
SLIT1	0.514479	0.984736	0.839935	0.806807	1.03887	0.290301	0.307865	0.906188	0.524289	1.07575	0.942955	0.698021	0.548115	0.343365	0.568384	0.435458	0.443497	0.365725	0.439627	0.325502	1.22394	0.624745	0.56941	0.413817	1.69901	0.895942	0.710841	0.87111	0.480067	0.224353	0.567554	1.26286	0.810058	0.728424	0.376145	1.17919
SLITRK4	6.20401	3.72603	4.02469	5.89738	10.1195	10.3928	3.37776	13.7803	7.90487	5.49002	8.23699	4.91788	4.77183	10.568	3.32911	3.72559	4.46665	7.26462	6.81422	6.21709	6.04769	6.2842	7.39102	7.9315	6.12725	4.56116	6.57528	7.42057	2.84611	8.30106	6.52957	5.31048	10.2523	5.66904	4.43851	5.58379
SLK	152.195	152.82	198.12	134.487	174.689	147.444	142.375	185.144	167.354	168.336	190.394	155.627	144.928	157.452	135.871	145.782	165.139	145.691	160.904	159.398	193.418	189.776	197.898	190.597	165.332	134.5	142.651	169.415	152.078	159.328	136.271	148.79	151.177	177.957	147.248	166.716
SLMAP	73.6933	73.1869	86.4289	64.0559	74.6955	63.3654	65.202	85.5907	66.8529	79.0043	77.3187	68.6961	62.9465	59.7467	68.4126	65.0937	69.5797	62.3779	66.7804	78.8353	79.0883	74.7905	66.1251	70.3607	78.6867	63.7319	65.3923	70.4309	63.5469	77.4385	66.135	72.0874	71.804	71.8463	65.5438	64.1387
SLMO2	41.0969	51.5054	38.3857	46.7777	37.389	47.4894	48.1063	48.153	44.6835	45.0779	47.8156	38.5463	39.129	47.4139	38.2041	42.3725	50.8121	52.2844	47.2311	56.5397	43.052	52.6664	44.5735	47.5893	39.1351	42.1258	42.0813	43.2651	35.8027	41.9155	41.8108	37.7079	30.4235	44.2508	52.8878	20.0781
SLPI	24.9068	4.63092	19.2485	8.04887	10.358	9.43478	6.491	47.6842	6.68874	4.15461	13.451	18.6245	40.0124	4.55913	11.6654	3.55624	5.8605	0.881064	6.47229	17.7399	39.742	11.0984	6.78767	20.5184	5.50414	9.77391	20.4621	8.54978	18.5512	15.1438	9.65961	8.67809	12.7331	7.88598	23.2709	17.8959
SLTM	106.951	107.043	99.4972	119.965	118.885	121.723	114.05	114.648	116.186	104.755	108.8	111.207	102.755	100.61	110.131	104.099	107.769	107.822	105.34	109.011	106.627	111.315	99.6656	104.799	114.41	112.617	104.291	108.018	106.85	115.317	109.975	112.232	105.434	117.181	114.122	97.3176
SLU7	75.8215	78.3086	94.7061	71.8487	76.1576	77.6079	78.2327	93.2474	81.2056	77.4426	93.8865	79.4212	75.146	76.3375	73.1992	62.7386	81.25	81.5031	80.551	80.7441	80.218	87.8043	94.2788	86.3768	88.2154	70.7813	75.0884	75.2917	62.6543	89.5715	63.4077	74.696	79.0323	85.9021	76.4202	62.9751
SLX1B	9.17467	8.88152	9.19413	14.3875	9.21045	9.90942	8.35223	9.7209	8.7082	9.98961	13.1861	8.71194	12.8913	13.8977	10.3392	11.4506	7.76405	8.60567	11.2134	10.059	11.7826	9.92868	8.19498	9.63746	13.0538	10.1241	10.9454	9.64254	10.3804	8.64059	14.3371	10.8891	11.8162	7.59303	8.70049	13.3082
SLX4	11.1627	9.47342	10.6633	12.2631	12.1563	8.55807	10.4302	8.31537	9.34914	9.69025	11.0467	10.8181	11.4127	11.1454	12.5296	10.8139	8.47682	10.5783	10.7721	8.98842	9.87682	10.0077	8.80625	11.1234	10.6676	11.0554	11.3829	10.4514	12.4502	11.0393	9.75973	12.377	12.0888	9.49485	8.67817	16.7444
SMA	74.6518	20.8037	55.8367	44.0713	40.74	37.8465	47.8127	157.599	42.026	33.6112	45.4782	52.7108	66.292	29.7306	23.9279	36.5777	50.3756	24.5709	32.3253	98.5852	125.901	63.8938	37.2488	108.616	44.3703	40.663	67.6888	112.354	50.2559	50.3209	45.6678	32.2786	128.425	21.4765	70.8487	53.6034
SMA3	0.372241	0.153566	0.25058	0.536335	0.579571	0.783232	1.04405	1.17929	0.795667	0.922546	0.718865	0.484808	0.894073	0.469647	0.683956	0.843095	0.647189	0.466798	0.134575	1.04063	0.541412	0.38918	0.56941	1.56837	1.20572	0.316838	0.746129	2.10712	0.807885	1.09896	0.570042	0.518095	0.498692	0.31829	1.07878	0.734911
SMA4	84.9644	107.551	119.058	108.967	111.539	88.8265	100.507	156.565	86.9723	106.162	98.1411	132.473	121.252	67.8491	125.034	134.816	83.5964	65.9219	107.797	156.832	110.791	142.717	70.9862	130.746	85.8199	107.488	88.2212	165.7	144.225	100.947	102.18	95.0591	119.049	116.644	97.8627	85.1428
SMA5	3.10987	2.39663	4.39426	4.09628	7.8697	4.42448	5.71615	1.63301	2.03635	3.53253	3.81259	5.88337	1.97547	3.69861	5.85057	4.49296	3.60437	2.87127	2.07577	3.54667	2.48927	5.47865	1.50007	3.56469	1.92091	6.04299	3.80427	7.20763	4.96013	3.33015	2.91426	2.27282	5.09096	5.51227	5.34528	4.27004
SMAD1	2.5391	2.23562	3.74156	4.06631	4.29142	10.3812	6.13613	4.93716	5.91717	5.59611	5.29442	5.52071	2.4504	6.36713	8.10029	5.23638	5.72967	3.32111	7.10096	6.08689	5.50772	5.10821	4.03489	3.44848	2.00226	4.28151	2.8096	8.06583	4.73209	4.95521	6.65809	3.52952	7.4943	2.78701	2.55653	3.95374
SMAD2	158.215	164.397	167.79	150.67	162.553	166.628	152.368	211.228	170.647	172.53	166.848	181.115	150.748	154.92	149.421	153.886	171.405	152.023	173.275	180.923	181.402	168.91	169.897	179.825	147.812	156.013	155.832	166.159	151.009	182.043	167.902	174.278	161.54	187.121	177.239	107.276
SMAD3	46.6051	54.1072	44.8665	68.1772	52.6078	53.0383	77.3426	51.6215	63.1489	49.4473	45.7888	46.8309	52.2966	62.7404	61.7373	65.7542	68.2035	61.8245	49.629	56.735	51.6934	53.3974	75.161	54.417	40.5021	57.5846	60.1676	62.3005	57.5395	47.5629	60.8873	51.646	62.982	69.3586	59.782	45.5721
SMAD4	113.17	129.607	124.169	107.231	131.255	119.066	119.549	143.228	132.96	138.665	120.689	121.904	117.268	118.463	115.935	121.06	135.149	113.207	106.951	125.34	132.94	127.825	135.025	115.656	115.878	110.576	111.968	125.335	113.352	118.179	119.573	112.535	115.232	136.897	135.338	77.4687
SMAD5	48.3895	50.0842	47.4203	51.5245	57.4161	44.8857	55.6735	78.3478	38.2082	45.8576	48.4865	54.7147	33.2948	58.5027	37.1739	64.2296	50.2815	64.1102	61.8614	51.1875	53.7777	57.8672	51.222	33.0544	39.9548	43.3237	48.2638	52.3853	49.1277	48.0964	62.9036	57.8469	47.318	43.9711	52.6205	28.238
SMAD7	7.56586	11.7902	8.71432	21.6878	5.38344	7.60588	10.3571	8.40568	6.19328	7.15928	6.26788	7.96379	8.41518	13.9635	9.85199	9.67685	9.06002	14.6124	12.4805	10.7416	7.52362	6.54145	7.61727	7.37974	7.85811	10.3441	7.20996	8.42073	9.73851	8.74977	15.8161	6.44381	6.45515	6.55582	6.57	11.2716
SMAGP	1.51317	2.18239	1.64487	2.59331	2.28285	2.55465	2.25863	2.18735	1.86924	1.4096	1.3867	2.09406	1.8378	1.60237	1.75928	1.33057	2.53427	2.87593	2.02717	2.53892	1.54792	2.05798	2.0363	1.55182	1.73086	1.60183	2.43717	2.22617	1.71418	1.57047	1.96923	0.809524	2.17703	2.692	2.68317	0.763003
SMAP1	23.9687	26.9887	28.4178	31.696	24.6343	29.6687	31.9056	27.7794	27.881	28.1549	25.7649	25.7316	23.2788	32.2382	24.8736	27.5064	28.6689	32.6326	29.5039	32.713	26.9626	25.3206	30.9216	23.7945	27.1053	27.3398	25.8937	26.7463	21.9459	23.9684	35.0938	21.0152	24.5296	28.2818	32.6745	17.9306
SMAP2	277.244	301.569	464.869	223.255	322.223	237.292	220.165	327.478	418.374	467.801	462.575	342.443	308.395	208.117	261.348	238.583	245.444	252.799	257.452	283.382	397.78	273.418	447.76	343.572	587.073	228.166	304.849	323.763	319.348	322.881	288.939	252.669	333.491	298.464	268.192	659.373
SMARCA1	0.242108	0.77182	0.454965	0.172887	0.919955	0.522542	0.773223	0.656205	0.833277	0.556421	0.748818	0.222098	1.35417	0.419668	0.433055	0.33869	0.126714	0.681578	0.610593	1.04161	0.647967	0.881994	0.414802	0.689696	0.276938	1.30319	0.660067	1.16148	0.788682	0.710451	0.497491	0.485714	0.405029	0.475059	1.25382	0.0693639
SMARCA2	135.58	164.557	155.773	161.861	159.663	163.381	185.96	163.27	170.169	151.421	156.752	156.452	158.889	166.074	166.888	148.007	168.022	195.962	165.739	175.25	167.248	155.304	145.105	149.905	155.501	159.152	155.903	156.961	152.867	138.725	170.204	154.101	142.671	153.697	172.275	143.202
SMARCA4	25.8904	26.7116	30.0137	36.5345	25.5563	27.7528	37.5347	14.1693	27.0851	24.0329	26.6241	24.6735	30.0567	30.0294	36.3988	32.7939	25.1979	40.4158	28.8039	20.9405	24.3708	20.6886	17.4326	22.4406	29.1761	33.4808	37.6705	24.152	29.1744	23.498	34.2052	29.9032	26.9605	20.215	26.6043	42.6151
SMARCA5	154.658	172.333	167.169	203.066	154.62	209.365	193.102	187.187	207.598	163.625	173.393	185.991	162.707	180.328	151.254	169.089	203.75	194.185	180.614	198.849	175.742	165.814	208.145	180.275	160.035	157.878	164.662	161.575	151.315	189.937	165.232	171.94	161.98	186.57	197.297	116.255
SMARCAD1	36.2859	40.4008	33.1774	49.7531	33.5613	44.416	44.3993	44.372	46.6635	37.5028	36.9139	37.8835	35.9822	48.4908	36.945	42.0459	48.1828	48.7744	42.1554	43.9102	37.9781	38.4035	40.8014	35.9676	28.6631	38.8513	40.4926	39.1354	37.5138	32.0077	47.0336	34.9714	36.6804	43.2304	51.4065	15.052
SMARCAL1	10.9856	12.0031	11.3041	18.1532	11.6528	11.2346	15.5865	7.53074	11.0578	10.572	8.87487	10.8511	11.0268	11.2166	10.5557	11.5638	11.8477	15.4602	13.9948	9.60231	10.0075	9.00368	9.65357	10.2075	8.86201	10.9142	12.8459	11.6148	10.4929	8.52542	13.8468	10.7505	12.1256	11.5281	12.3376	12.6589
SMARCB1	8.56456	8.78278	10.0442	13.005	8.34774	8.91224	12.9617	4.31221	9.34622	7.30766	7.98739	8.02724	7.48016	11.3501	10.3392	8.70916	8.14134	14.8285	9.45199	7.3889	7.59561	6.17395	7.27789	7.00041	8.27351	9.42096	10.8657	8.7111	8.74408	6.50624	11.6703	7.28571	9.23972	5.54236	8.72657	8.28899
SMARCC1	98.4168	104.061	108.527	119.311	99.5255	112.608	110.754	112.867	108.912	106.981	105.611	109.146	102.755	94.5589	102.909	101.873	117.305	110.981	102.265	118.483	111.378	104.002	107.698	103.903	97.8629	95.377	114.369	108.856	104.792	98.1171	94.1709	102.907	108.674	121.773	124.278	95.5835
SMARCC2	71.8454	80.8016	68.4897	88.8065	75.8451	74.7815	84.79	66.6204	76.0084	78.6408	74.4657	81.1926	72.0933	66.5365	82.0097	80.8258	78.7208	84.8814	67.9957	72.2615	72.5723	72.9482	65.7273	81.591	78.3488	73.4129	83.0669	78.5441	75.542	77.7383	71.9082	73.4083	79.1578	83.8638	80.2443	94.439
SMARCD1	20.6397	28.8501	23.0282	32.3299	21.8063	24.5304	29.6877	21.9672	24.6155	23.5922	22.8805	26.1123	24.2138	26.0576	26.8223	28.2322	26.5167	30.8206	24.1128	25.8774	22.4629	25.1001	25.0767	21.4495	22.4666	23.9732	28.0274	24.5201	24.8263	21.7492	23.9625	22.4076	24.6814	26.6033	28.913	26.3583
SMARCD2	39.4635	46.7883	44.5165	57.9365	39.6603	39.2777	51.8466	25.2795	43.6457	33.7191	39.3268	41.1515	42.3661	54.328	49.8283	43.3281	37.7289	57.3689	47.6996	35.2519	36.9341	35.096	30.6576	33.1054	46.9756	43.9826	45.8492	41.1035	41.0801	39.2244	56.175	42.4514	39.5156	31.0372	40.2475	53.8958
SMARCD3	10.7738	5.56243	18.1286	10.2388	6.5419	9.8412	7.32527	7.49949	6.62117	6.89962	11.676	11.8664	8.41518	9.25178	5.60264	5.17711	4.75176	8.19556	7.7179	4.00368	5.8677	5.58596	8.59771	7.34526	11.0775	7.08608	6.98147	5.96872	6.92669	7.44104	8.97556	7.51238	9.41692	5.54236	5.36634	21.5375
SMARCE1	51.4479	59.164	55.5757	73.3619	49.5072	64.3307	72.7644	59.2147	64.0047	57.0517	55.6898	58.6021	58.4871	75.464	64.1462	62.7543	61.9629	77.6667	65.0404	64.2867	58.173	57.9911	64.3697	50.6926	45.764	57.829	62.8587	59.2032	48.1782	53.3586	55.8848	57.3467	51.7424	59.2874	71.8939	25.5606
SMC1A	99.5365	109.173	115.421	132.22	99.8662	119.894	168.359	120.898	158.728	103.049	106.831	116.57	134.772	144.232	139.741	145.419	149.87	138.094	108.466	138.306	131.069	137.334	153.967	125.835	99.7322	100.508	118.431	140.604	131.436	103.576	120.393	100.77	133.66	142.549	150.834	124.161
SMC2	16.5269	21.0521	19.3535	39.3223	19.7279	27.4915	27.307	20.4986	22.7913	21.4029	20.3567	21.0041	22.4727	23.654	22.2752	19.7166	24.2973	27.9447	28.7712	28.3838	18.2871	19.1466	21.796	19.6908	17.2048	22.2356	23.3758	25.2299	17.2138	16.9387	27.0303	18.8762	17.7453	21.061	28.0855	9.43349
SMC3	67.3665	86.7366	67.0898	107.344	69.4736	88.745	96.5715	92.0875	88.7102	76.2296	78.4872	84.8413	73.7699	90.8773	80.4399	79.0598	98.0129	99.0449	89.513	81.6685	82.5798	83.3851	85.6	76.3493	70.0344	79.3044	80.7312	77.4643	72.0101	71.7182	82.3969	74.5409	75.3101	88.5193	103.164	51.1559
SMC4	74.4348	80.8008	72.8643	108.842	86.612	112.168	72.5002	91.3694	90.5119	79.7162	75.4919	96.0093	80.315	80.3264	83.6063	79.3806	92.0257	70.2198	88.4139	84.7282	94.9992	80.2544	84.1294	83.6946	77.2313	82.5081	77.124	81.6795	82.1937	92.5083	66.0349	83.9981	89.6167	77.8147	87.6408	40.1745
SMC5	75.9858	89.5937	78.9871	101.424	83.9387	93.8395	92.438	100.485	91.869	87.8993	78.9828	89.0107	83.18	94.4672	82.8482	85.29	97.6654	93.8465	89.0155	96.3753	90.2787	94.3932	92.9409	83.3666	69.6588	87.1917	85.041	84.8139	81.1352	75.3011	93.9418	86.0886	80.7678	94.628	102.996	50.8739
SMC6	53.6598	45.7503	39.8269	57.437	52.8463	67.1466	55.082	60.2165	55.4242	50.7445	43.6816	51.6536	49.5561	60.8901	56.6219	53.513	60.474	49.7717	49.165	54.3263	56.2291	55.7493	61.077	48.9339	39.7406	42.5979	52.323	62.0424	48.6926	54.1439	44.3596	54.7886	53.3879	61.7893	72.1697	28.1607
SMCHD1	1361.84	1392.18	1421.27	747.142	1303.41	878.654	859.732	1597.08	1580.69	1686.36	1615.71	1284.61	1283.74	821.171	1149.68	905.863	1160.7	805.237	944.861	1376.64	1338.77	1466.17	3131.42	1270.9	1693.71	971.793	912.316	1321.76	1059.44	1755.38	916.103	1084.73	1086.14	1422.36	964.738	1246.94
SMCR7	2.14871	1.88963	2.37981	2.61252	2.52136	1.94502	2.90976	1.31241	1.7116	1.92893	1.58084	1.42777	2.28919	2.38448	2.81485	2.56436	1.86902	2.89255	2.66219	1.98556	1.76391	1.17599	0.791895	1.44836	2.70014	2.71497	2.48794	2.09712	2.43463	1.79482	2.3009	2.33143	1.29103	1.86857	1.95596	2.63583
SMCR7L	26.9877	34.5964	28.8465	44.5955	26.123	34.8956	41.1029	28.3356	35.1778	28.511	31.7316	29.0025	29.909	38.546	33.1349	34.5766	34.9634	44.7576	35.3167	31.0832	28.8947	28.624	32.7833	30.3621	27.4127	35.3463	38.4029	29.6936	34.5189	28.4985	39.6471	30.2231	30.8495	29.301	38.2856	28.0875
SMCR8	94.2625	109.509	107.475	129.311	101.199	109.819	116.3	90.8516	107.83	98.531	114.403	102.836	106.694	108.382	101.952	100.889	98.2419	117.186	99.2097	98.3284	101.183	102.096	99.2214	100.808	118.012	99.9092	119.887	103.105	96.3327	106.421	112.614	102.474	108.381	90.2767	102.381	124.831
SMEK1	133.462	149.36	141.564	160.036	142.525	151.769	153.594	177.832	156.116	147.377	135.508	149.53	137.319	144.9	142.691	144.819	159.691	152.325	143.074	161.449	157.96	150.527	171.087	151.285	145.773	130.427	136.075	161.962	132.019	139.434	147.278	132.762	145.555	168.234	171.271	91.491
SMEK2	131.676	168.443	148.353	184.106	148.828	174.239	169.845	178.894	179.402	163.81	164.08	157.309	149.248	168.557	150.92	158.241	185.509	181.832	150.133	183.16	180.567	153.724	193.901	160.768	146.708	150.609	151.13	155.864	139.014	149.12	158.223	142.638	142.368	173.777	189.902	94.543
SMG1	531.999	539.06	508.011	571.818	507.542	538.525	526.938	558.066	543.993	487.948	550.482	540.719	527.406	496.935	509.233	526.804	537.792	497.084	473.735	539.309	528.252	545.644	611.171	511.996	510.253	517.484	520.892	528.853	537.324	509.222	501.583	514.266	534.316	590.79	528.425	469.5
SMG5	59.8006	40.2677	53.5458	50.4831	46.2022	49.9317	52.1722	28.9668	46.2581	54.455	43.681	42.5793	54.9082	47.3081	56.676	40.6186	36.145	54.5096	43.1079	26.2355	29.1945	40.4982	38.7651	32.4847	69.7533	50.7972	52.9323	48.8467	50.4414	55.4526	64.0105	54.0762	40.1738	27.3317	33.6525	70.3003
SMG6	28.8435	35.8782	27.6944	31.7475	32.1797	31.1025	32.6349	26.6007	27.9781	30.0033	27.3135	29.3359	34.0347	30.1032	32.9024	34.7314	30.5509	32.5977	30.3353	32.5079	30.7982	32.2799	26.6793	29.5283	26.4984	31.8426	32.749	31.1825	33.8118	29.0713	31.3606	30.2098	33.8391	37.4049	33.5128	28.82
SMG7	77.3231	72.1785	78.1489	72.3629	79.8998	76.9588	64.91	96.5871	76.1886	86.3565	78.0989	86.0787	68.7723	52.573	69.2887	68.4879	86.577	53.6951	57.5668	82.9705	95.7191	88.2729	101.212	113.283	76.6079	62.6345	74.7668	94.8219	75.8849	95.9483	51.2001	72.6305	105.156	104.671	82.3758	108.624
SMG8	14.7383	18.018	17.8486	24.3579	15.6052	18.6083	22.6269	16.8426	19.7509	14.4298	18.5263	17.8947	16.5079	19.877	15.0216	18.265	17.043	22.4588	18.7819	20.3764	18.3951	15.5451	19.7219	16.5182	18.1048	17.7016	19.1419	18.2288	16.2194	17.7613	19.7545	17.3886	17.2137	17.4822	18.3057	13.526
SMG9	7.41455	6.57378	7.20944	9.72011	9.06326	7.11237	10.3571	4.49969	9.68403	6.26901	7.04443	5.838	8.47966	8.48875	8.36337	8.12855	6.90589	9.7582	9.30544	5.69629	5.65171	5.76971	6.37287	5.96587	6.78497	9.17661	9.16477	6.7753	7.85253	6.28189	10.6546	8.93714	6.30326	5.57403	7.57306	9.12135
SMN2	17.834	23.4788	17.8861	23.7541	16.6389	10.5443	24.4522	20.8854	25.4341	19.9989	21.3008	23.0997	21.3817	18.7754	19.1643	22.4871	17.4513	24.4474	23.3232	30.579	17.9674	25.1012	16.3228	16.1192	12.4078	15.3201	18.948	22.1246	19.6156	18.3584	24.3793	14.7906	19.6659	19.6038	24.4936	11.9004
SMNDC1	29.3253	33.3746	35.1373	35.2882	29.9156	35.7941	30.0947	41.6222	36.8444	43.2895	37.5241	35.9164	28.4375	25.5425	27.8779	29.0789	39.4396	27.2465	26.4998	41.4364	40.066	35.5002	45.9299	39.0023	36.7981	28.2086	29.7792	37.6836	28.3926	32.1947	22.3871	28.3981	32.6301	41.1084	40.4983	29.2369
SMOX	18.3397	8.78278	8.46934	5.5516	17.8199	11.0024	9.84842	6.12458	6.62117	7.49313	6.04601	6.69466	16.0888	7.55403	14.2096	11.4671	7.53945	6.91552	11.5769	5.27314	7.63161	11.4659	9.87983	18.6218	12.8776	17.5659	8.60625	14.4862	14.7449	13.0125	8.60245	19.04	10.2523	6.58749	5.89294	28.2658
SMPD1	7.8685	10.7256	5.91454	10.5845	8.79068	7.11237	11.2931	4.46844	9.3237	6.41442	5.7964	7.48786	10.4142	11.1212	9.55427	8.66078	8.04631	12.7768	11.8944	7.5842	7.52362	5.84321	6.63683	9.34538	8.51583	8.82367	9.01245	6.87209	6.48091	9.04891	9.5767	8.41905	7.64492	3.64212	8.14981	10.474
SMPD2	4.0553	2.90098	3.32474	3.55379	3.88425	2.61271	3.4795	1.74988	3.44571	2.29987	2.57926	2.6969	3.03043	3.14751	3.16671	3.16917	2.72909	3.52426	3.24836	2.21341	2.66386	2.86648	2.18714	2.68981	3.53096	2.93217	3.19878	3.06502	3.94341	2.69224	3.39952	3.85333	3.03772	3.2304	2.7584	4.12715
SMPD3	6.47638	5.56243	3.63972	5.97422	6.26932	1.8289	3.96785	9.93682	3.2205	3.41271	4.77025	4.98133	2.74058	9.69053	13.9389	6.16899	4.59336	6.51655	4.22531	2.99462	13.8233	7.79094	3.73322	2.31048	2.25012	10.2083	8.25083	4.38781	9.7728	6.84277	2.71547	4.27429	6.17669	4.02217	2.68317	24.6242
SMPD4	14.0767	13.9425	13.0207	15.8493	11.2115	11.3749	17.0325	10.3209	13.087	11.3124	11.3291	13.1996	13.7512	16.4731	14.2018	15.5775	14.1095	19.7591	16.1543	10.6794	10.9809	11.4512	9.37528	10.8558	12.5221	16.813	17.0622	12.7572	14.9394	12.5619	16.6597	14.304	13.9426	11.1629	14.8254	17.0136
SMPDL3A	4.35794	4.01879	6.78947	5.10978	4.46348	5.89311	3.96785	12.4367	6.80134	3.44981	5.18625	4.82269	1.67659	8.6032	2.89605	1.57249	3.5163	5.91809	5.64188	6.08689	4.60777	7.0192	3.09216	3.13812	3.11555	2.79642	3.85885	4.74271	3.42905	5.08534	4.27013	4.56571	7.92338	3.67379	3.51069	3.01733
SMS	19.9134	22.6755	21.4533	41.2905	23.1692	25.9239	22.8626	34.7476	32.3627	22.702	23.0747	20.3378	21.2475	28.4993	21.0573	21.7971	22.4916	30.0227	24.9613	25.7147	22.9668	22.0131	29.6395	22.9669	25.1321	21.4483	21.2491	23.9717	23.0432	30.5868	23.7552	21.7276	23.1626	26.92	23.5216	33.3294
SMU1	84.1366	87.3205	78.9426	95.9413	75.1443	85.1838	96.522	86.3672	90.7371	80.5593	88.9612	89.5596	76.8312	91.3605	76.1605	82.5972	90.7459	93.9254	84.6962	87.1864	79.4307	81.7053	112.862	81.0823	77.7468	82.2683	81.2946	84.7471	72.568	74.0148	90.9581	77.1852	85.6595	92.3835	99.594	67.464
SMUG1	6.52117	5.59463	6.58824	6.20224	8.20906	5.36998	6.1343	5.11121	5.65142	5.72891	6.13531	5.37572	6.72699	6.99511	7.43122	6.9533	6.16778	6.76391	6.98494	5.30243	5.29245	5.05199	6.61345	5.08926	6.35814	7.17215	7.80377	6.44589	5.57941	5.27454	7.05131	5.39305	5.14159	3.71623	5.84078	8.29419
SMURF1	22.5463	24.645	22.3283	22.4561	21.9085	18.8986	21.813	20.9986	23.5804	21.0327	25.8481	21.7973	22.376	26.0576	24.7924	22.8374	19.6723	23.29	23.5445	21.5808	23.8308	22.7113	24.5487	21.0012	22.6743	24.4348	24.4986	21.9068	22.3231	22.5475	24.5636	23.9295	23.441	23.8163	19.8103	23.9999
SMURF2	29.4161	33.4544	35.3822	32.5797	33.1865	32.2234	31.1892	36.435	30.9889	37.0947	30.9789	30.0149	31.9197	28.6901	29.4477	32.6606	35.4798	31.2695	30.9686	34.7962	32.7223	34.9122	28.093	28.3465	31.2593	31.1136	29.7284	33.4571	29.9699	30.2877	33.5392	32.0562	28.757	33.1275	34.1791	21.3294
SMYD2	9.47246	10.9119	9.27428	12.7552	7.46185	10.1605	12.7785	11.6242	10.72	9.38496	9.17995	9.9944	10.8333	13.9063	11.909	10.9348	9.97869	15.6098	12.5782	11.4902	9.8635	9.81218	10.6717	9.0695	10.1428	12.5432	10.4595	9.09826	10.3557	10.6942	12.0434	10.88	7.18926	12.7633	11.0837	7.80344
SMYD3	3.23819	4.12524	3.8497	4.82164	3.5776	3.59973	6.08404	3.40602	3.89613	3.59819	3.71635	4.41023	3.93353	4.55913	4.6012	4.47554	3.92812	4.7378	4.15204	3.67817	3.67181	4.07922	3.05445	4.37957	4.18868	4.88695	4.92511	3.35539	5.00642	4.07575	4.06284	4.20952	4.75909	4.5289	4.51374	2.04624
SMYD4	17.5452	19.1422	17.2029	18.6645	16.611	18.2683	19.0384	16.3617	18.3758	18.4887	16.0236	16.9102	17.9147	14.3523	21.6343	23.2818	19.945	17.2335	17.0724	17.3265	17.1664	19.0885	16.5981	20.3915	18.5791	24.9262	18.9548	20.9647	22.5203	18.081	19.808	18.8344	21.7832	21.4777	21.0887	20.3614
SMYD5	6.05269	8.01096	4.86462	5.7437	4.97457	5.31251	8.64789	3.49976	6.53109	4.41427	6.65616	5.23516	6.5129	8.16446	6.65821	7.3544	6.49407	9.37585	7.3027	6.51004	4.24778	5.58596	4.63824	5.00029	4.56947	6.92318	9.41864	5.96872	6.138	3.73922	7.25507	6.12	5.44258	5.44734	6.64523	3.39883
SNAI3	2.54213	3.4865	2.86978	2.03623	1.66955	1.53859	2.5028	1.18742	1.59899	3.524	2.32965	2.03061	2.51488	2.89953	3.16671	2.41921	1.93238	3.02554	3.00412	2.31107	2.0159	2.75623	1.50837	2.0346	4.0156	2.71497	2.1833	1.70996	3.05186	2.28092	3.83483	2.00762	1.67074	1.86857	2.7584	6.27743
SNAP23	148.563	124.619	146.474	115.085	150.375	116.411	100.078	207.642	156.408	178.722	187.253	156.443	132.096	120.312	119.713	106.059	141.22	112.526	118.528	175.638	216.169	161.994	171.104	199.701	144.181	118.732	106.855	134.532	127.64	164.987	112.638	162.123	133.478	137.109	120.843	126.839
SNAP29	29.4827	33.9271	35.181	37.9908	34.2635	36.5184	34.1852	28.2637	39.2077	35.2656	40.4037	40.6286	29.9584	32.2042	32.354	22.3867	35.5929	42.3848	31.9318	32.658	39.1448	35.8321	41.714	40.9534	26.8207	30.8497	32.7	36.8244	33.125	52.9331	32.1512	33.7358	41.2173	39.8483	37.597	37.8065
SNAP47	6.71849	6.89315	6.4045	13.2931	5.82638	6.29953	9.5959	3.74974	6.28066	4.52556	5.43586	5.52071	6.98073	8.05	7.65965	7.52375	6.27232	9.89119	8.35292	4.23153	4.82375	4.40997	4.29886	4.10369	7.06191	8.19922	7.10841	4.19423	7.25005	5.53404	8.9026	7.60952	4.80972	5.03563	5.59203	5.27166
SNAPC1	9.69429	5.70535	6.31001	5.40849	5.21342	6.18863	5.60363	5.74304	7.21866	4.85941	5.87017	5.40046	5.09715	5.27485	4.53327	4.62287	6.20674	5.49352	6.79859	10.6097	6.12437	5.20964	4.63711	5.34514	4.32819	5.62135	9.80224	9.96937	8.03496	5.22406	5.7027	4.72827	8.54459	6.146	9.9992	3.35444
SNAPC2	1.5737	1.14442	1.57488	2.26674	1.3629	1.13217	2.21793	0.124991	1.19361	1.07575	1.66404	1.20567	1.67659	2.55616	1.65102	2.29825	1.20378	3.09204	2.4668	0.585904	1.29593	0.293998	1.09357	0.827635	1.76548	2.19913	2.00559	1.19374	1.23446	1.34612	2.09361	1.91048	1.11383	0.411718	1.32905	2.21965
SNAPC3	32.4566	27.7762	21.7575	31.1001	28.3772	27.9716	26.912	29.7014	32.7505	25.6369	28.6095	28.3409	24.6091	26.289	25.6173	30.4196	29.6592	22.4134	30.376	30.1431	28.3601	29.9422	39.3278	30.1452	25.7888	23.9235	29.5748	35.9856	27.4808	32.7021	27.1294	28.9997	36.041	31.3213	27.7683	18.4244
SNAPC4	2.78424	4.09863	3.28974	4.41823	4.05461	3.30943	3.96785	1.4999	2.77008	3.56109	3.60542	3.74393	3.99802	3.77702	4.46588	4.08847	2.59763	5.05365	3.85895	2.57147	3.45582	4.15272	2.41339	2.89672	5.29643	4.26251	4.11272	3.61349	4.97213	3.70183	4.2494	3.78857	2.80989	2.18527	3.38531	6.06934
SNAPC5	2.14871	2.15577	1.88985	2.82383	1.77176	2.14823	2.84872	1.4374	2.20706	1.22413	1.85818	1.93542	1.87004	2.42263	1.78635	2.92725	2.7877	3.35802	2.63776	1.72516	1.9439	1.61699	1.77234	1.65527	2.4232	2.55208	2.46256	1.41959	1.71453	1.49569	2.46673	1.71619	1.67074	1.58353	2.50764	1.52601
SNAPIN	7.08165	7.10607	6.61448	11.2185	5.99674	8.56387	11.0286	8.65566	8.33277	5.6384	8.70847	9.61366	5.54564	9.91944	9.17534	7.37859	7.82456	11.7032	8.67043	8.36541	8.53157	7.90119	10.7094	7.62114	6.47342	7.79198	8.73319	7.45283	7.40675	8.00193	9.05848	7.31809	7.64492	7.72763	8.75165	4.71675
SNCA	2675.87	1206.88	1557.13	330.465	2312.42	2665.66	741.996	1967.43	2350.36	2184.36	1534.41	2170.69	2445.46	1382.04	1713.71	1570.19	2585.97	455.115	2196.06	1590.12	2870.91	1436.4	1441.47	1833.05	1949.88	2280.14	913.685	1968.58	3157.64	2874.6	1035.75	2510.76	2237.4	1028	1165.52	2304.3
SND1	90.8812	92.5918	96.5925	108.516	106.17	104.508	110.184	70.7764	88.9129	78.1215	84.1726	81.6685	114.201	107.95	94.2976	96.0669	81.4451	120.008	108.051	74.7028	71.3124	83.3484	69.8753	115.524	78.4426	100.345	98.7307	92.9507	99.6826	140.52	94.6684	82.0533	92.3972	71.3222	85.385	105.503
SND1-IT1	5.9619	5.56243	4.96961	5.03294	6.81448	5.10929	4.55795	6.93703	5.36	7.30766	5.10305	6.78984	7.38343	3.85332	5.19665	7.78986	6.1456	2.80943	3.73683	6.21709	5.57972	6.98245	7.39102	8.06944	5.05411	6.29874	4.56969	6.80756	8.19544	5.53404	4.60179	5.50476	8.27778	8.17102	5.56695	5.06357
SNED1	5.41716	4.95029	3.8497	3.05434	8.55217	3.89003	3.5202	4.06222	3.44571	3.59819	6.62842	3.96603	5.51339	4.23484	7.55139	7.08829	6.05057	6.74929	7.18058	5.24059	6.19169	3.82197	3.28071	3.68987	6.2311	9.12231	7.3369	4.35555	4.49206	7.81497	5.38948	9.94095	6.35389	7.82264	7.99936	3.39883
SNF8	12.1962	11.0716	12.704	16.0401	11.4483	14.6021	12.4937	8.87439	10.4497	10.572	11.5928	12.025	11.1558	13.7918	11.7737	10.6687	10.8023	15.9423	13.4086	10.8067	10.7275	11.1719	11.9915	10.7593	13.5007	11.1857	14.7246	11.8406	12.8589	14.7325	12.8933	11.2686	12.9609	8.32937	12.0366	18.8323
SNHG1	30.3412	30.6559	28.1343	25.6065	34.5279	33.4946	37.4199	33.4349	34.1644	35.8428	27.9298	30.884	33.9419	33.381	33.5076	39.302	40.6475	25.9332	35.4567	32.9929	33.1504	39.9414	37.5984	31.8746	24.2642	31.6267	31.4349	30.5282	33.7409	28.743	28.8489	37.1769	32.3342	42.7794	41.1541	15.5008
SNHG10	91.3654	95.8654	103.592	37.4205	120.753	74.2009	55.611	170.582	77.8326	163.365	102.422	122.785	86.7312	54.4806	73.917	93.817	107.548	35.3756	64.0144	178.375	146.981	129.359	162.678	183.598	123.514	78.4899	78.5733	137.216	92.2415	150.092	82.0653	96.1067	107.966	131.496	88.3691	141.398
SNHG11	1.33038	1.46646	1.49893	1.07113	1.68249	1.59724	1.11853	0.774947	1.21974	1.36286	1.26384	1.53374	1.46895	1.71988	1.52246	1.62523	0.741908	1.33124	1.57899	1.01199	1.25166	1.17746	0.867313	1.61147	1.48854	1.33631	1.62554	0.992098	1.87878	1.89391	1.66349	1.45488	1.12497	0.823436	1.51988	1.10982
SNHG12	10.7133	10.8321	9.86328	9.04777	12.1638	11.0605	11.1708	12.1373	7.99496	11.4352	9.7901	12.4372	11.9244	9.38531	13.8848	16.9103	12.2595	7.19813	11.1084	12.8573	11.2606	12.6787	11.2751	12.6201	9.38126	13.4391	10.7715	11.5638	14.1963	11.629	11.6058	11.9486	12.5065	16.6587	12.5653	9.2254
SNHG13	4.3882	6.49393	4.40966	4.28376	4.59977	4.67384	6.30787	5.0934	5.63025	5.08198	4.49291	5.26689	6.15824	5.81813	6.60408	6.02384	6.27232	6.03446	5.47092	6.51004	3.9958	4.44672	3.6578	5.00029	4.84641	6.97748	6.21986	6.96888	4.66351	4.11314	6.26009	5.11619	5.61978	6.11243	8.25012	3.78033
SNHG15	8.51886	8.06419	8.04937	9.06698	8.38181	10.1896	10.235	6.96827	8.01748	7.37406	7.37724	6.56775	8.31845	8.94657	7.60552	8.46724	7.53945	7.53061	8.05983	7.7795	7.97503	7.90119	7.16476	8.13841	8.34275	10.3984	7.97894	9.80805	9.84138	7.1793	10.7168	9.64208	10.2682	10.1108	8.35043	5.47975
SNHG3	12.9497	15.3723	11.7622	10.7895	16.0219	12.8319	12.6977	17.2366	12.1843	15.5987	13.1839	14.3646	17.3507	11.0371	17.8275	17.8042	16.0521	9.23056	11.1438	16.4541	15.4331	21.1848	16.5227	16.3592	11.2873	14.0896	14.8881	14.8734	16.8716	15.839	12.4383	15.9577	18.5782	20.6888	17.2119	11.7832
SNHG4	1.15274	0.471609	0.594604	0.549205	0.786731	0.809359	0.298912	0.84838	0.968178	0.959269	0.742716	0.546678	0.757366	0.55339	0.485292	0.765438	0.699142	0.280943	0.620363	0.459284	0.97987	0.533606	0.67839	0.788667	0.0360019	0.475121	0.683423	0.739153	0.852463	0.950883	0.217238	0.492514	1.13079	1.12241	0.802193	0.502195
SNHG5	11.1067	13.8395	22.2933	21.7454	35.6056	13.5861	14.2843	51.559	11.7109	12.8719	11.2877	12.4375	24.0848	21.0788	20.6242	13.0154	17.5181	10.8886	24.6194	13.2154	28.2946	30.5754	12.5949	13.0352	9.06971	11.5115	12.1351	11.7761	19.7171	20.1544	20.1069	19.9467	8.42966	23.1829	39.1693	15.7109
SNHG6	13.5278	24.3522	14.6313	18.5182	17.5132	22.7886	23.3389	23.0609	21.5076	19.6602	20.4954	21.131	20.5382	20.8308	21.8422	22.8615	33.4524	22.4755	18.7323	23.3385	20.6079	21.8661	19.7974	21.3461	13.8815	14.8238	18.7865	18.8418	16.288	16.7521	13.8054	17.3886	16.1252	25.1781	24.8775	9.78031
SNHG7	12.8114	8.91159	10.2664	8.48761	11.4122	11.1063	8.89471	11.0546	11.4832	11.1136	10.6218	8.95657	10.9352	12.1269	14.4104	13.4939	10.9392	10.4238	9.87476	9.25631	11.1281	12.1671	9.52461	10.7355	12.9326	12.986	12.3808	12.6169	11.7222	13.736	12.8788	11.8006	13.9419	10.4272	10.9762	12.7165
SNHG8	7.59613	18.6301	5.45957	6.51209	8.58624	10.9734	13.45	13.9365	19.4581	9.16239	13.4232	8.5349	16.5724	12.0559	9.47307	17.8296	14.6354	10.1239	10.722	13.5083	20.591	9.70193	13.9147	9.82816	5.08873	10.7513	10.2572	9.80805	6.85811	9.72197	12.3129	16.4819	6.3792	11.1481	12.6636	3.4682
SNHG9	1.11975	0.931507	0.664948	0.65313	0.988099	0.406421	0.997051	0.749949	0.517983	1.3725	0.970689	1.30086	1.87004	1.01102	1.21797	1.33057	1.58392	1.21354	1.39215	1.10671	1.51192	1.06574	1.09357	1.44836	1.62701	1.38464	0.710841	0.58074	1.23446	0.635667	1.14008	0.453333	1.21509	1.17181	1.40428	1.24855
SNIP1	14.4659	19.0826	18.4436	21.5533	17.0362	17.7664	20.5311	18.3737	18.2195	18.2877	19.4415	17.9265	16.7981	18.1793	16.4561	15.7733	21.2879	22.2427	19.8321	19.8556	17.7831	19.3304	22.0599	16.9665	17.6894	16.7242	17.4918	18.3901	17.7968	15.5925	19.0705	15.7048	16.0999	20.6492	21.2898	12.4855
SNN	82.2258	74.0947	89.733	65.2554	165.183	79.4263	73.5579	80.432	101.276	94.7028	92.8553	86.1104	83.6682	71.0575	88.3702	74.8988	82.047	60.7934	91.7844	103.9	148.636	79.5999	82.2816	148.457	116.245	91.0366	90.5053	86.4335	104.552	135.509	72.6751	168.737	119.737	75.8194	63.7942	168.485
SNORA12	7.14218	5.56243	5.77455	3.13118	6.13303	5.51572	3.19463	11.4367	5.17983	7.7157	5.46359	6.28219	5.44891	4.10131	4.11402	6.1206	4.87847	3.09204	3.73683	9.53721	5.8677	6.8722	9.05022	6.62108	4.67332	4.23536	2.53872	7.1302	4.6978	6.46885	5.67969	5.69905	4.93629	4.97228	3.63607	2.04624
SNORA22	1.87633	1.35734	1.2599	0.749178	1.73769	1.59665	1.22088	3.37477	1.53143	2.04021	1.52537	1.4595	1.25744	0.801185	1.16383	1.35476	2.05909	0.581835	1.00137	2.63657	1.25994	1.61699	1.65921	2.06909	1.76548	0.760193	1.04087	2.19391	1.06301	1.68265	1.86559	1.23048	1.64543	2.24861	1.57981	1.1445
SNORA23	1.18027	1.35734	1.08492	0.845227	1.63547	1.62568	0.529047	1.68738	1.35126	2.1144	1.96911	1.96715	1.2252	0.667654	0.649582	1.69345	2.02742	0.86444	0.805983	3.97113	1.9799	2.24173	1.28212	2.89672	1.55777	0.841642	1.34552	1.70996	1.50878	1.907	3.27515	1.1981	1.64543	1.6152	1.62996	1.3526
SNORA24	0.393425	0.479061	0.349973	0.288146	0.71552	0.638662	0.427307	1.65614	0.337815	1.03865	0.526946	0.698021	0.451389	0.648578	0.297725	0.532226	0.475176	0.282606	0.512899	1.46476	0.827958	1.02899	1.05586	0.86212	0.657727	0.407246	0.431582	1.00016	0.685811	1.12177	1.11935	0.939048	1.01257	0.760094	0.626909	0.624275
SNORA33	6.08628	5.43148	4.48105	3.65215	7.05605	5.99936	5.17307	6.7536	4.55172	5.12018	5.85381	5.87131	6.1621	4.27528	6.25574	6.99491	6.20991	2.911	3.88484	6.47912	4.93283	5.32981	7.50565	5.51894	3.84424	6.27349	4.97716	4.71109	7.13654	5.79915	5.84904	5.7664	5.89975	7.69754	4.94104	3.49768
SNORA34	2.17897	3.22035	2.09984	0.941275	2.75986	2.52562	0.834267	6.6558	1.53143	4.63684	2.7734	3.10937	2.25694	0.953792	1.0285	2.05633	2.56595	0.748074	1.80736	7.3889	2.95185	3.89363	4.03489	8.3798	4.95026	1.33034	1.75172	5.58156	2.09172	3.44008	2.90203	1.78095	3.03772	3.10372	2.40733	3.8497
SLC35E1	41.6555	41.5769	41.0549	43.4172	46.7259	40.9574	44.7678	41.4762	42.544	43.1905	44.9604	48.9592	39.2064	42.7112	44.9465	40.2387	41.0853	43.5512	38.7842	45.7972	54.5009	42.9296	39.7735	55.7174	43.6475	39.4146	43.277	44.1514	48.4566	48.3859	39.6712	47.2827	49.8163	42.9504	45.8155	60.6091
SLC35E2	58.2051	53.2793	47.6442	40.0269	49.9733	38.3696	40.0192	50.6822	35.7016	85.1535	45.6382	42.4917	56.7544	38.0607	48.1129	59.3104	45.9457	44.1646	39.4065	49.6951	40.2334	54.6266	37.8201	49.9367	54.3656	49.7527	43.9571	51.6881	54.1423	45.909	47.034	40.3415	55.006	72.4791	49.5418	71.9068
SLC35E2B	89.6467	69.472	59.0117	72.8161	58.4042	55.878	73.3066	45.6697	58.5438	51.4129	49.0833	60.8329	61.84	60.067	68.3035	65.8819	69.368	71.9	66.7056	60.8871	56.2641	73.0133	50.1465	57.6889	69.4902	54.817	64.9831	59.0719	70.6573	57.9429	67.6546	74.5299	59.3466	66.2251	59.5262	75.272
SLC35E3	13.088	12.0454	13.3921	8.92579	11.8906	9.23215	8.22038	12.5657	12.3866	14.0982	13.4549	13.5673	10.1398	8.80674	11.3985	10.7802	11.5078	10.0116	11.1636	9.90308	12.4046	14.3192	10.9146	15.163	14.5025	10.5634	11.7362	13.016	13.3496	12.0178	10.6366	12.6645	14.635	12.0114	11.6036	17.5629
SLC35F1	4.3646	3.29461	3.9015	2.66016	4.00828	2.91346	2.55713	3.04948	2.96106	3.26063	4.62658	3.62686	4.23048	2.41195	5.07323	3.89227	1.98148	1.7854	2.61212	3.0633	3.78089	4.92446	2.68452	3.10053	4.82599	3.55743	3.99112	4.54494	3.96741	3.36567	2.86596	4.07741	3.624	3.56104	3.17442	6.25108
SLC35F2	4.42936	6.2741	4.50345	6.47309	4.3783	5.11365	5.76397	5.44994	5.21654	4.83381	3.52111	4.4207	5.57756	5.96349	5.86383	6.64993	6.49755	6.43775	6.19655	6.27894	5.1733	5.4103	5.46784	4.02437	4.08483	6.11141	5.02996	6.12907	5.54306	4.35282	4.56365	5.84929	5.34638	7.92304	6.70692	3.34299
SLC35F5	33.4411	32.2035	33.5974	30.2745	37.5818	33.2394	28.8738	42.5424	35.0877	35.3142	34.4179	32.6484	30.0819	28.8236	28.1485	29.345	29.7143	26.5317	30.1389	33.5918	38.2301	32.7808	36.9928	31.8295	34.9634	29.8647	29.9061	32.5214	30.1414	34.5504	30.8237	34.259	33.9212	33.1908	31.3956	22.5086
SLC35G1	1.40937	1.11781	0.874932	0.826017	1.09032	0.464481	0.895311	1.46865	1.66655	0.63061	1.13709	1.33259	1.28968	1.25901	1.1097	1.01607	1.26714	1.06393	0.952526	1.62751	2.59187	2.09473	0.678767	1.27594	0.346172	2.79642	1.11653	1.54864	1.06301	0.897412	0.725507	0.712381	0.636908	1.01346	1.93088	0.589593
SLC36A1	51.4176	31.8059	47.8063	23.7626	34.9242	29.93	21.7113	48.9085	28.6467	45.7007	32.7325	40.5487	31.7907	22.8345	26.4705	26.3452	21.5096	19.2172	21.7127	29.0986	39.706	30.2083	28.1311	36.8297	52.7566	25.9552	25.0825	35.2961	39.0569	45.2071	27.5268	34.1295	38.8068	30.7838	23.6721	57.1559
SLC36A2	3.55081	3.38483	2.99927	2.06293	2.51488	1.93776	1.57921	3.59475	2.52055	3.56443	3.18913	3.83658	3.16488	1.83853	2.87792	3.279	2.55454	1.14056	1.99835	2.68279	2.60915	2.77975	3.71625	3.86126	4.55009	2.83742	2.02209	3.56381	2.87629	3.42737	2.79051	3.97929	3.58628	2.68662	2.76366	5.54703
SLC36A3	2.64018	1.97533	1.73062	1.70717	1.66035	1.69913	1.1112	2.08642	1.33279	2.18302	1.77442	3.18456	1.96612	1.10373	1.95091	2.59025	1.4778	0.99261	1.22851	2.40807	2.21965	2.31817	2.17997	2.76154	2.66068	1.9184	1.81925	2.43717	2.57762	2.00273	2.42589	1.99337	4.21812	3.02328	2.14227	4.04357
SLC36A4	13.8607	9.84736	13.8939	11.9484	12.0616	13.7312	10.3368	14.249	10.675	12.0929	11.0104	13.5797	8.76984	11.4837	9.5272	9.14462	12.0061	11.6367	10.2091	11.6204	11.5914	10.7309	11.8784	12.3111	10.3159	11.1857	10.3072	15.9058	8.6755	11.5916	12.2093	9.58476	12.3281	11.8448	11.9865	9.74563
SLC37A1	6.83954	9.20861	6.57949	11.6411	9.19955	7.4317	10.6827	5.49962	10.1119	6.3432	7.82098	6.31392	7.93155	12.0941	12.6939	8.49143	5.8605	13.7479	9.91604	7.3889	10.5835	7.2397	8.67313	9.62125	7.82349	11.1042	10.8403	8.42073	10.8015	9.98371	11.9398	13.7943	7.01206	5.22565	7.47275	11.6531
SLC37A2	36.7483	22.5994	22.9831	25.7877	27.7809	63.0391	27.0504	26.6141	26.0419	35.8157	30.3274	61.3167	38.754	31.8914	42.1275	22.0569	34.04	26.1982	27.1255	23.152	31.6467	24.6561	45.4374	70.4579	34.2129	29.2672	31.6733	34.5905	23.4067	44.3785	37.3725	34.0816	43.954	36.7173	19.609	39.6418
SLC37A3	28.7805	22.9417	40.6668	14.8299	18.2969	16.2568	13.7756	42.6846	17.0259	29.7871	31.4226	24.3038	22.2793	12.7045	20.464	19.644	20.3375	12.817	20.4671	36.9445	18.6111	21.5721	16.7806	20.7254	33.6479	19.2055	16.1462	17.0028	17.0081	17.5369	17.5573	18.2952	17.6441	20.9343	16.0739	22.0577
SLC37A4	2.14871	3.35342	2.41481	2.78541	2.21471	2.00308	3.68298	1.34366	2.58992	3.04177	2.24645	2.44307	2.77282	2.32725	3.13965	3.3627	2.66098	3.04217	3.41932	1.98556	2.69986	2.60923	1.81004	2.06909	2.38859	3.06792	2.71643	1.87127	3.39476	2.01918	2.86057	2.55809	2.658	2.43864	3.31008	2.39305
SLC38A1	238.964	382.237	279.593	400.555	264.535	328.737	491.566	349.008	364.751	294.75	275.343	321.789	321.679	389.796	361.581	366.323	472.23	452.385	370.97	392.522	329.959	320.2	310.196	278.151	239.697	340.865	357.993	316.065	337.834	216.465	359.976	284.146	273.322	375.835	522.115	118.023
SLC38A10	25.9358	18.8164	27.5778	26.7583	18.4672	14.2538	24.3158	8.12444	15.1792	13.5025	18.7482	13.7066	21.6344	26.7252	26.5517	25.7404	12.2595	33.015	22.9827	11.7181	12.8873	10.0327	9.54045	11.4489	28.6977	24.2447	26.1742	14.3894	21.3287	18.7709	27.6937	19.3314	13.8469	7.25257	14.8954	36.9363
SLC38A11	0.242108	0.23953	0.104992	0.0192097	1.49919	0.232241	0.610439	1.18742	0.765714	0.667705	0.194138	0.380739	0.419147	2.00296	0.649582	0.508034	0.443497	0.0831193	0.293085	0.227852	1.58392	0.110249	0.942732	0.448302	0.484641	0.108599	0.583905	2.09712	1.4402	0.33653	0.310932	1.13333	1.69606	1.55186	0.27584	0.312138
SLC38A2	142.269	216.11	226.325	188.562	209.613	196.65	213.959	233.89	215.368	224.757	176.499	192.432	164.531	215.386	193.729	179.094	228.591	206.432	192.264	232.573	222.325	195.472	277.133	175.7	187.071	183.179	184.184	242.689	173.099	175.257	202.147	159.768	192.692	193.222	265.308	165.225
SLC38A5	21.4265	11.4708	28.6278	9.75853	24.0892	25.5174	10.8862	29.0918	27.7234	24.4083	11.7869	36.3288	27.9539	8.27891	24.3864	14.3217	12.7981	7.92958	16.0952	22.1016	39.922	11.0984	16.1396	43.3474	17.6894	12.2988	21.7314	16.8737	25.9236	39.2992	10.0535	22.861	39.3637	26.1916	14.5694	40.786
SLC38A6	6.83954	5.34951	4.79463	4.62954	7.1552	7.78006	5.37187	7.312	5.92302	6.23191	5.7964	5.6159	5.12649	6.19965	5.08839	5.46742	6.11393	4.55494	4.81148	5.95669	6.80365	5.40221	4.93991	5.72447	5.78107	6.02724	5.30592	6.32361	4.56064	6.54363	4.99564	6.02286	5.92355	8.10767	5.76756	3.57224
SLC38A7	4.15215	2.90098	3.70971	4.7448	2.72579	3.5707	3.90681	2.06236	2.72504	3.19015	3.07847	4.28331	2.57937	3.83424	3.54563	3.48366	2.75602	4.22246	2.90642	2.27852	3.02385	2.86648	4.03489	3.68987	3.18478	3.55662	4.18888	4.19423	3.2576	3.44008	3.8141	2.78476	3.31997	3.07205	3.78653	4.44415
SLC38A9	12.862	11.6838	11.8287	16.1554	14.6511	15.444	14.325	16.1239	14.3459	13.9105	13.9502	14.1191	11.5427	14.2687	12.9646	14.5153	15.7125	13.831	13.5552	13.9315	17.1711	13.7444	17.8742	17.4493	13.3276	14.4165	11.3481	15.2283	13.0304	16.2656	14.2407	13.6	14.5051	15.3286	13.792	8.77453
SLC39A1	19.8528	14.6113	19.2135	19.9589	14.7193	18.0857	18.9643	15.249	15.6746	16.0249	20.0517	15.991	18.8294	20.3158	15.8336	16.3539	11.5626	22.3258	17.2676	18.5211	19.511	13.4872	18.8169	15.1043	20.3549	16.5613	18.2788	15.9704	16.4595	15.8917	19.6716	15.2514	16.2265	12.8583	13.6415	18.4161
SLC39A10	36.3161	34.9448	31.9875	40.9167	33.9702	45.5761	47.0445	43.497	58.1042	37.3915	35.7491	37.5662	38.497	44.6565	40.6259	44.2232	52.9979	48.7578	36.7822	42.2502	45.7897	46.5252	38.3503	38.3471	32.8497	36.9237	38.4362	41.2325	36.3823	33.5408	37.0838	37.8857	39.5916	49.4378	50.1276	21.5375
SLC39A11	12.983	8.59648	11.3741	16.9814	7.93887	14.1086	14.2232	7.56198	10.675	8.60597	13.7561	11.5491	9.06002	12.571	6.52288	7.95921	7.98295	14.9116	11.2105	8.23521	8.35158	8.08494	12.067	6.69005	14.1931	9.82821	10.7896	9.22731	8.09359	9.94632	12.9555	9.29333	10.9611	6.49247	7.04645	10.9942
SLC39A13	4.60005	3.6728	3.60472	4.49507	3.40724	2.78689	4.70038	1.90612	2.77008	2.1144	3.05074	2.66517	4.64286	5.07417	4.81773	4.35458	2.97777	5.73523	4.61609	1.98556	2.95185	3.49122	1.84775	3.13812	4.0156	5.83719	3.88424	2.93596	2.98328	2.76702	5.74187	3.85333	2.98709	1.58353	3.05931	5.47975
SLC39A14	3.23819	5.48258	5.45957	8.66358	4.22498	5.60281	9.72633	4.49969	6.59865	6.63995	5.13079	6.28219	4.41716	5.24586	8.4987	7.9834	4.78343	8.21218	7.74233	4.75233	4.53577	4.48347	5.43013	4.10369	5.50414	5.0227	6.24525	6.03324	7.44104	4.26271	9.24504	6.54095	4.63252	7.47426	8.72657	2.56646
SLC39A3	3.54082	3.6728	3.32474	5.03294	4.15683	3.04816	4.74108	1.87487	3.19798	2.63372	2.6902	3.20455	4.57837	4.69266	5.14252	4.01589	2.72434	5.58562	4.76263	2.47382	3.23984	2.82973	3.12987	3.00018	5.05411	4.45256	4.29043	3.19407	4.08057	3.51487	4.58106	5.14857	2.80989	2.09026	3.51069	5.44507
SLC39A4	1.92748	1.88484	2.24787	1.16276	1.96598	2.00685	1.22454	2.63107	1.33302	2.86112	2.53294	1.93669	2.14507	1.24088	2.40048	2.21672	2.02742	0.909491	0.961074	2.53664	2.15629	1.95986	2.08117	2.5098	2.15492	1.74817	1.51206	1.98194	2.41645	1.64301	2.0366	1.91048	2.34081	2.20364	2.07983	2.83802
SLC39A6	27.0858	31.7245	31.0776	39.3415	30.1881	32.0492	36.2601	31.4354	33.8941	28.7484	29.6199	29.6976	25.9549	38.9338	29.556	28.9096	31.6784	36.8218	37.295	30.4345	31.0664	28.6648	34.24	27.3464	26.4129	29.6475	31.6324	33.5861	24.072	26.698	31.6943	27.3295	31.01	30.3404	35.6335	21.5375
SLC39A7	13.8001	16.0219	17.7786	22.7251	16.014	16.6342	17.5603	11.6242	14.2333	16.6184	16.0857	14.4681	15.4117	16.7486	17.7011	15.7974	12.8614	20.1481	17.8538	16.0473	15.2272	14.0751	15.0837	12.8973	16.3739	15.2039	13.8106	14.1959	16.7681	13.9099	18.5315	14.2476	14.2013	11.2114	13.3155	23.8265
SLC39A8	12.1659	25.9225	21.3833	14.7723	14.2763	20.1759	28.6296	22.7484	20.922	17.249	16.89	20.5282	19.6032	28.2895	22.7895	23.1277	26.99	22.5087	24.1551	25.3566	20.591	19.1466	17.3086	24.4497	17.1355	21.394	19.2435	18.0352	20.2314	14.9195	17.35	20.4648	17.9732	24.0063	27.1577	9.78031
SLC39A9	54.6183	52.7307	60.6527	78.2776	51.1839	61.4808	60.3067	51.0812	55.814	52.186	62.714	59.1694	53.6508	66.6355	52.1219	51.1641	59.0843	72.2639	64.4787	52.718	54.2492	53.8872	58.446	53.4038	58.4546	53.6172	61.9521	53.0732	45.4027	58.257	58.6764	58.8388	52.8317	51.4293	58.2308	52.255
SLC3A1	7.5586	4.87258	5.22334	3.45333	4.49653	4.06247	3.74789	4.96685	5.30009	5.81608	5.08863	5.36937	4.45005	3.2076	5.15227	4.56505	3.11145	2.63422	2.75622	4.97335	4.24094	4.04762	3.81392	4.49957	5.26632	4.0035	3.87307	5.50348	5.15935	6.15288	5.24293	5.19067	8.24917	5.52272	3.83117	8.8106
SLC3A2	14.6778	17.0599	13.9989	21.5725	12.5046	15.0376	20.7346	10.5618	17.4538	10.3865	15.9193	14.0556	15.9276	21.5366	15.6982	15.6281	11.6576	23.4064	20.9311	11.7832	9.9355	11.8702	14.3672	12.3111	15.4393	16.5885	16.8825	11.389	15.5336	13.2742	20.0655	14.6362	13.7963	11.3697	13.8672	15.1213
SLC40A1	144.629	125.647	209.25	67.5413	248.422	134.961	103.022	195.08	147.641	137.102	195.081	149.535	140.608	100.146	144.207	102.502	157.125	79.2625	143.758	232.376	185.715	174.561	163.357	311.966	194.999	125.459	103.834	154.09	147.861	276.627	81.5678	244.282	189.604	192.652	129.168	173.757
SLC41A1	8.62509	12.4023	6.99945	12.4287	9.1314	12.0185	13.8977	8.71815	10.6074	9.94138	8.12606	9.89921	9.67262	9.82406	11.6925	11.709	11.5943	14.0638	11.8944	10.4161	9.10754	8.23194	7.69269	8.41429	7.16576	12.6789	9.34248	10.776	12.3789	8.07671	13.1006	9.29333	8.93595	12.8583	12.8642	6.79766
SLC41A2	3.23274	2.86904	2.20868	1.8766	2.60313	2.60284	2.34287	2.66576	2.36471	2.49314	3.46397	2.55666	2.06381	1.87401	1.65698	2.78209	2.33755	1.62581	2.93842	2.15515	2.373	2.77203	3.76339	2.03012	2.38547	3.09833	3.1706	2.51235	2.3081	1.76416	2.97064	2.4616	3.71715	1.96896	2.89757	2.63652
SLC41A3	5.41716	8.96908	7.83939	11.3529	6.47375	8.36066	12.8192	4.09347	6.71126	5.6013	8.80582	7.58305	8.64088	10.8351	9.36481	8.08017	7.41274	13.4819	12.4317	5.50099	6.29968	6.2842	4.63824	5.72447	5.95416	7.54763	7.99696	5.90419	7.6125	8.48803	9.5767	8.64571	6.25263	6.49247	9.37856	6.45084
SLC43A1	5.17505	4.47123	3.49973	5.22504	5.82638	5.89311	4.82247	2.59357	4.54924	4.56265	3.57768	3.42665	5.2877	4.40652	4.11402	4.04008	4.21322	5.56899	5.61746	3.35267	3.77981	3.93222	3.09216	8.58671	4.05021	4.75121	3.93501	3.74255	5.72652	6.39406	4.62252	5.27809	5.61978	2.88202	3.05931	7.1098
SLC43A2	48.3005	32.8689	58.7608	32.0804	44.951	27.2883	26.2285	18.5022	35.5451	35.2774	47.4251	34.394	39.2289	32.3717	35.4293	28.0159	18.817	36.0571	36.7577	22.8503	34.3099	26.1658	25.1521	27.3119	68.7844	32.4714	37.7543	30.2307	34.9078	43.001	42.5118	37.0114	33.2615	17.2602	19.1847	87.2296
SLC43A3	16.1453	11.4011	16.0197	26.5601	11.9843	18.3078	16.3693	11.4461	15.7179	12.3622	14.7348	14.2726	12.3781	18.0948	12.1077	10.6	8.92412	20.8661	15.6527	9.08965	9.97149	9.80115	16.2576	12.02	14.3333	12.7156	14.3813	12.8602	11.2428	14.8058	16.6118	13.8788	14.0317	9.63736	11.6585	23.5563
SLC44A1	46.9084	34.3061	46.3014	49.9644	44.7711	61.1954	44.0737	48.4654	44.8618	41.7316	46.704	43.7532	37.9167	48.3	42.7371	36.3124	44.7932	42.6402	40.9098	43.7475	46.4736	39.5795	51.5486	55.8309	43.0638	40.5889	37.8015	45.0719	29.4556	43.3749	38.2653	47.2438	44.3253	51.6548	51.3814	32.4276
SLC44A2	172.725	180.601	211.538	118.006	214.52	132.464	138.457	149.88	161.414	230.392	195.214	185.686	168.615	111.03	164.042	153.093	161.383	131.125	134.173	190.251	205.539	179.913	196.142	210.342	249.939	134.198	151.996	189.658	179.602	214.497	120.865	178.888	195.572	140.065	129.272	346.228
SP1	309.807	320.438	337.934	233.321	305.663	282.201	259.855	336.024	297.818	354.848	338.66	313.856	269.608	247.814	262.458	243.973	281.336	254.146	246.289	316.323	325.711	319.355	406.016	312.88	356.973	240.058	262.123	300.597	251.692	325.088	260.975	283.463	298.354	324.339	285.143	353.444
SP100	220.328	250.752	264.498	276.38	240.036	242.88	287.866	290.383	306.616	265.32	285.921	258.116	310.852	226.092	257.853	227.295	293.04	218.271	184.162	293.172	257.247	284.779	888.422	308.437	244.897	197.25	255.195	240.643	220.746	363.257	186.58	252.861	309.627	340.56	267.868	208.951
SP110	92.0614	110.051	115.089	96.7016	96.016	82.3874	99.1353	97.7746	139.563	105.609	131.931	96.1683	130.355	73.957	105.286	74.826	95.0351	89.5436	67.3362	110.28	101.766	116.241	352.846	108.627	103.332	75.1776	97.056	84.175	90.2527	150.354	67.3686	95.88	123.154	126.841	88.996	165.225
SP140	31.6613	50.7102	31.942	57.1358	44.6801	44.1861	58.9206	39.2267	59.6135	41.7304	41.3406	36.8419	51.9391	54.8675	56.9356	49.5924	55.7353	52.221	42.0281	43.8386	38.6199	49.7588	155.562	37.6581	32.4862	41.7188	49.7063	42.366	45.4411	53.5953	37.1093	43.9073	56.256	59.5844	52.4206	47.6395
SP140L	28.832	47.6599	27.5618	29.8828	38.1931	33.3498	36.2273	30.7835	39.7473	29.8186	33.4838	32.5015	40.2394	33.4066	55.0299	37.6991	41.1667	44.6758	29.795	35.9088	44.6161	39.3127	89.0542	34.4872	26.8543	32.6785	36.2689	37.8684	38.2343	37.8091	32.1792	39.9681	44.6195	39.3957	43.1421	30.9363
SP2	9.41194	6.73346	9.51926	7.7223	9.33583	7.54782	6.16544	6.62455	6.10319	10.6091	8.04286	10.6607	7.44792	4.86434	7.47019	7.76567	10.1054	6.78253	5.03129	7.7144	8.24358	8.48919	8.67313	10.0696	10.3852	6.73314	8.25083	8.51752	8.70979	9.98371	5.82479	6.73524	11.2902	6.74584	9.42871	20.2543
SP3	262.202	257.069	328.379	227.02	251.42	253.2	223.584	311.979	268.54	317.605	278.2	273.973	246.491	225.839	222.022	221.116	256.595	232.318	240.916	277.718	284.206	269.78	281.839	271.706	294.973	219.587	222.316	265.592	214.007	257.856	234.211	255.486	244.258	270.182	255.404	173.861
SP4	60.4827	81.1877	60.3664	133.122	61.4189	78.763	97.3809	80.6364	72.6829	69.8126	65.5226	76.5552	75.0012	91.7983	80.7704	84.8398	96.8316	115.528	84.4539	76.1799	82.6838	71.4257	82.4796	67.0195	56.0955	82.7071	72.3905	74.6632	73.7298	60.4175	87.3316	63.6784	63.5009	79.0131	86.2594	42.4625
SPAG1	4.63031	2.47515	7.97938	3.01592	7.63222	4.64481	3.11324	4.53094	4.90958	8.16084	4.57611	6.72131	2.61161	3.3955	2.40887	3.29013	4.78343	4.33883	5.47092	4.29663	4.89575	7.0192	4.90221	5.68999	7.06191	3.47517	3.14801	4.25876	6.37804	7.74018	3.31661	5.34286	3.06303	3.80047	5.99325	5.65316
SPAG16	2.33483	3.99696	2.17123	2.80596	2.58644	3.02203	3.39302	3.68787	3.06308	2.42006	2.46777	2.79462	3.61627	4.23655	2.78968	2.75959	3.76434	3.44214	3.50041	3.61373	3.38419	4.08106	2.18827	3.03466	2.26293	2.52194	3.33791	3.09728	2.64037	2.13248	3.19596	2.36672	2.12665	3.07332	4.00595	1.11225
SPAG5	3.55354	3.23792	3.35974	4.81184	2.551	3.73704	3.30878	2.61951	3.21555	3.24356	2.39289	3.35748	3.84229	3.81326	3.21489	3.06732	3.35031	3.8328	4.0944	2.85205	1.79271	2.85986	2.96697	2.7205	3.09132	3.55662	3.23407	3.09309	3.28126	2.54267	3.51664	2.64844	2.95671	3.06508	3.97886	3.15606
SPAG7	9.38167	10.1401	10.6042	15.2525	7.1552	9.5509	12.7175	5.53087	7.56706	7.15928	9.59596	8.37626	9.86607	12.2848	9.12121	9.67685	8.10966	15.2607	11.6745	7.61675	6.94765	5.65946	7.46644	6.37968	10.2467	9.82821	11.0688	7.93678	8.57263	8.33846	13.9505	8.93714	6.27795	5.6057	7.8489	11.0635
SPAG9	191.458	189.104	233.392	124.33	179.325	146.726	119.718	215.113	156.475	242.989	187.734	176.133	162.763	122.758	146.158	152.896	173.092	119.491	149.835	179.874	179.864	187.151	181.707	197.39	249.338	135.639	142.977	180.901	152.889	193.057	133.958	167.813	161.949	181.689	142.886	178.618
SPARC	77.5652	49.2634	85.2534	60.5298	163.956	74.7815	62.7125	129.866	137.603	93.1819	153.896	141	105.367	54.4806	135.275	58.1578	121.867	58.9648	102.629	199.663	208.753	104.773	149.744	305.501	102.155	111.395	74.7145	83.1426	137.539	213.883	66.2699	280.905	148.494	124.402	82.0498	142.959
SPAST	72.0682	72.0454	79.0168	70.9424	75.226	69.2603	63.5333	82.6447	74.3997	79.435	74.5775	70.1445	62.8746	63.4485	66.1737	61.0764	72.5261	65.1893	64.3292	78.1124	79.9955	72.7689	84.0325	76.1321	76.8218	59.313	59.4624	73.4543	59.2053	78.9304	64.2412	69.2599	65.5514	70.6831	69.0116	57.5592
SPATA13	151.796	180.115	179.667	285.543	153.209	169.944	201.343	178.096	160.577	180.816	180.537	168.969	192.25	180.768	161.091	191.148	168.503	260.765	204.646	202.104	175.357	159.897	312.31	156.415	173.46	186.226	159.942	131.4	172.111	144.374	204.016	146.945	154.359	172.036	169.105	119.73
SPATA2	6.53691	6.78669	8.32935	5.76291	5.82638	7.05431	4.98525	6.78079	5.74286	9.27368	7.59911	7.42441	5.80357	5.55107	6.38756	6.70122	6.5891	5.17002	5.00687	6.9983	6.04769	6.7987	6.37287	6.7935	7.20038	5.32135	6.52451	7.29151	6.96098	5.87057	5.74187	5.21333	7.56898	6.23911	5.76756	10.7514
SPATA20	7.32376	3.75264	3.21975	2.42042	1.73769	3.51264	4.21203	1.31241	0.878319	2.96758	1.3035	3.20455	2.16022	1.94574	1.05557	4.01589	2.43923	2.07798	1.73409	0.585904	1.58392	4.44672	1.39524	0.655211	3.84251	4.37111	1.62478	2.9037	2.26317	0.86002	2.09361	1.45714	3.24023	1.55186	2.65809	4.54334
SPATA24	0.484215	0.984736	0.38497	0.864437	0.545158	0.754782	0.610439	0.499966	0.743193	0.63061	0.665616	0.602837	0.612599	0.953792	0.73078	0.774148	1.07706	0.631707	0.635017	0.390603	1.00795	0.734995	0.52793	0.310363	0.519258	0.488695	0.660067	0.742057	0.61723	0.411314	0.310932	0.712381	0.683486	0.823436	1.12844	0.763003
SPATA2L	1.08948	0.798434	0.944926	1.03732	0.783665	0.522542	0.936007	0.343727	0.405378	0.445137	0.55468	0.507652	1.2252	1.23993	1.1909	0.895108	0.538532	1.59589	1.34331	0.455703	0.539973	0.551246	0.301674	0.482787	1.28084	1.52039	1.21858	0.451687	0.65152	0.785236	1.14008	0.809524	0.379715	0.158353	0.601832	1.94219
SPATA5	25.0839	30.46	21.6605	27.0158	26.2173	26.1997	27.415	25.5542	26.5007	28.2881	23.1668	28.6912	26.275	24.8179	27.6064	33.1384	29.503	30.1656	28.6576	28.7265	26.4432	26.4672	28.8706	27.3275	21.1944	29.7015	28.8718	31.3054	31.4153	22.5112	33.084	26.7153	30.2124	31.7542	34.6658	20.0795
SPATA5L1	4.32767	3.93894	6.96446	4.62954	3.71389	3.80294	7.69153	5.0934	6.73378	4.9336	6.35108	4.91788	5.6746	4.71173	4.52001	6.16899	4.84679	5.1534	4.66493	3.15737	3.59982	3.93222	4.29886	3.79333	6.12725	4.04531	5.53441	6.03324	3.53192	6.91755	4.41523	3.36762	3.8984	4.90894	4.73943	3.60692
SPATA6	7.29349	7.7182	10.2542	5.37872	11.4824	5.45766	5.79917	12.6241	9.43788	10.7575	10.0397	7.01194	6.67411	5.70368	5.46731	4.79004	6.96924	5.03703	7.3027	7.5842	11.9514	9.92243	7.35331	11.2076	7.96196	6.81459	7.00686	8.25941	8.22973	9.12369	7.60746	9.13143	11.923	7.7593	6.39447	6.58957
SPATA7	2.48402	2.15338	2.6248	2.24523	3.5098	1.85647	2.0818	1.72801	2.92863	3.67238	2.69602	2.09406	2.64127	2.38925	2.65273	1.87755	2.72434	1.33988	2.32221	1.8316	2.51987	2.6085	1.65431	4.0692	2.36159	2.17877	1.82965	3.20956	2.70998	1.90738	2.01463	2.83884	1.88136	2.79525	1.97953	1.23884
SPATS2	9.19616	7.52471	8.46514	7.26741	8.16204	8.41118	7.28864	7.59323	6.63153	8.08479	7.30624	7.41394	8.3162	6.00622	8.72226	9.39815	6.40505	6.57872	7.86225	7.1132	6.27052	8.53439	8.52267	8.43498	7.85707	8.81281	8.90836	8.20941	9.89625	7.96304	8.06122	7.5004	9.16327	8.12446	9.26922	11.3632
SPATS2L	11.3176	9.36537	9.36072	21.9786	9.02305	7.89154	11.1515	7.73447	12.7793	12.7112	11.1	11.8077	12.1711	7.85524	10.0239	10.1798	8.90986	9.73975	8.24497	10.9877	10.2145	9.68282	41.4817	11.1038	12.2995	10.8428	11.6867	11.4832	8.47285	16.2787	8.40697	7.6772	9.1458	11.847	9.03576	13.4698
SPC25	35.4176	25.3575	27.9908	18.1109	34.8952	21.8875	16.7041	34.6308	26.6032	29.8442	26.5234	32.5598	24.1616	17.9942	25.1488	24.1737	23.3932	12.4957	18.3002	29.8746	25.122	32.8785	28.9207	33.4492	29.802	24.7228	21.6614	28.8618	30.4623	30.6059	23.3738	28.2971	35.5813	30.5374	24.809	33.0869
SPCS1	19.0055	22.8352	22.7482	29.7366	18.7057	28.4495	26.2489	23.1547	25.8316	23.6664	25.6539	24.1452	22.5694	25.1801	20.4077	22.9583	27.4018	31.3193	22.9095	25.0962	22.9668	20.1021	24.4733	21.1392	19.4549	21.4754	22.4169	21.068	18.5512	19.6683	20.4179	19.2667	22.0994	22.2644	30.4176	11.9306
SPCS2	34.1977	35.5569	38.777	46.7948	30.9718	39.4809	37.9693	50.3087	36.484	45.1072	36.9417	45.0858	35.692	33.2492	32.2888	39.5299	49.2599	40.662	30.1389	47.9139	41.7579	40.9392	51.888	40.6576	33.7518	29.7833	34.0442	45.0074	30.2785	33.8025	25.1855	29.3695	41.1816	41.9319	50.8298	25.1791
SPCS3	172.971	205.39	211.248	246.07	179.574	213.72	220.759	241.946	213.323	208.292	223.658	208.806	183.671	229.197	181.691	192.248	228.043	267.345	234.044	214.008	212.008	205.913	232.325	192.723	172.837	193.367	192.404	204.07	173.357	177.738	177.522	176.078	192.174	205.036	233.951	115.1
SPDYA	3.61315	2.32318	2.82288	1.04693	3.00314	2.06926	1.37796	2.28109	1.86023	1.69745	2.14772	1.56071	2.26823	1.22982	1.67836	2.07786	1.4759	0.869095	1.72603	2.30228	2.28588	1.92054	2.02536	2.04874	2.35397	1.56383	1.74562	1.35183	2.31324	1.80941	1.98934	2.19057	2.01173	1.95566	1.42985	1.94323
SPDYE1	0.466965	0.952266	0.841684	0.333865	0.714498	0.550701	0.512972	0.705889	0.555143	0.862081	0.416564	0.600298	0.493626	0.148792	0.866109	0.555935	1.13979	0.427067	0.305297	0.366515	1.1145	0.931238	0.550932	0.740388	0.659112	0.405889	0.416604	0.801744	1.06986	0.885821	0.702084	0.694248	0.641211	0.481393	0.744266	0.612483
SPDYE2L	1.31313	1.56094	1.24205	0.200933	1.23308	0.925189	0.683692	0.166864	1.15623	0.602047	0.820094	0.692945	0.665799	0.834186	0.89101	0.846482	0.959538	0.704685	0.84555	1.0032	0.915433	0.563006	0.558851	0.614864	0.85366	0.618743	0.669968	0.535894	1.38602	1.48297	0.619376	1.48596	0.571344	0.698654	0.441093	2.45964
SPDYE5	1.27682	1.16013	0.540708	0.36825	1.05284	0.739687	0.929292	0.730263	0.953539	0.92032	0.584632	0.722769	1.0411	0.732703	0.855012	0.953653	1.32352	0.580173	0.79426	1.12819	1.69443	1.24288	0.983081	1.02316	0.88447	0.762908	0.619447	0.866916	1.11376	0.992762	0.753284	1.3043	0.394397	0.719556	0.691104	0.950979
SPDYE7P	2.4698	1.99183	2.11873	1.13914	2.674	1.98624	1.06359	2.21422	1.73389	1.88404	1.53591	2.39485	2.21439	0.8174	1.51867	1.647	2.14558	0.912151	1.16745	2.14278	2.82478	3.11601	2.69244	2.00632	2.7126	1.75387	1.84336	2.46685	1.76699	2.33626	1.28187	1.67766	2.13602	2.38891	1.87772	4.41397
SPECC1	543.324	241.167	437.306	111.479	548.297	573.681	206.722	444.71	478.926	398.293	255.107	543.631	406.356	167.628	361.209	281.019	292.243	103.698	322.01	284.934	428.509	299.232	283.021	743.452	421.171	452.378	330.636	315.128	523.387	646.854	173.911	561.083	701.959	317.121	256.733	546.875
SPECC1L	51.0339	62.1068	53.6603	62.6928	59.7507	57.7191	64.1852	49.2779	60.1036	59.6988	55.2638	53.1451	56.6358	59.7211	69.0419	57.8869	55.7305	68.2429	66.6199	53.2069	53.5268	51.0976	41.631	53.7763	57.1586	61.4912	61.7584	54.1721	62.6347	53.7	64.7163	58.275	57.8113	54.2191	60.9466	60.1139
SPEF2	7.38822	10.9926	6.68553	2.82056	6.78415	7.87093	8.34491	7.93602	7.45806	9.08004	6.85556	7.90636	9.19512	6.73415	7.61851	9.95917	8.63426	6.02183	8.1568	6.65099	9.89518	8.01144	8.21987	6.93213	5.76584	9.24503	8.22951	7.34765	9.0335	5.41514	6.9601	5.84735	6.72171	9.21013	6.54668	3.85074
SPEG	0.817113	0.612133	0.454965	0.115258	1.12439	0.609632	0.997051	0.281231	0.743193	1.00156	0.915221	0.53938	1.54762	0.534123	1.13677	0.193537	1.07706	0.365725	0.854831	0.390603	0.575971	0.698245	0.377093	0.482787	0.86543	1.00454	0.863164	0.67753	0.788682	0.523491	0.746236	0.744762	0.582229	0.633412	1.65504	0.520229
SPEN	223.284	215.764	227.482	213.919	231.011	196.882	204.782	207.361	214.265	225.313	207.09	207.915	204.64	174.811	207.812	209.407	194.41	190.115	166.252	208.972	219.481	209.988	171.426	202.115	231.035	180.301	211.653	214.196	198.405	206.255	166.722	201.996	219.399	203.8	203.093	247.386
SPG11	233.18	210.175	223.423	303.858	236.36	222.051	210.296	249.195	244.04	229.097	250.743	222.163	228.297	214.088	200.829	213.958	202.076	206.668	196.123	212	213.649	220.462	334.029	215.151	232.766	208.917	219.244	220.23	216.476	257.931	227.54	227.541	224.663	242.438	191.307	208.057
SPG20	33.1385	37.5264	37.5171	27.2586	35.299	38.9584	36.0973	41.4972	35.8084	32.0498	51.3911	32.9656	34.9826	46.3734	32.8039	30.7966	36.5568	35.5917	41.2028	39.4183	36.5021	33.4055	51.3977	34.3468	36.175	35.0775	38.5377	36.8447	28.6326	38.327	30.9895	34.68	32.6048	39.4932	39.5203	22.7167
SPG21	46.8176	45.218	53.1609	53.3261	44.4645	60.0923	45.4167	47.7467	56.5953	52.2294	62.5956	62.5998	40.8185	52.325	40.6259	40.6186	44.6665	49.6056	41.6181	53.3498	49.8935	47.4807	58.3362	51.2099	52.0297	45.8831	47.9564	53.0409	43.5147	54.63	48.0493	42.7105	54.0714	43.7371	49.25	81.4332
SPG7	23.0211	20.4647	21.5933	24.9129	23.2374	17.1277	23.8883	10.3765	20.4491	18.5292	19.0768	16.6256	26.5994	23.0291	24.8281	23.4654	16.947	22.6588	23.9726	17.5384	16.9191	16.415	10.4832	16.0696	21.3879	25.3394	25.5283	16.8431	26.5141	18.8457	26.3788	27.1352	17.4081	13.5867	18.3308	28.4423
SPHAR	4.89511	4.64023	3.47663	5.20833	6.50272	5.1003	4.49792	7.82322	5.09403	4.93953	4.76886	5.31543	4.60417	5.74164	4.93006	5.35081	5.33305	4.35728	4.99514	6.61062	6.64922	6.0299	6.02858	8.30497	3.61715	6.38643	4.49861	5.8003	5.18404	5.45926	5.39653	6.76665	4.6272	6.16722	4.64765	2.52866
SPHK1	1.21084	0.638748	1.2249	1.69045	1.09032	0.638662	1.34297	0.563399	0.878319	0.741894	1.08163	1.39414	1.47121	2.2128	1.0285	0.701571	0.696924	1.52324	1.0258	0.846306	1.07995	0.402777	1.24441	2.51739	1.59239	1.46609	1.06626	0.806583	1.30304	1.27133	2.90203	1.61905	1.01257	1.14014	0.476451	2.52901
SPHK2	1.81581	1.8364	1.71487	2.01702	1.63547	1.42247	2.07549	1.06243	1.55395	2.00311	1.3035	1.55468	1.74107	1.86943	2.13821	1.93537	2.02742	2.94242	2.02717	1.23691	1.8719	1.43324	0.791895	1.10351	2.2155	2.43805	2.74182	2.00033	2.70895	1.98179	2.21798	2.2019	1.64543	0.950118	1.98103	2.56646
SPI1	57.9243	43.7808	78.0789	35.0961	50.9042	23.3692	28.1412	27.4356	36.4165	45.9604	48.5067	40.7708	47.686	28.4421	37.7569	29.8531	22.6817	34.3283	29.8214	31.1831	34.6662	30.1348	28.0557	32.8295	84.3621	31.1136	42.9805	29.7468	35.5936	47.0768	34.0367	42.9048	36.3767	21.1876	22.2427	115.803
SPIB	15.622	10.9739	8.63313	6.01955	15.7748	11.3534	16.5	10.1918	16.0136	9.2926	9.26787	7.58717	13.571	18.0759	17.8437	12.1841	13.7047	13.0165	13.5176	12.7017	10.9881	14.8226	13.7352	11.2307	11.1699	12.0781	21.7294	16.4959	14.9191	13.8916	11.3109	15.0138	13.9051	14.45	19.1847	10.167
SPICE1	74.5888	61.5723	60.281	41.3673	68.8852	52.6429	46.3873	70.5721	58.9636	67.772	59.6347	64.0066	63.9815	40.4902	68.6438	62.4805	63.3175	32.4627	46.2974	66.0883	65.4731	71.487	71.8641	72.3908	63.6115	59.2953	54.1161	67.1339	68.9493	68.0197	54.3685	64.0074	68.5415	79.0524	61.492	57.9296
SPIN1	27.6799	34.7308	29.7186	41.2246	27.599	40.5812	40.3806	33.0265	36.7318	30.2211	29.3112	31.9852	30.313	40.411	34.6571	31.8533	39.5286	40.3275	37.8475	32.5509	31.7882	32.9943	32.0054	29.6573	30.2565	34.4226	42.372	36.2637	29.1274	31.8581	38.4714	30.0573	28.1665	35.0068	42.2148	20.4239
SPIN2B	2.2395	3.27491	2.06484	3.79449	2.21471	2.6998	3.09289	3.81224	3.26555	3.56109	2.32965	2.82381	2.70833	2.86138	3.4103	3.50786	3.10448	3.07541	2.90642	3.45032	3.34783	3.89547	3.43154	4.27611	2.28474	2.98647	3.04646	3.22633	3.50861	2.3931	2.96422	2.59048	2.88583	4.18052	2.98358	1.49132
SPIN3	11.712	12.3491	8.36435	5.12899	11.6868	9.02836	9.66529	12.9054	12.1163	9.01402	10.0397	11.5491	15.5407	9.0801	11.2324	10.451	10.929	8.26206	10.1847	12.1738	11.3034	12.3112	8.9371	10.7593	8.89662	10.8327	11.1957	8.45299	10.7329	9.53501	8.4988	12.5185	12.4293	17.2288	13.1902	5.61848
SPIN4	5.71979	6.68023	7.59441	10.2004	6.33746	6.5608	7.40666	9.18687	5.69781	8.49469	5.7964	7.32922	5.57788	7.74479	6.19809	8.15274	8.6482	7.84646	7.32712	7.8446	8.20758	8.37894	7.76811	7.69011	5.08873	6.48879	5.83905	10.1307	7.57821	6.73059	7.71111	4.82476	7.29052	7.31591	9.10272	4.05779
SPINK2	0.151317	0.958121	0.104992	0.134468	0.442941	1.27732	0.874963	1.28116	0.292773	0.185474	0.083202	0.698021	0.580357	0.896564	0.920241	0.241921	0.538532	0.781321	0.659441	0.553354	0.899954	0.661495	0.414802	0.275878	0.103852	0.461546	0.355421	0.129053	0.137162	0.112177	0.663321	0.291429	0.455657	0.886777	0.977978	0.138728
SPINLW1	13.3074	10.7879	13.4932	8.79612	14.1152	10.0784	8.17866	17.0632	11.5733	16.0954	13.7466	15.0995	13.0471	7.49394	10.5319	11.4864	13.9255	5.44631	8.07473	14.4393	15.5642	17.8666	26.3784	16.7306	12.7104	11.2131	9.03479	16.1807	13.4302	15.4093	9.83975	10.5895	17.802	20.1248	14.8214	12.2452
SPINT1	5.93164	3.64618	6.50949	5.03294	4.15683	4.26742	7.16249	3.40602	4.72941	6.08353	5.29719	4.91788	4.6751	5.6846	6.25223	6.38672	4.21322	4.72118	5.2511	3.93858	3.81581	4.92446	3.05445	5.27617	6.92344	4.07246	4.89973	4.25876	5.58936	6.61842	6.52957	5.08381	4.20217	2.692	3.81161	9.12135
SPINT2	13.8001	11.5398	13.299	13.1394	14.4126	12.512	16.7464	13.5616	17.3862	9.86719	16.9455	12.5961	14.5734	20.1059	18.892	11.7332	14.1286	13.9308	15.1916	12.7157	18.6831	13.0462	14.5181	19.208	12.4276	13.6292	16.4509	13.8087	13.3733	16.4039	15.9612	20.4	15.2139	11.1481	16.3749	18.1733
SPIRE1	3.54082	3.59295	3.32474	4.64875	5.179	4.47063	3.9882	4.24971	4.14386	4.2288	4.57611	3.45838	3.74008	4.99787	4.27641	3.48366	5.00518	5.03703	4.95802	3.45032	4.85975	3.89547	5.80723	6.06932	3.32325	4.99555	2.81798	3.64576	5.34932	3.44008	5.51386	3.01143	4.007	4.08551	3.51069	4.02311
SPIRE2	2.67529	1.73926	2.50965	1.29281	2.36939	1.57227	1.41032	2.04299	1.85258	2.23459	1.66127	2.2489	2.06285	1.99381	2.4787	2.42018	1.28202	0.793124	1.5917	2.17045	2.04938	1.43728	1.9903	2.57912	2.63333	2.19994	1.85631	1.69157	2.29061	1.82773	1.9056	1.99078	2.43043	2.05289	1.43036	2.94034
SPN	119.753	180.069	140.68	269.19	121.751	162.154	206.227	144.239	143.338	183.536	131.164	169.149	172.195	179.232	168.066	227.817	179.423	303.662	207.153	168.371	151.809	141.294	189.305	142.19	148.736	183.221	157.252	168.943	193.15	152.193	221.59	147.519	187.328	167.575	176.239	191.094
SPNS1	12.7382	9.98762	9.68339	12.2669	13.0627	8.39405	13.1684	6.4005	10.4236	8.53772	10.4002	9.22689	10.2736	10.8366	12.8728	12.9619	6.9024	13.2612	10.9667	7.35244	7.72377	8.41422	8.31753	9.95369	14.3585	14.767	13.6025	10.2081	11.9009	11.9883	14.3524	11.118	11.1606	8.00918	7.22149	15.1359
SPNS3	1.33159	1.03796	1.2949	1.05653	1.53326	0.435451	1.54645	0.562462	0.833277	0.667705	1.08163	1.17394	1.35417	2.27002	2.89605	0.556419	1.23546	1.89512	1.41658	0.683555	1.40393	0.955493	0.188546	0.827635	0.726961	2.57923	3.12262	0.322633	1.92027	1.15916	1.01571	0.874286	1.11383	0.443388	0.451374	5.20229
SPOCD1	1.31011	0.45218	1.3173	0.721709	3.46244	1.6074	2.62265	0.919312	0.97606	1.29832	1.24637	0.882997	2.44234	1.24489	2.35555	1.44016	2.13259	0.698202	0.952526	1.72842	1.34381	2.13148	1.96088	1.4425	2.21827	2.40818	1.4816	1.85482	2.83617	2.06667	0.923053	3.52046	2.8709	1.18891	0.969703	6.00726
SPOCK1	1.02896	0.638748	0.629951	1.05653	0.545158	1.21926	1.09879	0.656205	0.743193	0.259663	0.665616	1.0153	0.322421	0.705806	0.622516	0.508034	0.601889	0.748074	0.19539	0.455703	0.467976	0.881994	0.565639	0.965574	0.86543	0.461546	0.81239	1.06469	0.548648	0.86002	0.642592	0.712381	0.683486	0.696753	0.651985	0.450865
SPOCK2	93.272	191.544	132.745	80.4118	110.531	89.6159	211.273	55.2775	140.531	102.381	131.154	105.717	157.857	173.705	187.486	193.029	145.816	244.155	196.513	96.4463	97.735	86.4354	69.3851	80.7634	158.097	179.297	178.929	85.5946	162.057	79.3088	182.641	124.246	80.9805	89.0577	160.639	86.3581
SPON1	0.938167	3.80587	1.88985	0.307355	1.56733	0.754782	3.13359	2.1561	2.09445	2.93048	0.859753	2.53826	2.70833	4.76896	2.81485	1.28218	1.48888	2.24422	3.07739	1.79026	0.719963	3.45447	0.301674	2.13806	1.93856	2.36203	2.79259	3.12954	1.64595	1.19655	2.81911	0.906667	0.759429	1.96358	2.63302	0.242774
SPON2	7.92903	9.02231	16.7637	8.33701	5.51973	4.90608	8.32232	4.3747	5.4726	8.53178	8.93034	6.59947	11.7684	11.0831	7.44313	6.38672	9.40848	18.9678	14.484	7.1285	8.49557	6.3577	8.9371	5.48308	11.9429	17.5659	6.54989	9.38863	15.1564	9.64718	35.1767	5.99048	8.15121	2.72367	8.75165	17.8959
SPOP	52.8666	53.3575	58.3202	51.0235	62.1341	54.6558	54.4323	53.4542	60.2106	51.0809	54.8653	48.3716	51.7121	51.3527	49.9472	51.88	49.5466	50.5221	51.4745	46.7922	54.8007	54.4157	59.6825	59.0086	59.5561	50.0245	51.9031	49.5781	48.4381	60.9164	51.1831	52.1142	55.9256	54.5982	48.541	64.0139
SPOPL	185.615	168.496	236.267	120.829	204.235	139.17	110.896	241.327	176.249	235.143	181.214	189.291	154.278	95.9896	148.484	130.202	155.066	102.203	132.277	187.945	216.673	183.344	219.43	187.735	236.47	125.676	136.253	187.868	133.253	206.816	133.991	174.274	121.964	188.883	140.051	142.265
SPP1	2.11844	0.212916	3.8147	0.192097	0.85181	0.0290301	0.244176	0.0312479	2.1395	3.15305	0.499212	0.920119	0.709326	0.0381517	0.0270659	0.266113	0.98203	0.0332477	1.14792	0.0651004	2.08789	0.992243	2.0363	0.620726	1.07313	0.434396	0.710841	0.48395	0.308615	0.186961	0.497491	0.129524	0.556915	0.380047	0.601832	0.797685
SPPL2A	45.486	42.9824	49.2762	61.0869	43.4082	49.2931	43.504	57.3089	47.1365	42.4734	48.2017	40.5804	42.3016	47.8636	36.6472	35.1753	41.8788	51.5672	39.3711	46.8072	45.3577	48.1421	59.3921	45.0526	42.8215	37.0051	42.6759	42.878	38.1311	45.6559	41.0845	41.1238	46.0973	45.2256	43.9588	33.8843
SPPL2B	4.60005	2.66012	3.41818	3.60931	4.02054	3.15963	4.90386	1.53083	2.83112	2.20268	2.74566	2.50653	3.98254	4.58793	6.29066	4.70561	3.00945	4.50556	3.78568	2.11707	3.1682	2.84002	1.77309	3.03707	4.08483	5.077	4.74816	3.12954	4.62922	3.14094	5.07503	5.31048	2.88608	1.90024	3.38531	5.14437
SPPL3	36.2677	34.017	32.9296	31.6553	39.2126	34.0206	31.7023	36.9003	38.5967	39.5404	36.8094	38.9347	35.6491	29.5887	34.1777	33.5859	32.6528	32.5344	31.4546	37.0724	39.9421	35.4922	39.6622	44.3819	43.3826	33.8989	37.2504	37.882	38.499	43.0668	29.6745	45.8404	40.9479	38.0358	33.6921	51.1361
SPR	0.393425	0.319374	1.53988	0.364984	0.170362	0.435451	0.610439	0.249983	0.247731	0.222568	0.388276	0.349011	0.290179	0.362441	1.00144	0.169345	0.665246	0.714826	0.683865	1.23691	0.215989	0.0734995	0.905022	0.413817	0.380789	0.190048	0.253872	1.64543	0.137162	0.673059	0.456033	0.161905	0.278457	0.221694	0.200611	0.624275
SPRED1	26.7635	17.5381	21.9958	17.9565	23.8824	19.7791	15.298	26.6641	27.3882	26.1429	30.4735	22.9392	22.9796	21.5059	18.2062	20.1951	23.2922	18.5959	22.5622	23.3685	23.131	26.63	29.6508	27.293	23.0807	20.2551	23.9015	28.3795	22.2206	32.1827	22.9092	25.51	34.5743	28.8478	20.2981	31.3539
SPRED2	1.69475	1.88963	1.92485	1.30626	2.38507	1.42247	2.15689	2.28109	2.11697	2.85629	1.88591	1.96715	2.12798	1.46884	1.51569	1.49991	2.15413	1.71226	2.12487	2.79932	2.23189	2.31523	2.37568	2.10357	2.70014	1.92763	1.9802	2.80691	2.33176	2.24353	1.88632	2.62286	1.79732	1.52019	1.95596	1.94219
SPRY1	0.78685	0.904892	0.629951	0.364984	1.09032	0.725752	2.07549	1.09368	2.02689	1.33541	0.610148	0.793206	1.03175	1.6596	1.65102	0.556419	2.18581	0.764697	1.41658	1.10671	1.9079	1.91099	0.905022	1.44836	0.726961	0.950241	2.05636	3.12954	1.02872	1.00959	0.746236	1.29524	1.11383	2.02692	3.63607	0.936413
SPRY2	0.605269	0.984736	0.314975	3.38091	1.05624	2.03211	1.5261	0.624957	0.990924	0.853178	0.443744	1.04703	1.32192	1.37346	0.676648	0.266113	0.950351	1.59589	1.441	1.13926	0.899954	1.28624	0.791895	0.758665	0.588493	0.814492	1.06626	1.19374	1.30304	0.785236	0.974253	0.615238	1.18977	0.823436	1.05321	1.38728
SPRY3	6.44612	7.26575	7.7344	3.99562	7.39371	6.99625	4.98525	8.56191	6.30588	9.94138	7.32177	10.0261	7.89931	4.90249	6.25223	5.78192	6.84253	2.75956	5.49534	8.91876	9.07154	8.96693	10.1815	8.75913	6.4388	5.70145	6.1437	8.74336	6.34375	7.88975	5.1822	7.05905	8.40435	7.47426	7.14676	6.10402
SPRYD3	14.708	22.0634	14.8388	18.1916	16.7295	12.6571	20.9584	10.343	17.9267	18.1764	17.5279	15.6738	18.8294	21.2314	20.4077	16.3055	15.3323	22.9742	18.733	14.7127	15.7672	16.7211	13.613	16.6217	22.6743	21.5569	20.259	16.7769	18.3797	14.9195	20.1277	17.7771	14.6317	12.8899	15.6476	19.3178
SPRYD4	6.00124	6.65681	4.74248	5.86703	5.46828	5.30583	6.81698	5.83491	4.89764	6.62771	5.58562	4.54666	6.4784	5.77159	6.60652	5.94449	6.28246	5.45063	4.44097	6.96737	5.8785	7.48629	5.99313	5.92724	4.32888	5.50814	5.50089	5.8558	6.26659	5.66454	4.67455	6.60604	6.91131	6.79524	5.39743	5.09998
SPRYD7	7.49686	5.54406	4.83487	3.72399	6.27545	5.98775	4.98546	8.72972	6.90111	5.52192	5.98305	7.61763	7.27026	6.48502	7.42499	6.13488	7.88855	4.27665	5.83312	8.35401	7.84148	7.74611	8.63241	9.14847	5.81465	6.883	6.02438	7.22957	7.44173	10.0506	5.60154	6.27381	8.50864	7.13	7.01135	5.58657
SPSB1	1.27107	1.14442	1.50488	6.49288	1.09032	1.24829	2.21793	0.87494	1.01345	1.4096	1.02616	1.6816	1.93452	2.51801	2.32767	1.57249	2.18581	1.94499	1.58754	1.04161	1.36793	1.46999	2.67736	1.5863	0.934665	1.84618	1.44707	1.48411	1.0973	1.12177	2.48745	1.91048	1.772	1.48852	1.85565	1.90751
SPSB2	1.21054	1.30411	1.57488	2.28595	1.70362	1.30635	1.77027	0.43747	1.05849	0.7048	0.69335	0.951847	1.54762	2.27002	1.38036	1.62087	0.823638	2.01149	2.19814	0.651004	1.22394	1.24949	0.754185	0.72418	1.52316	1.54754	1.87865	1.03243	1.88598	1.00959	1.72049	1.42476	0.810058	0.411718	0.852596	1.17919
SPSB3	12.3778	8.80939	10.7792	7.66467	12.1979	6.88013	8.44441	2.43733	6.80134	6.56576	7.48818	6.12355	11.5104	11.0831	11.4218	9.28977	4.87847	9.17637	13.0423	3.77583	4.93175	4.48347	3.243	5.72447	12.2545	14.2808	10.0279	4.8395	11.8645	8.6002	12.5616	10.459	5.54383	2.31195	4.43851	13.2485
SPTA1	68.123	26.6677	36.0122	10.9303	51.2449	41.0776	9.97051	38.6849	30.7862	56.6054	26.4028	35.9164	33.5962	23.8257	33.7783	26.4904	40.3266	8.14569	29.4795	22.3295	36.3942	49.0976	24.9635	58.1758	30.6016	28.4258	20.1828	23.1651	47.801	95.7614	18.7388	38.9543	60.0455	17.7989	12.2623	62.4969
SPTAN1	193.612	270.125	218.936	402.49	190.599	209.902	386.18	132.678	239.544	184.527	133.417	234.305	239.118	325.294	316.397	347.172	259.612	363.16	299.802	198.13	170.094	191.788	159.54	182.963	230.602	292.226	283.117	202.166	248.392	170.068	314.629	241.727	197.33	230.041	242.639	228.992
SPTB	305.631	80.0297	154.898	11.3914	202.117	152.64	24.2344	77.276	104.25	102.493	71.1099	87.8872	138.963	79.2029	153.41	73.5682	83.821	27.7452	140.754	59.925	101.443	100.878	81.1881	297.224	64.8727	143.296	86.1895	73.8508	166.275	432.665	86.8536	164.204	197.401	80.475	31.3705	278.67
SPTBN1	136.428	178.344	136.139	226.828	168.418	169.507	233.493	125.054	188.861	127.606	126.245	121.519	187.036	213.764	281.458	202.003	220.133	231.969	170.917	170.986	152.372	149.388	90.9548	118.317	142.623	189.151	226.047	168.931	195.079	147.063	142.365	179.552	162.113	160.063	253.246	89.2714
SPTBN5	0.665796	0.638748	0.454965	1.63282	1.3629	0.696722	1.24123	0.249983	0.292773	0.296758	0.471478	0.412467	1.06399	1.48792	0.46012	2.17729	0.570211	1.72888	0.830407	0.520804	0.575971	0.293998	0.377093	0.655211	1.07313	0.868792	0.761615	0.87111	1.50878	0.448706	1.63757	1.1981	0.734115	0.380047	0.526603	2.39305
SPTLC1	51.4715	50.9052	59.4898	57.1556	49.5212	54.1501	49.5703	59.7728	49.4075	55.313	60.221	55.4708	49.105	52.0643	46.119	47.6081	51.8423	46.015	47.6698	58.3918	52.0534	49.2138	63.1129	47.0714	54.9403	47.7401	48.7056	59.2003	48.4381	49.3831	49.3053	45.901	55.3112	52.8266	52.1337	41.4071
SPTLC2	160.372	142.39	203.925	238.353	169.987	185.754	200.832	196.187	224.406	175.822	226.608	157.325	132.855	193.678	148.555	125.722	141.998	220.894	162.423	180.655	176.952	140.728	470.698	191.812	185.215	132.013	180.548	180.148	140.337	210.573	170.924	159.584	195.06	174.962	160.601	186.484
SPTLC3	1.41845	1.42308	1.36594	0.499452	1.26068	0.753331	1.03775	1.37491	1.53143	0.7048	1.71951	0.506065	0.644841	1.58329	0.881266	0.483842	1.2985	1.08055	0.903678	0.651004	1.79991	0.927563	1.35753	1.06903	1.45392	1.083	1.1932	0.77432	1.47449	1.19655	1.16392	1.65272	1.31634	0.918448	1.15351	0.936413
SPTSSA	17.6869	13.1923	17.8045	23.3765	18.8083	23.6404	17.3208	21.5301	17.0763	20.3542	18.8366	20.0123	14.97	17.9181	15.4763	14.4504	16.2513	20.6643	15.4321	18.0663	18.1503	15.4077	21.5294	24.1435	13.3543	14.407	12.9074	21.2306	12.55	20.1566	17.5024	15.8663	20.6906	14.4652	17.4657	12.6731
SPTSSB	0.605269	2.47515	2.93977	0.960485	0.442941	0.522542	1.38366	1.06243	2.31966	1.78055	2.8566	2.50653	0.902778	2.13649	0.703714	0.604803	1.96406	1.52939	2.73546	1.20436	0.971951	0.587996	1.58379	1.27594	1.83471	0.760193	2.43717	1.38732	2.1603	0.635667	1.0779	0.291429	1.62012	0.886777	1.50458	0.693639
SPTY2D1	48.4306	60.7002	64.9924	69.2031	49.5249	57.6909	59.458	61.7973	57.1642	59.5927	66.264	65.4271	53.006	62.0722	49.6933	55.4089	59.8569	66.0617	59.7896	62.5628	60.5403	55.0878	63.8795	57.1961	58.2687	57.542	52.179	59.0303	55.2503	55.0413	60.5158	52.2842	53.6321	54.6958	62.0233	46.5206
SQLE	7.2027	6.33425	4.72463	12.0445	5.62194	7.95424	9.21763	10.1556	8.35529	4.74812	6.29561	5.29862	6.64187	16.3861	7.38899	5.80611	6.46239	18.4026	10.4045	9.14661	8.13559	9.15068	12.6703	5.75896	3.84251	5.2942	13.6329	9.45316	5.89797	4.93577	6.52957	6.60571	10.1257	11.4014	9.37856	3.74565
SQRDL	47.6044	53.3088	65.8299	66.8882	48.1784	55.0701	46.6376	49.9966	56.28	54.3067	72.1916	56.4763	51.2971	61.8629	43.0889	39.8444	48.8164	69.6872	43.6208	58.7206	49.6415	53.1401	128.174	59.2449	61.7225	43.9554	45.7223	49.1371	43.5147	63.6789	48.7541	45.6571	50.2995	55.4869	43.4322	75.7107
SQSTM1	99.5919	76.3926	84.3823	75.0798	94.65	69.0158	81.6135	48.7576	81.1675	72.3432	82.9928	71.2052	86.8572	84.9298	92.4469	70.1327	60.5504	88.14	92.0878	59.2655	67.5722	71.2743	62.6506	96.0525	100.407	81.5437	69.751	67.895	81.5134	90.5511	89.6783	92.7721	71.9139	65.4644	52.6082	149.691
SRA1	14.6475	13.8395	17.7086	14.4649	12.8794	13.8183	12.6564	13.4991	14.8639	13.6138	17.9994	15.3565	13.6062	14.4404	13.2894	10.7655	11.2775	14.8451	12.4073	13.2805	13.6073	16.7946	17.3463	12.7939	16.8586	11.3486	12.0335	12.744	13.099	16.0039	11.8361	14.3771	14.4545	10.2296	13.7418	18.9017
SRBD1	24.6647	22.9949	25.828	34.2317	25.0091	29.5817	28.6296	28.8105	29.1197	24.0003	38.467	25.7316	26.4063	28.0033	23.7639	25.5227	31.1398	29.6736	22.3721	26.8865	29.3745	28.5913	50.9452	29.381	31.9517	21.1768	24.854	28.6821	26.9866	34.1765	24.6051	24.739	23.4917	30.6255	25.6531	30.7976
SRC	7.02264	4.59845	4.98466	12.5257	6.62606	6.04348	7.11528	3.91504	6.64505	4.84754	8.41976	4.66596	7.35506	11.9886	8.40694	5.9815	5.68627	12.0357	6.21755	5.6364	6.13121	4.40078	5.20199	7.41423	8.39848	8.8424	8.06018	5.37152	7.30011	8.76024	9.00769	12.5826	6.55666	2.41805	3.40838	13.9442
SRCAP	88.914	99.3785	98.5873	113.606	98.367	88.9191	102.065	70.089	84.1385	104.496	87.8335	109.209	94.5982	70.8095	106.856	104.026	94.6233	92.5949	65.1625	87.2671	91.5793	92.1683	78.9255	82.9014	113.752	89.1598	110.155	100.887	101.534	93.9292	81.5885	86.8425	101.662	88.9944	98.8259	163.248
SRCIN1	1.1252	0.900634	0.979574	0.553047	1.1571	0.60789	0.356293	1.0468	0.865482	1.47711	0.956268	0.706271	0.857317	0.467549	1.15003	0.889786	0.748877	0.354919	0.632575	0.952745	0.707364	1.01687	0.842425	1.12627	0.929818	0.731143	0.808582	1.29215	1.1405	0.957988	0.841381	0.868133	1.04877	0.664766	0.861623	2.02092
SRD5A1	9.50273	6.22779	8.85431	10.9687	8.31366	8.70903	7.06075	8.0932	8.51294	6.45448	6.90576	6.8533	7.18998	10.6634	7.01007	6.45929	8.26806	8.21218	7.98656	6.44494	5.25573	5.58596	8.5223	8.24186	5.46952	6.78744	6.95609	10.8082	6.30946	7.21669	8.22933	7.57714	9.72069	6.39746	6.77062	7.24853
SRD5A3	3.68942	4.7435	3.62502	4.49699	3.96262	4.41344	3.73223	7.25075	3.83533	3.9836	3.87166	3.80168	4.09087	5.04155	3.73834	3.5889	3.26762	4.90603	5.01712	3.79275	3.49506	4.21225	4.8283	4.17473	3.90378	3.96196	4.23001	4.26521	2.95447	3.55525	4.76347	3.43691	4.53936	4.35312	2.9061	4.07201
SREBF1	7.41455	7.7182	9.89933	8.08421	8.41588	4.76093	9.86877	3.78099	7.88055	6.3061	6.98896	6.47256	11.7684	9.51884	9.58133	6.82218	7.53945	12.8502	6.05709	3.74328	5.9757	4.81421	4.71366	4.82787	7.40808	8.30782	8.40316	5.09761	8.3326	5.42187	9.34868	7.93333	5.92355	2.97704	7.77367	11.9306
SREBF2	25.7239	18.9229	23.2032	29.9479	19.4894	22.4112	29.1383	16.5926	23.4669	15.8023	18.97	14.9757	22.5372	38.1708	21.4903	24.8453	14.9839	41.6428	22.4943	20.5066	17.8551	17.3826	20.0613	18.1735	19.351	22.6972	29.0429	20.9712	24.2777	16.49	25.0404	24.1562	28.0989	22.7712	21.1644	32.0808
SREK1	62.4032	56.5558	54.8407	55.1895	66.7819	57.5086	53.4541	68.9953	52.9244	57.571	54.1367	60.6644	54.0055	53.1453	57.3256	53.3293	61.7728	44.3857	53.2437	57.9068	54.8252	61.7763	57.8083	58.3827	50.2988	51.7474	55.3694	60.397	46.9201	53.6204	61.4194	57.5409	57.6407	63.8796	61.2866	36.1386
SREK1IP1	24.9047	37.1299	37.453	46.8661	34.1951	51.1028	44.2713	41.475	43.3074	40.2552	41.8611	30.5708	36.4442	44.6674	35.8602	40.8283	55.1014	45.7056	42.0066	49.5362	38.4162	37.3998	46.3326	35.3579	30.8876	37.2942	38.4481	39.4452	36.9264	35.6542	39.0234	36.1805	32.318	39.1585	48.8949	17.4769
SRF	15.8883	17.9648	19.0385	23.5895	16.3888	16.4891	17.4993	13.5928	14.526	15.2459	17.0009	15.3247	16.9271	18.2733	16.429	16.9587	14.9205	20.8796	17.8293	16.503	16.0552	14.4059	15.0837	15.1043	18.9702	17.7288	16.6286	16.293	17.1796	14.6577	18.6559	15.9962	14.176	13.8717	15.0458	23.2022
SRFBP1	16.3725	17.8889	13.5376	18.3055	15.537	20.67	21.1212	17.0491	20.0444	16.5424	18.1719	17.7995	16.35	18.7126	16.7457	17.7299	19.6276	21.7598	19.4188	17.2757	16.9296	17.7872	20.7197	15.015	15.9163	16.5725	18.9574	16.5504	14.3211	17.0243	15.4121	16.945	15.9695	19.5981	22.1163	9.70089
SRGAP1	1.84153	1.36346	1.41739	2.05986	1.08589	1.20475	0.484689	1.90924	1.69876	1.95971	1.96052	1.85674	1.17071	0.846204	1.18197	1.11501	0.662712	0.882394	1.25611	1.84267	0.880155	1.07125	1.07886	1.15662	1.62459	0.937481	0.806805	0.767867	1.31881	1.7851	1.49496	1.56141	1.49582	1.92082	1.21771	2.34936
SRGAP2	61.5474	52.5695	49.2716	70.5296	59.1316	68.9755	52.2343	49.8125	66.9637	56.0824	66.4393	53.7349	52.0155	53.7071	57.1819	48.5134	40.9079	52.5754	48.3011	44.9997	44.024	51.5624	199.797	74.4537	57.8848	51.3793	52.7409	62.6144	47.1412	83.7417	58.9506	54.4835	61.6578	68.5263	40.8441	110.506
SRGAP2P2	12.6586	12.636	10.0138	12.6292	12.0797	12.3088	9.78636	10.1834	12.9633	10.0946	14.4053	10.1975	9.92153	11.9138	12.7556	9.7412	8.41536	10.3457	10.6536	6.95468	6.69746	10.8018	32.0393	13.3791	11.2111	9.92486	11.0317	10.8169	10.604	18.0399	12.5015	12.8688	13.3485	12.5504	7.57832	24.7879
SRGAP3	4.34644	3.73241	4.10658	2.24696	6.79301	3.50161	2.23685	5.47619	3.53535	2.63187	3.72412	3.7176	3.02366	3.02676	6.56836	4.52683	3.28251	2.56589	3.70142	3.99326	4.88495	4.37138	1.7482	3.92126	3.85636	5.0208	3.83321	5.13181	4.46223	3.33576	2.74967	4.88305	4.98211	4.60617	2.69696	10.9363
SRGN	726.379	652.258	1145.39	544.97	745.51	674.407	397.754	945.994	680.335	933.958	984.236	905.776	714.784	514.173	466.401	477.962	613.386	484.807	555.177	922.903	842.971	758.051	1154	867.486	911.977	497.925	542.121	667.976	549.05	745.369	492.511	682.943	635.523	642.703	524.1	845.43
SRI	24.4226	24.1393	26.8079	33.0246	21.2612	25.4013	31.3562	31.5472	29.7061	20.8843	26.2918	27.4132	24.926	28.9152	23.1684	29.5386	28.6373	36.7153	29.1158	34.2428	28.1146	30.65	31.3741	27.5189	19.3856	23.566	25.5385	25.1977	22.5289	24.8658	20.9373	29.0661	22.6755	26.7585	28.6297	18.2979
SRM	3.1474	3.53973	3.32474	5.32109	2.38507	2.75786	4.96491	1.59364	2.40975	2.44825	3.07847	4.28331	3.03075	4.55913	3.76216	3.26594	3.42126	6.30044	3.93222	2.60402	2.48387	2.09473	2.07401	1.75872	3.73866	3.88241	4.31582	2.58107	3.36047	2.58006	4.70543	2.13714	2.8352	2.21694	3.91191	4.50865
SRP14	40.1293	47.3472	52.1109	58.628	42.4542	51.6445	52.3553	54.9337	51.3479	47.1474	54.1367	50.0037	43.3333	51.7146	38.8396	45.7473	57.0844	60.3113	46.747	61.3572	56.8771	49.0609	50.9075	45.3475	40.606	41.0233	47.8548	47.0077	39.8456	41.4679	43.5512	38.1124	47.3631	46.2708	56.2964	37.2484
SRP19	13.739	15.9804	15.0737	19.3346	14.9646	17.3806	16.7246	17.846	14.413	17.4579	17.3382	14.2136	15.7586	16.4203	14.9869	14.7419	18.1888	18.8047	16.1226	18.6161	17.1405	16.5719	18.9218	15.1471	15.4427	14.4757	15.3846	16.202	12.7561	15.2096	15.2574	12.9184	12.5288	16.4152	17.487	9.22054
SRP54	34.3793	43.2219	40.7018	46.5259	33.5272	40.5841	41.2657	43.8095	41.7539	35.9448	45.3173	39.0575	36.9494	42.9016	34.5632	37.28	41.562	48.5915	42.3019	42.9012	41.6859	39.6162	52.1896	38.1402	34.2018	36.1363	37.4715	36.5221	34.4963	36.6817	41.6441	38.5981	38.0221	40.1583	47.5949	21.6762
SRP68	21.7594	29.9147	24.1481	38.6307	23.4077	26.2722	32.2922	25.0295	26.5523	24.8906	29.4812	27.4132	24.9554	27.927	24.7112	26.5387	29.1441	36.3065	26.6463	25.9751	23.0028	24.6591	25.7177	23.1393	23.6089	25.6837	32.9272	25.1654	23.7976	21.0144	23.0297	23.5733	26.5041	29.3903	31.6965	24.7629
SRP72	64.3401	74.0947	72.1994	92.1682	59.4222	91.5319	88.8799	84.4942	83.1475	63.3578	75.5474	79.6379	64.2907	80.9006	65.3371	70.8587	86.0701	87.3251	73.0514	78.3809	66.9926	72.8012	79.8305	68.4523	57.3493	67.6843	78.2151	75.8188	63.5061	63.7911	72.2398	65.2152	62.1213	75.8511	95.8167	32.4276
SRP9	98.2491	119.481	109.873	128.132	102.584	129.111	127.536	145.999	128.459	107.012	114.722	112.898	104.774	128.608	104.314	114.249	137.615	144.885	124.36	135.774	127.175	114.816	124.376	118.332	100.969	108.409	109.527	118.663	93.8213	104.771	101.565	104.71	98.9744	126.513	142.18	54.0057
SRPK1	77.0205	88.8657	177.366	71.2104	86.8164	71.3559	60.6573	161.489	80.0622	106.833	95.1276	118.95	102.949	55.2984	76.4644	70.7861	80.368	61.4251	73.5643	127.572	91.4714	113.079	110.903	89.557	93.6742	71.1595	74.0544	92.4667	69.0611	72.2791	58.8698	74.9619	115.054	104.893	80.0186	110.982
SRPK2	119.117	107.283	126.305	97.835	121.468	97.7153	87.3945	117.148	110.105	154.24	124.415	104.164	94.4693	89.5611	103.446	100.01	101.878	90.8327	103.312	124.081	123.942	120.135	100.118	104.179	156.712	89.6485	97.0298	132.925	104.758	124.067	97.0522	107.99	99.8143	109.359	98.199	125.791
SRPR	55.6848	64.1675	65.0599	81.0073	56.015	62.0663	68.2064	50.2153	58.5546	65.6576	68.9189	68.2157	63.7748	66.0978	61.7915	66.9154	58.3516	83.8009	65.9441	63.8635	63.7528	61.4823	58.8642	64.7624	65.5996	66.1096	72.785	64.8816	63.7461	60.0518	61.1292	61.2	64.1718	57.2288	61.7129	79.5604
SRPRB	14.9501	16.7937	15.8538	21.5917	13.0157	18.4922	21.9351	13.5616	15.8773	14.8379	17.2783	17.2919	17.2818	19.1521	18.486	17.5151	18.0567	25.0688	19.368	15.5916	12.1314	13.7444	16.5167	12.8973	14.7815	17.6473	17.2887	14.6476	14.3334	13.0125	18.8425	14.0533	14.2266	16.5004	21.4904	12.5895
SRR	2.17897	2.60822	1.78486	5.30188	1.46511	4.06421	3.17428	2.90605	2.52235	2.48535	3.16167	2.919	3.09524	3.8724	2.11114	2.29825	3.23119	3.42451	2.3691	3.48287	1.72791	3.16048	2.26256	2.31048	1.2116	2.41633	3.14801	1.54864	1.85169	2.09396	2.13506	2.04	2.55674	3.19873	2.80855	2.01155
SRRD	55.1703	25.1507	33.8424	11.1608	51.8922	53.3283	12.8599	39.9348	28.9845	37.4286	23.1856	34.6155	30.7589	21.0406	34.1301	21.3374	53.3781	14.3131	30.09	25.1288	32.9743	63.7608	27.9803	71.0387	27.6245	47.1591	25.1587	36.063	55.4478	55.5274	17.5573	42.3867	41.7939	38.2581	21.8164	60.7281
SRRM1	61.4651	75.1593	69.6446	78.4332	70.9728	73.5042	72.4197	77.0572	69.9052	76.0813	78.0989	81.4781	64.8388	57.2657	67.0425	66.0687	85.595	71.0504	58.1529	76.9487	81.2119	77.1009	81.1881	72.9698	66.5343	60.2724	73.2913	79.142	67.9902	61.024	59.1948	63.4667	80.4732	84.8145	90.7012	75.6413
SRRM2	446.931	455.267	484.607	404.383	524.238	457.804	357.372	455.938	375.515	589.287	411.517	545.408	454.936	285.584	451.811	488.221	479.705	312.745	294.77	466.38	528.165	525.301	451.719	523.376	508.596	395.572	492.41	546.476	523.856	436.258	286.43	412.825	612.961	577.45	483.949	802.818
SRRT	17.8554	18.6035	17.8836	25.9907	17.3088	16.5471	25.3739	9.49935	18.0618	17.1007	17.2228	14.8805	19.0551	19.2094	23.5473	22.4745	15.9659	27.3961	18.7086	13.7362	15.2632	13.9281	14.5181	14.4491	20.6665	22.6972	20.3351	15.4864	22.6317	14.8821	26.2841	19.2799	16.9859	13.3017	17.403	23.9652
SRSF1	200.011	213.893	205.959	208.099	207.126	208.61	193.204	250.733	210.2	227.91	211.999	206.519	210.412	193.486	196.282	209.165	215.856	196.335	200.494	221.83	225.745	226.342	230.749	204.736	196.887	193.876	185.707	221.294	197.719	201.806	195.327	191.954	207.754	234.933	223.33	139.456
SRSF10	78.0059	84.8608	72.1623	79.4932	88.3391	87.1001	82.1018	85.1145	84.8819	88.0287	77.9608	79.5202	84.6048	76.2389	86.6772	88.0293	84.4479	77.3889	79.7066	78.3926	85.7188	91.8273	89.7469	81.3113	74.6773	84.6529	77.4091	88.8894	86.1673	78.5019	78.2076	78.2013	83.8098	99.7152	91.2854	50.5635
SRSF11	168.81	149.919	148.213	136.274	183.957	161.378	138.997	195.643	157.917	174.494	149.403	159.625	160.146	135	152.679	162.619	171.345	108.587	143.734	165.29	164.044	176.178	153.552	162.527	127.98	155.269	138.817	167.866	163.634	145.418	148.128	159.023	158.594	188.535	166.532	91.2482
SRSF2	77.8679	80.2959	77.554	82.3712	85.4876	81.7777	73.6393	98.462	78.2393	86.332	76.9063	78.8447	80.7341	80.8033	77.8957	86.1723	79.9879	77.0349	76.544	86.192	83.8037	84.6714	92.9156	77.7632	68.6906	85.2502	73.242	84.1105	76.6393	75.9435	89.7764	81.5352	78.8665	92.1298	86.5385	47.0981
SRSF3	128.771	135.015	133.41	165.857	124.364	150.057	151.246	150.271	145.621	131.575	143.634	140.112	131.096	136.583	130.431	137.036	153.703	150.429	137.506	138.762	132.473	140.715	155.287	129.732	114.514	130.129	128.104	129.344	124.166	128.666	132.208	127.931	131.71	147.617	161.116	100.127
SRSF4	40.4925	41.9444	44.6215	51.6933	40.3076	43.429	42.7918	46.5281	41.1684	48.557	40.7135	51.717	38.1746	38.3424	41.9251	40.5218	42.4807	47.6273	40.0549	46.319	44.7097	44.7979	42.0081	41.1403	44.4485	37.4938	39.7309	45.943	40.7714	42.4775	43.8828	37.8209	51.2615	46.0807	45.0121	62.0807
SRSF5	208.004	213.451	195.645	168.214	234.544	187.443	171.305	247.191	198.838	246.328	200.992	219.852	228.113	171.732	208.825	219.731	260.188	159.077	174.385	230.585	240.962	238.294	221.393	231.764	193.726	188.96	192.419	225.931	212.004	207.759	200.136	209.713	219.786	281.286	237.122	169.727
SRSF6	102.381	90.0368	101.877	90.3816	111.008	116.759	96.4901	128.991	104.43	112.731	95.183	116.252	109.236	92.9947	102.228	97.6878	125.858	85.0809	99.9175	117.148	117.21	111.021	123.309	142.836	86.8546	96.4902	103.097	119.407	104.483	114.009	93.1552	108.088	107.864	125.162	117.834	73.7685
SRSF7	64.673	56.9018	55.5407	67.4453	65.2486	68.482	68.0233	57.527	62.2255	58.3129	59.9886	64.8843	61.6791	64.6671	65.2559	69.4314	63.2617	66.1962	65.3823	59.0786	60.4769	61.0413	72.2133	62.5899	47.7025	62.5259	62.3001	64.817	60.2142	60.4258	61.8918	63.5638	57.0584	69.3903	69.612	37.6299
SRSF8	74.7516	72.1521	48.1048	41.4576	80.9209	99.6469	51.7565	84.417	68.2008	84.6038	69.5582	64.8655	62.3246	68.1299	64.0612	72.2633	86.3416	50.174	65.5997	84.5791	91.6816	90.6987	61.359	74.2047	80.2867	63.8931	52.5728	84.1263	61.8766	111.211	63.1759	67.9469	57.6946	63.9192	60.9985	83.1566
SRSF9	32.624	36.8344	35.6622	53.9608	33.0843	40.1196	36.3211	34.8414	38.6686	35.4996	39.5764	33.7906	32.2421	40.0402	33.7512	32.998	32.2803	47.2118	35.7564	36.8468	36.4301	32.744	36.4272	31.3812	35.4826	34.1001	36.2783	35.7155	36.4508	34.9243	41.6443	31.4743	37.6171	35.6928	37.1381	45.0172
SRXN1	70.756	36.9409	77.449	30.1208	87.7705	97.0185	24.8245	48.4907	24.7055	78.4924	78.787	46.0059	62.0982	28.938	27.2824	56.6579	30.1261	25.3846	92.2485	37.8559	50.5054	48.7669	78.1713	118.835	50.1603	42.4622	73.0389	57.1384	70.6385	69.2503	37.9337	40.8648	90.1695	72.304	34.8812	102.485
SS18	59.1711	60.838	55.3678	74.2924	56.8341	59.8005	62.6225	62.0267	60.2086	60.8001	56.5976	62.3584	55.8633	63.7846	62.2226	62.0034	64.0841	67.0771	65.9961	65.7095	60.9856	59.7128	71.3965	57.3727	52.7632	58.1471	58.6855	64.2802	59.5572	55.9372	62.0547	55.7428	59.3944	65.1018	65.7078	38.7644
SS18L1	15.2649	15.3097	15.4558	15.4594	16.7592	16.3637	13.7575	17.3166	15.1571	16.9178	13.5627	14.9097	14.8846	12.6238	14.9929	15.2599	14.956	11.6405	14.3924	18.2483	15.8169	16.7516	16.5261	16.063	13.9556	17.1133	13.6187	16.8802	14.9373	15.136	13.5284	14.8538	14.8352	17.9674	15.0629	12.4789
SS18L2	6.8698	10.0337	9.23928	13.2355	7.73443	9.78314	11.8222	10.9368	9.66151	10.7946	9.40182	10.6924	8.76984	11.6363	8.79642	10.6687	13.2416	13.1993	10.4534	12.6295	11.5554	10.4002	12.7457	10.9317	7.92734	9.12231	9.97716	11.0986	8.43547	6.84277	9.20358	8.84	9.11315	10.7363	15.1963	4.6127
SSB	32.8646	44.4196	37.7971	60.2416	35.1627	49.1189	57.6255	44.8094	51.1677	39.3204	42.9877	40.4852	38.3358	53.6413	43.0077	44.2232	54.962	60.2449	46.7715	51.4616	43.0898	39.3957	77.0777	37.5884	33.5441	40.5346	48.278	43.8136	36.1765	39.374	46.619	37.8533	39.465	49.3111	56.3967	19.0404
SSBP1	19.4307	22.1925	18.4859	24.8775	17.8447	25.5012	24.8978	26.3801	23.0858	19.8368	22.467	21.6009	20.888	27.4068	20.762	23.3676	27.1018	27.768	23.8915	26.5304	23.3959	22.9498	25.9572	19.1601	15.3181	19.9714	19.9972	21.5542	18.0279	19.4357	22.4176	19.8427	19.9008	24.3702	26.4087	11.5512
SSBP2	16.1909	17.7252	12.634	9.33592	23.3396	18.4922	15.79	20.4049	21.5526	22.1085	20.5231	17.9265	12.381	18.0076	16.9974	15.8458	21.5096	15.2939	17.8538	22.0039	21.2029	19.9919	21.5697	20.7943	20.3549	16.9957	21.0206	21.7455	17.7282	22.4727	17.7853	20.5295	15.2898	20.7442	18.6317	14.8786
SSBP3	23.9687	16.1018	16.4137	17.6345	27.0535	23.9434	18.9033	23.2484	17.2961	24.297	15.7806	23.0982	26.2773	15.1271	26.0915	21.3858	27.3068	17.6205	19.1238	17.512	21.3109	34.6182	21.3434	45.8648	24.0936	27.9371	14.8515	25.3267	22.9404	34.513	23.5479	25.7752	33.1111	19.8575	20.4122	63.6067
SSBP4	3.84346	4.63092	4.16468	9.72011	3.88425	4.20936	5.33117	3.28103	3.24302	4.97069	3.52222	4.47368	5.15873	7.19159	5.81917	7.20925	3.5163	9.69171	6.96077	3.93858	4.28378	4.33647	6.07119	3.55193	4.81179	6.95033	5.00127	5.35571	5.075	3.40269	8.00131	4.20952	3.3668	3.00871	3.88683	7.00576
SSFA2	118.209	98.6556	122.56	101.37	132.099	103.812	86.0312	145.646	119.812	123.192	162.105	105.274	93.7599	92.0972	89.2363	80.342	87.3056	80.4595	96.083	118.906	127.254	107.236	178.176	125.111	100.286	84.4629	98.3245	115.825	90.5613	130.76	89.1545	103.619	115.155	113.096	81.1722	123.815
SSH1	56.0385	55.6038	90.5001	82.6567	54.2228	53.9626	53.2633	63.3238	54.174	63.4802	59.2675	69.1523	57.9764	47.4227	54.1459	57.1362	52.4252	65.5143	55.7105	68.5416	59.9895	64.0147	50.1737	63.5982	75.3772	53.2056	60.7157	56.6418	62.0106	62.6319	62.0512	60.758	63.8693	57.8707	55.1607	85.3721
SSH2	595.597	592.562	1047.13	427.59	632.8	429.199	400.403	763.805	634.367	986.636	767.339	735.399	616.473	364.173	474.663	434.505	487.614	394.505	465.371	681.088	697.007	685.151	653.984	682.79	864.39	421.147	537.336	616.426	564.615	626.457	474.218	506.614	703.662	590.464	497.52	852.154
SSH3	4.81189	5.13659	4.26967	3.80352	4.53163	1.53859	3.29637	2.71856	3.42319	3.4869	2.9398	2.95073	4.86855	3.70071	5.38612	3.04821	2.28084	3.60738	4.00549	2.40872	3.63582	2.64598	1.35753	1.96563	6.30033	3.44802	4.08734	2.61333	4.6978	3.58965	5.07855	3.69143	3.64526	1.77355	2.05626	14.1849
SSNA1	5.53821	5.40274	7.27943	5.57081	5.38344	3.42555	5.92126	1.93737	4.09882	4.48846	4.02143	4.1564	5.31994	6.48578	6.17103	6.58025	3.29455	8.27918	6.2769	2.86442	4.35578	3.12373	2.30027	3.34502	7.58117	5.97294	6.47373	3.80707	6.68665	4.44967	8.41589	5.6019	3.11366	2.692	4.53882	9.53754
SSPN	4.96321	1.86301	5.03961	2.51647	4.36127	6.44468	2.56384	3.99973	5.81042	3.74657	4.10463	2.25271	4.35268	1.69775	1.86755	4.47554	4.59336	7.08176	3.3949	3.48287	3.49182	3.78522	4.0726	2.20703	4.29253	3.23082	7.1338	3.03275	3.22331	2.69224	3.52389	1.71619	5.29069	6.58749	4.63913	2.15028
SSR1	169.924	183.121	207.466	239.188	179.67	234.458	204.072	228.293	214.23	209.335	224.201	228.545	192.809	215.428	171.531	171.949	218.211	224.256	184.624	211.477	219.071	216.135	228.984	199.538	184.001	173.456	204.981	214.3	165.767	176.301	183.478	171.565	203.834	209.663	259.325	143.423
SSR2	64.2484	93.8073	82.3258	101.725	70.4702	88.0767	102.701	69.8409	86.0678	76.4704	89.941	78.5442	79.9503	90.8121	81.005	83.7204	85.8136	106.185	92.0323	79.623	73.9935	73.7541	73.9041	73.3367	75.7303	87.136	86.8541	80.7077	76.0307	75.0072	85.6528	78.4212	70.9335	78.171	87.0739	75.7863
SSR3	65.3694	81.9902	84.1509	119.907	66.1403	103.443	99.5299	87.3115	88.5186	82.3428	92.1312	87.4154	78.2402	103.745	77.1663	85.9761	82.053	105.021	91.8755	79.502	78.5282	76.7239	99.1528	87.5103	70.0067	87.1982	87.896	84.6525	73.3996	73.5717	84.7074	77.4737	80.8554	83.0853	104.67	62.3956
SSR4	16.6449	19.7213	20.7884	26.6439	15.7414	17.4471	26.9204	7.71822	15.5845	16.2104	14.5049	14.6267	21.5055	24.9512	20.8137	19.523	17.6132	34.8768	25.3518	12.9875	13.8233	10.1429	13.1982	14.1732	22.3627	23.4031	22.1376	13.6797	16.9738	15.5178	19.4851	17.8095	12.1256	8.70942	18.9076	21.7803
SSRP1	30.6871	43.3816	33.3524	53.8256	30.4948	42.6452	51.1548	29.248	42.3845	26.7453	33.6691	31.7282	35.692	47.1745	41.1131	39.4573	39.5663	54.9252	42.0088	30.4996	27.1426	28.775	30.8462	27.1395	29.7016	38.797	44.3768	31.3922	35.8336	27.4833	46.1423	35.5219	30.6303	35.3127	41.2757	26.9826
SSSCA1	0.635533	1.03796	1.2249	1.28705	0.408869	0.928963	1.46505	0.187487	0.608067	0.667705	0.582414	0.793206	1.09623	1.58329	1.38036	1.08865	1.23546	1.72888	1.24561	0.878856	0.647967	0.551246	0.490221	0.206909	1.2116	1.00454	0.913938	0.451687	0.754392	0.747844	1.76195	0.874286	0.734115	0.285035	0.82752	1.49132
SSTR2	1.0338	1.04568	1.05902	0.485237	1.00548	0.49206	0.772816	0.70214	0.89521	0.716299	0.742993	0.851903	0.855382	0.489295	0.96923	0.827854	0.566726	0.357413	0.515829	0.647749	0.739402	0.804452	0.30092	0.744526	1.25176	0.967617	0.943641	0.590419	0.795883	1.14532	0.604659	1.05853	0.931313	0.983689	0.432567	1.3467
SSU72	44.9331	40.3736	45.3138	43.5755	45.1541	48.4727	40.1146	30.4864	42.0704	38.3151	43.0517	44.9624	41.3898	42.5038	42.8424	38.5697	37.4879	48.9903	39.9736	37.7013	39.1718	36.8695	35.5172	37.7781	44.4904	41.7536	51.9142	39.5432	40.9456	43.5297	42.09	43.8279	39.9232	35.8267	37.0282	52.1301
SSX2IP	23.4844	23.5006	27.4729	25.4913	28.4504	30.917	30.8272	46.7156	31.2817	33.7191	27.4844	35.5674	28.4375	26.9732	30.0161	30.2159	36.3034	27.6288	32.8255	38.7383	52.5933	30.1348	38.9537	48.2097	25.5821	37.3852	25.2602	28.8434	33.1932	41.1688	30.575	45.9162	32.3517	30.2771	26.7314	28.2658
ST13	372.055	250.75	289.812	109.407	386.948	337.544	221.912	260.795	307.586	357.715	271.951	237.073	294.12	216.564	321.562	230.446	342.149	183.409	248.495	258.563	258.515	366.642	254.312	493.884	325.462	328.727	232.667	273.108	327.735	499.325	200.947	378.013	306.385	348.32	245.828	306.498
ST14	6.77901	3.53973	5.1446	1.84413	3.27095	3.91906	4.21203	1.34366	3.51328	1.66926	4.29877	2.82381	2.80506	3.64349	4.6012	3.3627	1.58392	7.61373	4.81148	1.36711	3.16784	2.46223	1.39524	1.48285	5.08873	3.96386	5.71212	1.61317	3.29189	5.42187	4.85054	2.78476	3.94903	2.31195	4.06237	6.97107
ST20	14.4357	16.6873	24.0431	6.16631	16.8999	10.5089	5.79917	18.8106	10.8326	24.7422	23.1856	13.5797	11.7361	6.02796	8.17391	8.66078	13.59	4.6216	8.7437	15.6241	19.151	16.0229	10.9172	17.2769	24.5782	9.74676	7.1338	13.5829	9.7896	15.0317	10.3022	12.1752	12.1762	7.94932	10.8581	12.3815
ST20-MTHFS	5.62386	1.04968	0	0	0	0.899352	0.52803	7.86134	1.39473	2.65969	0	6.12577	2.29241	0.324671	0.8994	0.657784	2.68728	0	0.401038	10.1928	1.80891	10.2377	2.22786	2.38497	1.44873	0	1.51231	1.67447	0	5.42748	0.795571	0	0	3.04355	3.14382	4.20345
ST3GAL1	171.692	128.923	140.268	155.318	184.024	152.234	146.647	129.366	127.334	111.381	126.55	164.416	136.868	151.748	144.437	141.466	134.929	135.608	154.651	110.016	148.275	135.313	101.886	210.211	142.346	164.365	141.153	117.371	127.128	203.151	141.89	200.47	234.208	123.769	129.244	178.166
ST3GAL2	42.8531	32.52	47.7947	27.2955	40.1022	26.6897	29.3617	27.7334	26.6291	34.09	32.6118	33.9502	46.8161	24.6269	37.5244	28.2339	28.1618	25.3682	31.8007	29.6197	35.1702	31.7496	36.1986	42.3415	43.653	31.7367	32.522	30.1362	34.6094	35.275	33.5137	34.5119	41.9823	23.6564	28.8318	77.9043
ST3GAL3	2.63292	2.28885	1.99484	3.03513	4.25905	2.64174	3.23533	2.78106	2.58992	2.04021	2.82887	3.45838	4.15923	3.18566	3.22084	3.04821	3.61133	3.34139	3.27278	2.83187	4.17579	2.75623	2.52652	4.82787	2.80399	3.50232	2.61488	2.64559	3.6348	4.41228	2.446	4.04762	2.07577	2.50198	2.95901	4.75143
ST3GAL4	11.0462	9.15538	18.5136	5.09057	6.26932	5.31251	4.86317	8.59316	4.63933	10.4607	8.79167	13.4528	11.4672	4.10131	5.71091	4.47554	5.76546	5.36951	7.03404	12.304	10.0795	9.66518	7.46644	9.00053	12.0468	6.43449	7.81925	5.8074	6.48091	6.28189	5.99062	7.31809	8.91063	5.51069	5.46664	10.578
ST3GAL5	15.9791	19.1092	12.249	29.2756	16.0481	20.4081	21.6706	15.1552	20.5617	14.4298	19.4693	12.3106	20.7961	22.4332	17.1057	15.7733	16.0609	25.1186	17.3653	14.1268	13.4273	15.4349	25.4915	17.2424	13.8469	18.8691	20.2082	18.1965	19.6828	18.1726	19.6716	19.72	21.8209	18.4323	15.9235	17.0635
ST3GAL6	12.5593	9.84736	10.8842	8.64437	14.2082	12.8603	6.14509	14.0615	12.8145	12.2042	14.1721	10.4703	8.70536	8.81304	8.71522	6.04803	9.59855	6.46668	6.74095	11.5228	15.9112	12.7889	9.54045	14.0008	14.0892	8.57932	7.87003	13.357	7.9554	16.7143	7.37945	11.7219	11.2142	10.8947	7.27214	18.3814
ST6GAL1	123.203	146.726	110.276	202.374	137.481	159.607	217.52	138.584	168.998	121.485	119.949	152.137	156.922	174.658	185.882	178.852	194.822	214.946	171.039	150.415	140.105	147.624	144.577	148.94	123.687	153.125	193.349	157.929	142.1	113.934	155.839	155.947	148.215	173.365	223.205	100.994
ST6GAL2	1.2756	0.667757	0.909579	0.588201	1.27465	0.388713	0.798048	0.596209	0.652659	0.741152	0.639268	0.504479	0.67934	0.42005	0.82145	0.682218	0.620263	0.45167	0.597649	0.816034	0.566611	0.565578	0.905022	1.2618	0.884124	0.65268	0.878904	0.909503	1.0318	0.561631	0.708303	0.601962	0.597164	0.434204	0.493001	1.15803
ST6GALNAC1	0.817113	0.718591	1.2249	0.384194	0.613303	0.551572	1.0174	1.06243	0.855798	0.333852	0.27734	1.11049	1.35417	1.25901	0.757846	2.7579	0.823638	0.482092	0.341932	0.390603	0.503974	0.661495	0.414802	0.0344848	0.830813	0.841642	1.01549	0.29037	1.23446	0.785236	0.0414576	0.939048	2.05046	1.64687	0.0501527	0.312138
ST6GALNAC2	10.4409	9.02231	12.3183	2.40121	7.53	4.78996	3.66264	4.65593	5.96807	21.7746	15.6697	11.4856	6.83532	4.21576	6.54995	7.20925	6.39903	1.84525	6.56999	9.21171	15.3352	9.81218	11.3882	11.311	17.5509	2.95932	7.76848	10.2597	7.44104	10.6194	4.5396	10.1029	9.34098	8.45605	5.39142	17.6878
ST6GALNAC3	3.23819	2.23562	5.1446	3.97641	4.70199	2.84495	2.34002	4.99966	3.01781	3.00467	3.43901	2.88727	3.09524	2.17465	3.00432	2.56436	2.91441	2.87593	3.15066	3.15737	4.49977	3.08698	3.12987	4.00023	3.15017	1.95478	1.90404	3.00049	2.60608	4.44967	3.25442	3.46476	2.98709	1.80522	5.04035	1.76878
ST6GALNAC4	12.6804	6.04149	13.054	3.78431	12.9475	10.3347	6.55205	11.4367	12.5667	14.3927	4.35424	11.2318	23.5367	7.47773	9.47307	11.0558	8.33141	4.93729	13.6773	10.3184	9.14354	11.1352	12.972	22.553	6.85421	17.05	9.77406	7.16246	16.8709	38.3644	7.85621	12.6286	12.2774	4.8456	4.51374	34.4739
ST6GALNAC6	18.0068	24.1926	21.6283	27.9501	17.8199	14.9215	27.5512	10.5618	12.8145	16.6555	13.34	18.9418	24.1816	22.4332	27.0388	22.2326	19.894	26.4153	27.0127	16.6332	15.6232	17.2724	13.5753	16.8975	19.1779	24.652	19.5227	19.6161	22.8032	17.7239	23.3613	20.0762	16.2518	17.0388	16.1492	22.0577
ST7	6.20401	4.25778	4.33966	3.7651	5.69009	6.55906	5.22902	6.68704	6.2158	6.08353	5.43586	7.39268	5.51339	4.19668	6.0062	5.2734	6.68414	5.31947	6.81422	6.28219	8.20758	5.51246	6.74996	10.0351	4.63871	7.52048	5.5339	5.74287	5.34932	7.81347	4.89199	7.05905	5.61978	6.61916	3.93699	6.48518
ST7L	6.32506	5.90895	4.89962	6.66577	6.09896	8.18648	6.30787	9.31186	8.49042	7.30766	5.99054	5.93318	8.02828	6.88638	6.14396	5.44323	9.12337	5.66873	6.25248	8.33286	6.44367	7.64394	6.63947	9.21158	7.09653	6.43449	6.9307	7.03341	6.44662	7.25408	5.70042	7.86857	7.95224	9.1528	7.24707	4.64738
ST8SIA1	14.1896	18.4401	9.17383	17.4954	11.4998	23.168	14.5384	11.8392	12.8726	9.94287	7.69646	12.0593	10.293	18.2609	15.6649	21.4272	14.4615	25.8077	10.4145	11.099	11.7404	13.3578	12.1839	12.7997	13.8223	19.2665	8.1602	11.4283	11.7922	13.0813	8.26726	10.6074	12.0278	13.8141	13.8878	9.87118
ST8SIA4	225.311	225.822	275.671	198.122	303.478	221.283	155.625	272.378	238.288	313.425	292.444	269.899	207.068	164.242	164.074	160.495	218.469	172.327	178.859	263.891	284.74	277.089	465.316	267.23	281.635	193.315	165.489	233.143	207.187	269.061	151.961	189.638	240.949	258.123	214.629	233.705
ST8SIA6	1.11975	1.33072	2.13483	3.59221	1.49919	1.33538	2.07549	2.06236	1.3963	1.33541	1.66404	1.04703	1.67659	2.04111	1.38036	1.47572	1.45721	2.47695	2.73546	2.70167	1.72791	2.27848	1.16899	2.34497	1.62701	2.41633	0.710841	2.5488	1.95456	2.28092	2.09361	2.39619	2.37954	0.981789	1.50458	1.17919
STAB1	56.865	16.6873	62.6801	47.6785	25.2476	31.7589	20.4701	12.1242	29.8178	16.6184	44.0693	32.6484	29.566	44.9236	28.5275	18.6037	12.0695	39.0661	26.6219	20.3439	21.1669	14.1486	23.7191	22.3117	48.3602	30.2448	33.181	22.8747	20.3343	33.8025	47.2824	25.84	23.922	10.2296	16.2746	55.0403
STAC2	1.65844	0.952	1.07722	0.894788	0.910755	0.989345	0.908537	1.35928	0.599734	1.69597	1.0905	1.57245	1.31129	0.740715	1.16925	1.47717	1.40684	0.586656	0.910761	0.908151	1.23186	2.19984	0.915204	1.93598	1.08698	0.833769	1.35669	1.24666	1.62846	1.5069	0.952073	0.956209	2.13248	1.52304	1.42183	3.38531
STAC3	1.93202	2.15577	2.41481	3.03475	2.35099	2.64116	2.17723	2.06236	3.46823	2.33697	3.29868	2.53826	2.51488	2.97583	1.81342	1.47572	1.9007	3.47439	1.39215	1.33456	2.30388	2.09473	5.76952	3.06915	2.80399	1.76473	2.74182	2.54654	1.57736	3.73922	2.54964	1.8781	2.63193	2.66033	1.68012	3.01594
STAG1	85.3127	87.6149	87.8082	83.2356	83.7159	87.5957	82.4296	95.7122	82.8097	93.5158	83.6734	91.0283	81.4435	86.9286	77.8957	77.9163	84.7397	86.6269	90.3678	90.1967	90.6074	89.2651	83.7523	80.5909	87.4085	83.2683	83.1684	87.9176	78.3196	83.1602	85.7964	84.9028	79.9932	91.9081	91.4535	63.6414
STAG2	336.832	349.315	390.29	319.15	375.75	358.086	322.902	410.941	387.708	425.439	361.679	364.208	305.687	326.884	329.717	308.235	375.515	325.345	340.714	397.601	400.948	371.216	381.995	374.988	406.856	306.534	316.223	357.897	294.796	390.823	323.149	336.211	323.972	373.555	354.931	292.091
STAG3	1.75619	2.1571	2.14253	1.2713	2.96532	1.22159	2.01994	1.68832	2.41515	1.33689	1.10936	1.74569	1.83941	1.35515	2.57749	1.88771	1.55224	0.716488	1.42097	1.82346	1.76463	1.50821	2.11172	1.82769	1.59239	2.33624	2.53973	1.74222	2.50424	1.60861	2.07412	1.62002	2.17703	2.6616	2.23305	1.42196
STAG3L1	9.63952	13.3139	5.87989	9.30556	5.8383	9.07713	8.61472	6.22801	7.10245	11.0535	9.88051	16.4514	9.92508	12.7404	17.9006	15.5139	10.0734	8.36729	8.71341	11.5241	12.6642	13.5232	9.42015	9.93058	6.8594	11.1645	14.394	12.7621	12.1858	5.61257	11.8782	9.94678	9.58146	11.638	11.3089	12.935
STAG3L2	4.47294	5.50041	4.94476	6.9543	8.76035	8.39695	4.22607	6.08646	7.41009	5.36056	7.26076	7.41901	5.36153	5.88223	9.93211	7.4698	7.35857	4.67829	5.27699	6.00649	7.72809	6.82847	5.23141	6.35761	7.84634	7.46102	9.81367	6.20037	10.0554	7.34682	6.64109	8.76099	7.58315	7.83911	7.05348	10.6533
STAG3L3	19.3895	12.8226	14.1532	10.9157	19.3136	10.0122	15.4693	10.0715	10.7671	15.2841	12.003	9.18533	21.1282	9.30023	13.4269	17.0119	14.6028	11.337	14.5375	10.9102	10.8318	11.524	8.02566	12.2842	16.5072	20.6148	11.8121	14.9831	20.4502	19.196	12.065	17.9669	18.6807	16.8731	16.3312	18.4418
STAG3L4	4.78163	5.08337	4.79463	5.32109	6.26932	4.6721	3.84577	5.21839	3.76101	5.15617	4.29877	3.80739	4.86855	3.92962	4.7636	5.46742	5.82882	4.35545	4.54282	3.93858	4.46377	4.96121	4.37428	3.6209	3.98098	4.64261	4.41737	4.67818	5.21216	4.74881	4.89199	4.50095	3.69589	5.00396	3.93699	2.94797
STAM	28.7805	31.8575	31.1476	22.5138	31.3466	27.7237	29.5455	32.9352	26.237	30.3064	32.8093	33.6002	29.3403	29.5485	27.2824	34.7883	32.7238	23.3233	28.014	34.7311	31.9664	35.3532	29.2624	37.4505	29.2169	28.4801	25.8441	31.2309	27.9125	33.0547	28.2948	31.2152	29.719	36.4212	33.7026	25.0057
STAM2	58.9835	50.9667	58.0598	51.9815	56.6965	53.3283	45.0708	71.4951	58.8023	55.6421	64.4538	52.1612	51.7808	51.7909	45.3895	42.7717	49.735	49.8217	46.6005	64.3518	61.8089	60.8943	81.1126	56.3136	60.5801	44.6342	46.5093	54.9767	45.6061	64.5763	47.2202	51.7448	56.3243	55.2652	54.7417	37.6646
STAMBP	24.9068	23.953	26.9129	26.932	24.0892	27.3173	24.9466	26.9982	25.201	22.8874	26.7633	26.9373	25.4712	26.5536	22.4918	22.547	26.7682	22.2593	22.2256	27.0492	27.2506	30.2572	26.0194	24.7946	26.2745	20.9053	25.9203	28.7789	24.8949	29.3903	25.1849	22.5695	28.9596	28.3769	24.7754	25.7687
STAMBPL1	40.4653	39.9273	30.5421	46.7566	36.0261	40.9391	34.1378	49.7507	36.334	33.0725	28.7657	36.8327	40.6073	32.531	44.9624	41.1421	41.5972	34.741	31.3679	49.6791	39.1343	48.6713	44.9577	38.5326	27.9517	39.0126	32.4694	37.229	46.3138	33.6275	34.4939	34.4064	43.3416	57.955	41.7965	22.2485
STAP1	6.71849	4.52446	4.47965	3.53459	9.88099	8.56387	12.982	12.3117	13.5576	5.11907	4.90892	5.04479	7.60913	14.9555	12.5315	7.93501	12.2912	5.33626	6.74095	10.6765	12.4554	12.4949	14.4427	9.79368	4.67332	5.83719	12.1605	13.6151	8.60692	7.21669	5.07855	12.2076	8.91063	14.8218	19.1834	2.25433
STAR	1.25079	0.744407	0.688396	0.404941	0.382633	0.417453	0.406146	0.481217	0.494561	0.647674	0.629284	0.81256	0.545858	0.388766	0.709398	0.510212	0.381724	0.527142	0.383453	0.486951	0.359982	0.742345	0.594675	0.733146	1.36876	0.827796	0.892359	0.852075	0.718044	0.792714	0.550764	0.8228	1.13965	0.5384	0.493252	1.32797
STARD10	4.35794	3.14051	3.8147	1.44073	3.78272	2.09017	3.0115	2.06236	2.87503	4.04332	3.16167	3.07764	3.74427	3.14751	2.96832	2.19011	2.50259	2.69306	2.41795	2.27852	2.84386	2.57248	1.6215	3.03466	4.44104	2.98647	2.33562	3.32312	4.28426	2.58268	2.7362	3.49714	2.43017	2.43864	1.83057	3.98704
STARD3	13.0133	14.8775	16.1337	16.578	16.1844	12.541	13.8977	9.78058	14.1657	13.2799	13.7283	12.1519	15.3472	14.326	16.6455	13.9105	9.88365	15.6929	13.4575	10.8392	11.3754	12.3847	11.4636	8.6212	19.7318	15.8826	16.0193	13.0344	14.8478	15.3682	15.1113	15.3162	10.9358	8.076	8.95226	17.9306
STARD3NL	14.4357	14.2654	14.5939	23.2822	14.4467	19.1889	17.3568	17.4988	16.9358	17.4345	19.4138	15.8958	12.7034	15.2225	14.1013	12.0477	14.382	21.8604	17.3409	18.7489	17.4951	17.1621	18.8546	18.5183	14.2969	13.0319	13.5568	16.3898	13.2019	17.0134	15.2771	15.1219	14.581	13.1116	15.1963	15.8497
STARD4	7.5356	9.20861	8.71432	16.4627	8.34774	10.1025	10.6216	11.7492	12.0487	8.60597	8.93034	6.66293	9.02778	14.0207	8.47163	7.76567	8.07799	13.3822	9.35429	10.058	8.27958	9.00368	17.8742	6.00035	5.95416	8.60647	9.29171	9.16279	8.98412	8.03932	8.89265	9.45524	9.41692	11.3064	11.6605	5.82657
STARD5	0.756586	0.77182	0.629951	0.787598	0.681448	1.30635	0.854615	0.343727	0.923361	0.778989	0.915221	0.475924	0.93502	0.877489	1.1909	0.895108	0.665246	1.14705	1.17234	0.878856	0.647967	0.330748	0.490221	0.86212	0.62311	0.977391	1.01549	0.516213	0.788682	1.00959	1.11935	0.841905	0.506286	0.665083	1.22874	1.10982
STARD7	62.8778	81.666	72.3219	144.419	62.315	99.9735	112.016	75.7401	98.2591	67.6979	85.2443	75.531	71.9321	115.676	77.8686	84.2127	81.7641	136.631	96.1807	74.2796	64.9947	69.1262	96.6688	68.004	68.369	76.8066	94.5672	80.9797	72.1816	70.7086	100.989	72.9219	67.8021	79.9999	95.9935	61.7339
STARD8	4.7211	3.14051	5.00461	7.10759	3.88425	4.03518	4.82247	3.78099	4.05378	3.41271	4.2433	3.68048	3.41766	5.0551	4.03282	2.70952	2.66098	5.51912	5.10456	2.79932	3.16784	2.75623	5.84494	5.00029	6.2311	4.09961	5.45824	4.03292	3.32618	4.18792	5.36876	4.66286	4.70846	3.00871	2.25687	7.21385
STARD9	12.1356	13.3871	10.8142	20.612	14.6511	13.528	16.3191	15.8739	10.3371	17.249	10.4002	12.7548	16.2822	15.3942	15.7524	24.6276	16.156	19.6662	19.6367	15.8845	12.7794	19.6244	13.5376	24.4152	11.8045	20.6881	16.2986	25.2622	26.0265	12.5264	23.9625	11.1714	16.6062	16.3737	19.2336	14.6705
STAT1	211.451	352.855	346.403	610.215	222.425	368.508	416.869	215.798	458.708	274.464	639.102	170.571	404.993	463.409	339.298	222.084	354.196	786.857	204.573	236.51	233.16	288.926	1606.91	225.082	206.111	353.87	336.837	165.188	240.857	448.706	230.069	268.114	354.881	344.576	202.14	474.865
STAT2	105.398	140.968	128.22	199.312	133.014	144.177	183.878	107.289	221.718	120.764	200.491	103.744	194.659	157.983	172.886	121.349	126.612	171.468	106.656	116.566	101.723	122.341	903.703	133.429	102.147	131.242	165.511	126.176	123.676	264.24	122.01	142.398	190.303	159.929	108.231	296.544
STAT3	227.291	231.522	324.626	206.871	218.197	187.808	184.942	190.823	220.243	242.562	292.18	257.27	223.026	192.692	207.651	182.159	179.516	218.96	193.539	214.55	222.243	211.682	311.957	226.348	292.282	193.115	198.158	192.189	196.468	245.909	183.332	212.686	199.09	193.411	168.119	335.539
STAT4	34.4701	72.905	59.8887	76.1866	34.7906	58.5839	70.7947	56.4655	52.5892	58.9435	44.4853	53.6207	60.4542	64.4368	61.7019	67.5613	73.6228	79.9257	72.2454	68.0563	53.8173	53.2107	64.4734	51.4054	46.1136	66.5147	40.836	51.5033	71.529	42.1447	66.2954	48.4617	45.3161	65.4641	58.8723	24.4286
STAT5A	72.0658	77.6416	84.9968	75.224	58.5813	59.1543	69.4421	47.7458	71.3695	64.8386	79.5915	71.2188	74.5263	72.5132	74.946	62.9118	54.2356	99.8831	71.9941	65.3944	56.3929	56.1576	70.5699	52.6745	82.2152	73.3382	78.91	60.6028	72.2886	58.7125	86.5408	69.8402	66.826	52.298	61.4712	108.056
STAT5B	305.043	255.275	403.077	192.525	224.187	173.205	196.545	248.396	218.12	261.614	268.893	267.723	252.667	189.763	236.911	222.67	194.303	208.84	211.457	250.683	241.346	232.17	218.394	225.402	324.488	218.046	242.132	216.599	228.867	248.982	195.248	233.073	264.593	227.929	204.22	336.133
STAT6	247.926	213.049	258.21	157.904	284.47	189.334	148.927	174.551	191.541	250.501	222.704	239.433	197.16	159.779	190.598	180.739	165.361	165.324	184.497	191.363	201.482	195.215	182.777	213.357	303.351	180.03	188.397	217.745	198.276	236.73	183.077	190.174	194.642	168.741	152.013	363.71
STAU1	164.72	103.53	126.704	78.2219	190.635	151.189	85.6035	167.145	127.942	142.036	114.514	134.316	132.132	83.0562	139.064	85.7127	132.669	72.3969	103.801	113.34	140.465	167.91	141.636	234.615	131.095	138.539	93.8056	135.441	147.929	237.59	104.059	164.787	203.45	134.917	99.7287	178.63
STAU2	35.6513	39.3639	39.969	45.4065	41.6365	41.5998	36.7694	53.9679	44.0504	41.2931	39.1207	41.886	37.7809	35.0412	36.877	38.9365	45.627	36.1078	41.9617	48.0458	44.7565	44.9468	45.6535	46.5034	41.8571	38.5108	34.5662	44.3169	37.7443	41.4676	38.9888	39.6323	40.1776	44.8155	45.9276	27.8718
STBD1	3.1474	2.4307	2.41481	4.34139	2.86208	3.71585	2.11619	2.71856	2.2521	1.85474	2.46832	2.56999	2.03125	3.33827	2.89605	1.62087	2.47091	2.36059	2.61334	2.63657	1.9799	1.61699	3.84635	2.31048	2.48378	2.38918	1.90404	3.96839	2.5375	1.57047	1.90705	2.78476	0.987258	2.56532	1.60489	3.2601
STEAP2	8.5691	7.30514	9.52206	5.34952	8.11775	5.52181	5.55744	6.89797	5.54647	10.9871	7.87479	10.2473	8.52513	5.09477	9.00564	8.11307	7.53597	3.88799	5.04546	8.43474	10.1194	9.06028	9.25951	10.9593	10.7812	8.53479	7.88729	12.0387	10.2385	8.71425	6.04721	8.0716	12.2425	8.63784	10.0215	16.7351
STEAP3	4.84215	2.92759	3.18475	2.99671	2.38507	7.02528	1.30227	2.49983	2.45479	1.92893	3.13394	4.25158	2.41816	2.8423	2.24647	1.71764	1.48888	2.02811	2.02717	3.45032	3.38383	1.58024	2.60194	2.82775	2.11165	2.22628	2.23407	2.83917	1.95456	4.22532	3.19223	2.62286	3.69589	0.981789	1.45443	8.04621
STEAP4	321.753	231.731	375.345	111.301	248.866	159.007	95.947	445.707	179.151	397.228	421.798	380.512	242.89	126.995	176.609	155.925	221.037	84.2076	144.77	339.893	356.083	348.204	200.337	318.553	415.846	159.207	163.243	240.147	161.977	311.4	118.581	248.506	266.124	252.709	202.019	341.517
STIL	60.3517	44.0637	63.5141	28.2056	73.7746	91.6616	27.6047	60.0784	72.6705	62.068	56.2478	78.3161	62.961	28.0443	51.6041	47.0483	48.7825	17.3462	56.1267	62.7695	74.6372	66.8669	45.4747	98.8234	85.4927	46.7087	41.3166	42.6841	69.8186	100.085	25.7161	82.8308	76.2249	42.2692	30.4964	45.8794
STIM1	41.007	46.9213	41.3668	61.8745	45.9977	44.2418	57.422	37.1225	45.6582	45.0701	45.5392	40.2631	46.6543	51.5048	52.6973	48.1665	43.0192	63.4533	52.0958	43.78	41.8659	37.9992	39.0291	42.6232	51.2681	49.1682	51.1044	42.5231	48.6926	44.0854	53.8327	50.2876	42.3761	34.8693	43.1564	56.6703
STIM2	30.4747	36.7014	30.6926	37.3821	31.5851	31.9331	35.9549	38.1224	40.3576	30.8628	32.1637	37.7249	35.9499	35.6909	33.1016	34.4254	39.9544	38.451	32.3615	38.8663	36.6101	41.4537	43.5165	34.6572	27.313	29.3489	32.2417	39.2322	35.2164	31.8581	30.5957	28.819	40.2146	42.2502	46.6671	19.5259
STIP1	23.666	33.5342	31.2176	49.5418	27.5305	33.0943	46.312	23.7796	37.1146	29.8242	28.0113	33.854	29.2436	38.2661	39.5704	36.264	34.4978	49.1235	37.1241	33.5918	32.0384	29.1425	41.0277	27.174	31.9517	36.6522	35.6182	37.006	30.69	29.7268	47.0958	28.6248	29.3899	31.0689	41.9778	30.1039
STK10	257.323	240.46	270.004	313.842	233.615	202.309	250.761	156.235	220.996	212.047	239.469	219.76	265.438	244.759	226.624	238.108	189.175	318.602	233.156	199.39	201.103	190.337	177.357	180.548	294.517	232.041	242.14	198.573	252.087	211.943	295.039	229.126	207.026	162.25	177.538	346.528
STK11	30.2635	17.6986	15.3638	14.3304	23.2374	22.0884	13.7552	8.40568	11.846	14.875	12.5358	9.80403	16.8948	19.1521	22.6	16.5716	10.0104	17.6878	26.109	6.77045	15.1912	13.8914	10.634	26.8981	21.5319	27.0954	15.2577	9.45316	23.489	24.4919	23.5064	21.3714	14.2266	7.60094	7.32229	51.4333
STK11IP	10.3804	8.11742	11.0941	9.77774	10.1195	7.722	11.0489	4.99966	7.79227	7.97536	9.73463	8.40798	8.31845	11.0831	11.2324	9.65265	5.54372	12.4513	11.7234	5.33824	8.20758	7.05595	6.71225	7.69011	11.3544	10.7513	9.85023	8.32394	9.0527	9.31065	13.3286	10.5238	6.83486	4.8456	6.94615	15.5722
STK16	12.4685	10.7522	10.6042	9.79695	8.41588	10.7992	8.5665	6.96827	7.81479	8.79145	9.76236	7.74169	9.47917	10.9686	8.06564	8.80593	8.45813	10.34	11.2349	7.16105	9.10754	9.88568	6.9008	10.104	10.6621	9.09516	9.44403	8.74336	10.2529	9.72197	11.1521	9.90857	7.89806	7.98099	7.69844	14.8092
STK17A	89.5193	118.967	87.0732	120.022	109.032	112.985	108.353	124.085	108.619	102.196	101.701	90.2668	110.405	101.655	93.5392	100.155	123.989	131.694	101.285	120.273	109.362	125.905	89.2201	118.8	107.763	102.762	87.535	100.21	117.548	100.959	89.9422	101.903	89.7898	100.681	111.665	60.5894
STK17B	478.732	591.744	672.383	522.597	542.693	573.695	635.283	691.6	689.065	644.22	719.407	565.435	565.518	647.605	548.588	535.617	655.873	658.704	696.975	690.93	678.989	573.532	717.248	562.818	591.497	513.669	593.582	586.662	479.702	505.084	580.244	579.813	475.977	602.363	665.698	333.375
STK19	5.40596	3.75264	5.50682	3.50481	4.87337	3.52309	3.78981	3.56538	4.01414	3.96913	5.09224	3.64875	4.7628	4.26192	4.75386	4.55973	3.17512	4.10576	4.49641	3.94216	4.3961	4.15823	4.12766	4.00023	5.54498	4.56116	4.98147	3.81449	4.35798	5.16012	4.88577	5.01905	3.26504	3.52019	3.20275	5.89246
STK24	91.4864	108.135	116.541	103.867	107.226	96.6992	106.583	99.6494	114.609	114.215	108.273	105.623	97.3711	114.131	103.392	99.1151	106.313	114.09	111.397	97.5856	103.783	101.723	154.193	114.524	111.848	108.518	103.961	104.501	97.3508	134.948	115.978	116.733	117.939	101.251	104.142	121.109
STK25	17.7041	14.3452	15.9238	19.6321	15.7755	12.2217	19.941	7.90571	13.7378	13.0944	11.1213	12.0567	16.6369	19.362	19.0544	20.2004	12.0695	20.2645	20.4182	10.2208	12.0234	12.2009	10.2569	11.9662	17.0663	21.0411	16.4001	13.5506	19.4084	13.7977	24.2112	17.1619	12.3028	10.388	12.8642	17.8265
STK3	14.1633	10.1401	19.7735	10.354	10.9372	10.8573	9.09554	13.6241	11.5758	15.1346	12.4248	14.4681	11.4137	10.4345	8.01151	8.12855	8.83827	9.25949	9.84277	13.5409	14.5073	11.1719	23.9077	11.8283	13.743	8.33497	10.2818	10.3565	9.22415	13.2742	8.87192	10.7829	13.4672	13.4917	10.1308	12.6995
STK31	4.86455	4.39724	2.85053	2.84476	4.35207	3.26385	3.21783	4.20752	3.26217	4.33118	3.81841	4.52857	4.67155	2.85565	4.37764	3.18804	3.67311	2.16476	3.08105	4.02809	4.28198	4.65987	4.02999	5.32755	4.0201	4.17645	4.59889	4.3691	4.56201	3.5287	3.42585	4.2432	5.06387	3.89263	2.96026	5.91535
STK32C	1.75528	1.17104	1.95985	2.45884	1.77176	1.1612	1.4854	0.562462	2.22958	0.63061	2.13552	0.72975	1.2252	2.17465	1.43449	1.64506	0.760281	3.79024	1.9539	0.878856	1.00795	1.06574	0.414802	0.586241	1.31545	2.52493	1.67555	1.51638	2.77753	1.79482	3.29588	2.59048	0.5316	0.50673	0.877672	2.15028
STK33	0.670033	0.58472	0.804937	0.499452	1.26068	0.928963	0.834267	0.968684	0.765264	0.853549	0.637882	0.772583	0.709648	1.06825	0.66934	0.388525	0.791959	0.64833	0.952526	1.26946	1.11594	1.46999	0.755317	0.867982	0.923241	0.407246	0.694847	1.2915	1.2012	0.923587	0.663114	0.677733	1.69884	1.01441	1.20366	0.846933
STK35	26.9647	28.2646	32.0575	26.8552	31.3125	21.5694	23.8071	22.2485	24.8181	30.7515	25.127	25.6364	27.0833	21.5366	27.3095	26.1033	26.103	23.8386	24.1307	26.1378	29.6265	28.6648	22.8895	26.6223	38.1135	26.3624	28.3067	29.037	28.8726	24.0432	25.4549	25.5486	25.4156	27.8385	24.6252	39.4681
STK36	6.14348	4.418	4.33966	5.20583	5.89452	5.25445	4.59864	3.84349	4.66185	4.8965	4.79798	4.53714	6.35169	5.24586	5.76504	5.34646	3.99148	3.65725	5.37322	4.75233	4.46377	4.15272	3.88405	5.13823	6.4388	5.70145	5.07744	6.00098	5.69223	4.3001	5.6175	4.95429	5.34132	5.63737	4.28806	6.52021
STK38	209.741	226.702	232.767	287.051	227.638	216.361	224.845	250.42	230.232	250.13	193.621	220.736	205.704	213.821	233.768	244.992	218.137	222.876	208.334	223.931	216.241	238.359	258.007	230.462	228.162	214.23	218.736	236.73	216.785	221.923	236.743	220.158	228.31	259.319	210.566	204.034
STK38L	82.4377	77.0223	83.1185	66.0622	79.559	75.1299	52.8437	103.837	77.0894	93.0706	92.2155	69.8021	68.8368	64.6862	58.0834	57.5772	72.8603	60.4942	62.2805	75.4514	98.995	89.5958	76.7007	69.4868	80.6228	61.0315	61.3608	83.7234	60.3513	88.8064	58.4966	72.181	71.1585	79.6199	68.7092	63.1212
STK39	27.9332	36.9409	28.1028	69.1165	23.4418	33.6749	40.0448	34.1852	30.0655	28.2662	23.0192	27.3497	31.4683	36.8545	31.5318	38.3445	39.1228	50.7194	35.9273	37.8234	28.5825	32.597	34.0138	27.2775	21.9127	33.8014	25.4633	26.6495	36.4508	24.4919	32.2954	24.5448	31.6429	32.5257	37.4641	20.2889
STK4	457.372	540.474	557.955	476.288	477.187	454.429	485.068	510.126	488.869	548.103	526.329	520.508	471.43	433.433	467.988	477.039	512.287	479.22	447.692	540.973	526.953	532.008	506.064	511.044	589.47	434.994	429.906	502.068	473.996	500.293	477.074	459.031	486.774	539.998	504.275	507.192
STK40	68.0625	55.3847	78.3939	36.2103	62.8976	38.2036	40.2279	34.5289	46.3933	62.2078	56.716	52.7323	59.7446	40.2691	55.837	53.1985	38.2992	40.7783	50.3129	40.1019	52.4493	44.7979	40.3489	53.6928	96.4435	51.0415	54.9125	46.556	61.3115	70.2225	50.1222	64.7295	53.2107	35.6294	34.6806	133.491
STMN1	11.7089	14.9464	10.5118	25.7733	10.9015	14.7557	18.3356	14.274	13.0608	13.4491	11.3338	11.9581	15.2724	15.4667	13.1351	12.8342	16.4626	17.6758	19.1096	14.8618	13.1267	13.227	13.3653	11.5283	9.07871	16.3208	11.4255	16.0894	11.1201	10.1669	16.3648	10.5144	9.41591	10.3512	20.3379	7.30922
STMN3	8.2014	10.9918	5.87954	6.30078	10.6647	7.1414	12.1884	3.15603	6.73378	6.04644	6.54522	6.12355	14.8636	10.568	11.6383	13.5718	7.50778	12.2518	13.14	4.29663	6.19169	5.18171	2.26256	5.37963	8.72354	12.1088	9.74868	6.29135	11.5353	5.16012	11.2972	8.45143	4.40469	4.68725	8.2752	8.56644
STOM	378.68	172.079	220.881	253.12	303.919	323.238	200.038	401.169	257.943	249.955	233.14	247.519	276.191	201.894	253.514	170.319	374.8	224.973	198.438	311.477	325.048	389.345	485.205	573.866	189.792	330.69	143.163	281.284	349.258	587.989	190.927	314.994	369.837	381.879	212.605	329.77
STOML1	0.938167	0.638748	0.909929	1.47915	0.647375	0.667692	1.5261	0.249983	0.833277	0.408042	0.748818	0.666293	1.25744	1.56422	1.1097	0.774148	0.538532	2.39384	1.61197	0.488253	0.719963	0.661495	0.942732	0.689696	1.2116	1.22174	1.75172	0.516213	1.23446	0.710451	1.53393	1.16571	0.607543	0.190024	0.977978	1.17919
STOML2	14.7383	11.045	11.2341	15.2525	11.278	19.334	14.1622	9.18687	9.50386	12.0929	12.619	10.6607	10.1221	12.5137	13.1811	13.2331	13.5267	14.1635	14.5321	11.1973	10.5115	17.4561	10.7094	15.4147	14.5392	15.5568	11.8812	10.776	17.1796	16.0412	11.3594	13.6648	12.0035	10.4196	12.2122	19.7687
STON1	4.23144	4.25033	3.07766	3.28467	5.1698	5.27651	4.68614	6.19926	5.55796	2.54692	5.61003	6.94848	4.78085	4.56161	4.33055	3.1336	5.45913	2.59332	3.43862	9.69997	6.41667	7.48666	6.0595	6.75281	3.80235	5.83719	3.02945	5.98227	3.68898	7.06899	4.64304	6.67145	5.02464	5.4996	6.87042	6.96448
STON2	21.82	16.1816	20.3614	16.3667	34.0042	20.4952	19.5341	25.1545	22.0931	18.5845	24.4336	26.8104	25.3423	19.114	26.0915	18.0231	25.7862	20.7466	25.3763	35.5448	36.3222	24.0343	30.1297	55.624	22.2242	29.5389	20.3326	22.0036	33.6733	40.3836	14.1992	45.0095	22.6816	23.3096	14.5378	42.312
STOX1	0.575006	0.425832	0.244981	0.192097	0.306652	0.348361	0.488351	0.656205	1.01345	0.296758	0.41601	0.475924	0.354663	0.133531	0.243593	0.362882	0.475176	0.415596	0.561746	0.260402	0.755962	0.404247	1.84775	0.310363	0.450024	0.624444	0.380808	0.548477	0.480067	0.523491	0.435304	0.712381	0.1772	0.190024	0.952901	0.17341
STRA13	1.27107	1.88963	2.16983	2.20912	1.6014	1.07411	2.07549	0.781197	1.32874	1.92893	1.24803	1.26913	1.41865	2.27002	2.00288	2.20148	1.67895	3.04217	1.92948	1.72516	1.61992	1.13924	0.829604	1.138	2.0078	2.44348	1.70094	1.9358	2.12601	1.4209	2.446	1.55429	1.4176	0.981789	2.10641	2.21965
STRADA	13.1949	11.737	13.6489	10.1427	13.1179	10.5089	10.4182	9.99932	9.88672	9.34787	11.8701	12.3106	13.7674	9.7096	10.2038	9.96715	11.0874	10.2735	10.1603	12.4342	11.8794	14.1854	10.4455	12.38	11.4237	10.8327	12.7698	10.7437	11.4187	11.8159	10.7168	11.3333	11.999	10.7363	11.0336	16.6473
STRADB	1679.59	627.758	1004.63	111.147	1007.08	1734.57	186.55	1087.86	777.381	1318.73	814.991	971.389	838.581	729.916	759.93	753.391	1052.23	194.283	794.236	638.733	1471.13	1654.95	1125.06	1958.04	882.084	1234.3	590.634	672.239	1399.33	1541.27	540.005	1220.63	1216.42	753.697	358.115	1203.57
STRAP	56.3203	44.2067	42.5917	43.3947	47.1221	69.8464	37.9744	57.8398	51.6181	51.0423	56.4941	50.0354	36.498	49.7307	54.3754	42.6023	52.8079	43.9867	49.6535	56.9629	67.8526	56.3373	52.265	57.831	52.6528	43.3579	44.7068	44.4266	48.864	65.4737	40.048	53.1048	56.2737	51.4014	41.2004	42.3467
STRBP	33.4714	26.4016	17.9536	14.4457	44.8393	36.5198	40.5128	35.6851	45.7627	27.042	22.8528	27.1594	31.565	49.7307	47.3653	33.5787	42.8608	26.1826	31.7753	39.5485	38.8067	42.8134	31.4118	37.1056	24.1974	27.0683	44.0468	49.9436	34.1534	32.1199	27.3427	49.219	39.6928	48.9944	66.352	13.0404
STRC	1.51892	1.35255	1.21721	1.03348	1.68522	1.10111	1.41052	1.32428	1.08551	1.80317	1.13682	1.42174	1.31612	0.683297	1.33164	1.49096	2.0423	0.523319	0.928346	1.36613	1.23834	1.31968	1.37639	1.43629	1.31338	1.61052	1.5504	2.15358	1.98474	1.69611	1.09655	1.52579	2.36005	1.65131	2.18189	2.09132
STRF6	259.902	317.484	282.218	177.402	431.515	366.418	227.938	618.551	372.745	708.435	303.964	393.621	331.513	134.351	215.066	341.496	604.36	147.337	164.665	826.808	700.164	654.549	562.019	710.076	315.813	275.57	313.836	711.374	417.042	312.225	165.395	314.354	581.951	716.864	574.549	368.824
STRN	112.429	125.594	140.514	134.794	131.996	125.439	115.292	167.395	120.577	141.813	133.955	146.553	121.488	104.822	116.762	114.042	131.624	109.092	112.74	139.836	151.984	137.554	139.147	135.698	110.394	113.757	111.247	143.959	104.963	128.779	111.334	117.705	127.609	146.983	133.732	89.5141
STRN3	52.5676	42.5832	49.6261	34.1741	50.9382	70.2238	42.5069	61.4021	51.7735	54.3438	52.3415	60.5058	49.0079	35.4048	43.4137	48.2875	45.3001	36.1901	48.064	58.1998	55.4372	56.3006	50.0025	62.7968	58.1915	51.3402	40.3656	41.9423	51.2301	63.3797	34.0989	57.1524	50.1476	49.5338	41.8775	32.6704
STRN4	20.2399	14.3705	14.9841	12.5862	14.7274	10.0444	12.8626	7.91071	12.6359	9.86645	13.2846	12.4118	11.3492	15.0184	17.1157	13.327	8.45813	16.3413	10.3405	5.89126	12.788	9.40793	7.31598	11.4489	25.1816	12.4346	15.41	11.6784	16.4588	14.9872	18.2007	14.6686	12.8776	6.74901	8.19997	31.6844
STS	8.11061	8.19726	10.0442	14.0807	7.29149	11.1766	13.0634	16.6551	14.3909	9.23658	11.676	9.74057	9.47917	13.7346	10.4745	9.5075	8.74323	15.2275	10.2091	9.96037	10.6915	9.66518	15.8379	11.311	6.47342	7.60193	9.59635	15.0025	10.1843	9.90893	10.6339	9.58476	13.2141	7.44259	12.5131	16.1271
STT3A	38.2227	44.4462	41.4368	54.0075	36.5937	48.4222	49.0997	40.5597	41.844	43.9201	41.7119	45.9108	41.0764	47.1936	41.9251	49.3761	45.4585	52.1324	47.1972	41.7294	37.7981	41.3802	47.5137	40.3127	35.8634	41.5663	41.7111	44.717	36.9309	33.9895	46.7227	34.2914	42.7052	44.3072	52.5851	33.1559
STT3B	99.3719	112.792	97.522	95.0164	95.6899	105.353	123.723	114.245	123.527	91.9188	105.52	98.3982	93.3472	130.523	98.1118	110.795	116.964	114.822	109.636	109.811	103.461	95.0999	106.271	92.863	92.6381	98.7776	102.28	98.0015	94.576	85.9987	104.114	92.8566	93.7424	105.411	116.846	63.2727
STUB1	7.80797	8.11742	7.34943	8.04906	7.32556	5.9802	10.235	2.68732	5.69781	7.56732	5.93507	6.18701	8.70536	10.8923	9.74373	8.15274	7.00092	12.8336	10.6243	5.27314	6.94765	4.99796	5.20388	5.4486	10.5236	10.3984	7.9208	7.00114	8.05827	7.32887	11.5874	7.86857	5.87292	4.87727	7.72352	10.682
STX10	11.4699	8.86262	10.3592	8.99014	9.19955	6.03826	9.09554	3.24978	7.22924	8.23503	7.59911	7.17058	8.76984	9.02287	9.06708	8.24951	4.6884	10.1073	9.98931	4.91508	6.73166	5.40221	4.41198	4.96581	13.9507	9.58386	8.55548	5.48477	8.77838	9.68457	10.551	8.54857	6.58172	3.00871	5.59203	26.0115
STX11	64.1038	46.3611	87.8085	69.8505	69.4624	59.7703	43.6883	81.4632	69.1435	66.4544	95.8065	66.2812	55.1104	57.6676	49.8275	52.6573	47.5176	72.9954	50.6758	60.0851	69.5909	54.0559	191.136	72.3187	62.3923	49.0895	49.9087	58.8161	56.0304	72.1359	51.4619	59.1542	72.0516	55.2082	43.8199	125.524
STX12	36.8004	31.1389	42.5217	42.9337	33.7317	40.9324	32.7806	43.997	40.6955	36.9834	37.5241	39.9141	32.9192	40.0593	29.1771	28.4499	34.0859	36.9216	31.1891	41.0458	38.1941	38.6975	56.1114	38.1057	37.802	30.8421	36.7606	40.5227	29.0784	36.42	34.9487	32.8667	41.2876	38.2898	37.765	27.2947
STX16	131.574	128.959	143.621	82.3595	137.313	108.666	78.1126	149.206	109.173	152.368	134.456	141.201	125.355	74.8414	107.205	116.211	125.674	64.608	83.3309	142.505	137.679	148.857	167.289	146.11	149.219	110.279	102.892	142.735	125.868	148.997	95.7817	125.056	142.346	146.063	119.147	163.977
STX17	130.613	133.426	126.598	93.8726	135.137	120.778	101.745	157.692	126.082	142.147	137.29	132.786	149.282	103.27	118.846	125.738	142.106	92.6062	104.513	143.564	175.762	160.689	206.706	144.3	118.508	112.34	134.349	132.833	122.711	135.056	101.68	110.761	136.189	161.642	133.932	116.239
STX18	12.0449	10.3264	10.8142	12.7745	9.30176	13.47	10.8658	9.90557	11.0128	8.86564	10.6776	10.7102	10.3175	12.8571	9.31067	10.6929	10.7706	12.9334	12.1386	11.4251	11.3034	12.0907	11.3128	11.9662	10.5236	11.4572	12.9728	11.4535	15.1221	11.442	12.002	10.6857	12.5053	10.768	9.95531	10.8901
STX1A	0.665796	0.505675	0.279978	0.422613	0.919955	0.348361	0.671483	0.43747	0.743193	0.556421	0.360542	0.602837	1.12847	0.91564	1.05557	0.895108	0.855316	0.698202	0.683865	0.846306	1.04395	0.551246	0.452511	0.595207	0.934665	1.14029	0.431582	0.67753	1.13159	1.27133	0.912067	1.61905	0.810058	0.570071	0.526603	1.80346
STX1B	1.16	0.673879	0.756991	0.573218	0.681448	0.566958	0.772816	1.09649	0.63847	0.893241	0.939905	1.05274	0.496205	0.429969	1.11376	0.751649	1.12933	0.45566	0.562723	1.42603	0.815719	0.959536	0.873347	1.13007	1.11987	0.596751	1.19294	1.13212	1.34042	1.30499	0.709546	0.874609	1.43456	0.86144	0.759563	1.48057
STX2	14.8085	17.2691	13.3844	20.6276	17.4771	18.1046	15.3375	19.934	17.0642	15.8331	13.8689	15.0243	12.7127	14.8009	15.3872	18.4141	15.7619	14.4935	13.614	17.9453	19.1442	17.8233	20.8608	25.9805	17.3491	14.6049	14.3481	16.3707	14.2354	16.0652	15.262	18.6806	20.3935	34.7287	20.1	12.1186
STX3	174.953	178.277	264.019	61.6752	171.532	95.509	74.1138	185.97	132.04	231.063	200.816	182.749	168.323	71.5914	122.016	121.205	123.641	55.9391	106.202	183.779	182.979	176.692	239.2	172.119	241.186	104.911	115.288	147.364	129.347	175.631	94.0202	138.735	158.059	148.356	100.024	253.972
STX4	15.1015	13.8129	14.6639	17.039	15.6733	10.6831	13.9791	9.87433	11.4857	16.3588	15.1982	14.0556	14.4444	12.4184	14.6427	12.0477	11.5943	13.5484	11.8211	12.6295	15.0112	14.2221	13.3114	13.2422	17.8971	14.6337	14.5976	13.841	16.0823	14.9195	15.3393	13.179	16.5049	11.1164	12.814	27.7802
STX5	18.2489	16.5276	15.8188	19.4402	16.8658	16.8665	15.1999	10.7493	14.8413	12.8719	16.3076	11.8029	14.1865	17.5688	16.2125	15.4588	12.1328	17.6712	17.9514	10.7416	12.7074	14.8101	12.6326	16.5872	18.0009	17.3215	16.6286	13.0667	16.2194	14.5456	16.8318	15.7371	13.8469	11.7181	13.2403	25.9768
STX6	52.1106	45.28	59.4824	63.0163	49.3876	49.9355	48.2746	50.8422	55.842	53.393	58.5819	48.8206	45.3843	47.1953	45.2986	40.3174	44.2221	56.221	54.8384	53.3921	49.1587	53.1445	56.0492	49.9912	64.0176	46.4334	48.0762	52.2792	43.1821	60.1853	54.0113	41.0205	53.1874	45.1433	48.9839	56.8746
STX7	201.373	153.166	179.536	116.987	203.548	183.877	118.73	249.014	178.029	201.795	198.416	159.625	161.662	157.585	155.683	141.33	163.207	112.261	125.318	187.457	222.433	204.733	203.555	200.322	192.887	143.839	155.674	203.872	149.289	208.387	124.725	188.101	165.176	177.704	161.868	130.127
STX8	10.8646	12.0031	10.4642	15.7135	11.6868	12.0765	11.4763	10.593	12.5217	10.164	10.4002	11.2318	10.2852	14.4023	11.4218	12.967	13.495	18.0369	13.6284	12.955	9.8995	12.8992	13.2737	10.6903	9.4505	14.0636	11.3988	13.1957	10.6644	11.0307	12.6653	9.90857	11.8218	11.4014	10.3064	8.80922
STXBP1	1.36186	1.54364	1.11991	0.345775	1.39697	1.10314	1.50575	2.37484	1.17109	1.07575	0.942955	1.84024	2.54712	0.877489	2.00288	1.79022	2.59763	0.465468	3.00412	2.53892	2.91585	3.01348	1.39524	3.37951	1.2116	1.95478	1.09165	2.03259	2.43463	1.4583	1.84486	1.29524	1.9492	3.19873	1.62996	2.70519
STXBP2	53.0518	40.7468	64.325	38.7158	50.9042	38.4068	35.7107	35.2376	39.3442	43.6234	50.5868	43.5629	50.1687	38.8003	42.2867	42.5781	31.4249	40.3128	31.5555	37.9536	42.1179	43.6587	37.5769	50.4343	65.3227	40.8875	41.8632	42.7167	52.5331	60.9493	39.364	53.7524	45.9201	27.7428	30.5931	110.168
STXBP3	75.81	71.1671	93.1627	69.0973	74.209	70.8334	67.0199	108.461	72.5402	96.2979	89.9968	85.6028	71.126	66.7273	63.3884	63.2382	78.499	65.764	66.5547	87.7883	90.5354	84.8919	89.107	79.1426	87.3738	62.9603	63.5441	81.3359	64.5348	84.5811	61.7303	73.1162	75.4113	77.1813	75.7557	50.1501
STXBP4	6.80958	10.4063	6.78947	5.99343	7.08638	8.18648	8.5258	7.15576	4.79697	6.67148	4.57611	8.6929	8.62991	7.26789	8.22804	10.9832	12.2595	5.31963	6.98519	9.43956	7.12764	6.61495	7.35331	10.5927	6.50804	7.19523	9.85073	6.32394	7.5302	6.31928	8.0637	7.2067	7.84743	8.80443	11.7586	2.70519
STXBP5	134.595	150.936	166.937	101.166	171.346	116.295	101.781	207.517	127.561	207.842	146.001	173.372	130.299	116.267	132.325	136.619	142.239	108.369	132.719	172.37	180.351	160.964	88.6922	139.732	197.872	120.744	105.738	179.232	134.247	141.941	127.586	128.876	136.545	145.305	128.445	148.057
STYK1	1.48291	2.12916	1.50488	10.3924	0.817737	3.39652	1.11914	0.749949	0.743193	2.44825	1.3035	1.71332	2.19246	1.90758	1.75928	0.846724	1.64728	4.80429	3.9078	1.13926	1.9439	2.05798	1.50837	2.13806	1.69624	1.68328	1.24397	1.87127	3.56622	0.934805	3.93847	0.712381	2.27829	1.58353	0.501527	0.728321
STYX	64.913	86.5543	68.3875	87.8779	62.4032	84.0836	93.2727	93.3983	93.9097	72.867	74.1565	70.2739	71.0573	83.705	78.2378	82.0894	103.656	96.2066	75.2337	95.1908	75.3859	82.2165	89.9061	73.6647	56.5088	69.8658	76.0102	73.0432	66.382	63.3409	76.2685	69.5485	73.6866	89.2091	108.188	40.1447
STYXL1	5.86778	7.18458	10.1023	11.4325	7.92251	6.47458	7.44247	6.58517	6.8322	9.54039	7.92415	7.39522	6.30397	5.47477	6.16886	6.7975	6.36989	5.35039	6.49647	8.26841	8.24394	8.25252	6.91362	6.74109	11.7051	6.37395	9.59635	9.45896	8.20744	9.76534	7.69204	8.12082	8.68255	8.10197	4.79711	6.6624
SUB1	82.6495	87.8012	94.4562	148.222	77.5828	112.811	102.004	106.711	99.7906	90.6595	88.1109	83.4453	86.4088	99.8811	85.8531	98.6071	105.711	122.684	103.41	106.244	96.4391	88.6404	122.706	86.6258	74.6347	89.7304	92.2316	87.0465	71.1528	87.5725	74.2505	80.0457	78.8541	95.0118	110.863	48.5201
SUCLA2	13.5278	16.1816	15.0488	22.994	14.2763	18.0857	19.5544	16.5301	17.161	13.8363	14.0889	15.0709	13.2837	19.5337	13.4247	16.3055	18.6269	21.6443	17.7072	15.0057	14.0033	13.4872	18.1382	16.0699	12.8776	16.3984	15.0292	15.5187	13.4762	14.6577	17.2256	15.0895	12.809	15.2336	19.3339	7.45662
SUCLG1	18.7936	21.6908	20.7184	27.9501	17.1725	24.2691	24.1734	20.3736	20.5392	17.9909	20.5786	18.4024	16.4112	24.6269	18.5131	20.2972	19.9891	25.2184	23.1537	20.4415	16.5232	18.3014	18.9301	19.3115	18.1048	17.6473	20.4113	20.1323	18.7912	18.9204	21.8274	18.4571	18.2769	18.3373	21.3901	14.9132
SUCLG2	28.8713	40.5871	33.9824	41.1088	27.5986	39.6551	39.7192	39.6848	33.9166	28.0436	36.8307	33.3781	34.9182	44.5993	30.5303	33.9173	43.6211	39.9804	41.4471	34.4056	32.3264	30.5758	33.599	31.3122	26.1014	34.2358	35.8721	30.263	31.7187	22.6971	30.7408	31.8629	35.3135	36.4212	44.2848	16.4392
SUCNR1	0.938167	0.745205	0.874932	2.07465	2.24878	1.56762	1.03775	2.62482	1.32874	2.93048	1.5531	1.17394	1.87004	1.08732	0.514252	0.411266	0.918673	2.79281	1.14792	1.62751	0.899954	1.65374	4.97762	1.89666	2.14627	1.22174	1.29475	1.19374	1.8174	1.94439	0.870609	1.74857	2.27829	3.57878	1.4795	2.80924
SUDS3	139.151	94.6217	109.821	64.6022	109.747	122.1	60.23	112.742	85.1519	114.623	100.48	99.4363	86.57	74.3767	89.1551	80.1727	99.1533	64.3343	97.1088	99.2456	101.695	102.973	99.3262	125.835	97.759	101.974	78.2179	95.9189	99.8883	158.169	80.6972	110.613	130.113	106.603	79.6676	118.855
SUFU	11.6817	11.2579	11.2691	15.6367	10.4602	11.2637	13.3483	9.06188	12.9496	11.3139	13.1182	11.9615	11.3815	12.2467	11.2594	10.9348	10.4222	13.216	10.6976	10.709	11.9874	10.8044	12.067	11.38	14.1238	11.973	14.1407	12.615	11.1444	12.302	13.6603	10.9448	13.5938	10.2929	13.792	20.9826
SUGP1	11.258	10.7789	10.6392	12.2558	10.7328	9.60896	10.6216	7.93696	9.45882	10.164	10.3448	8.88391	11.6071	10.8732	10.7722	11.8058	8.96498	11.5203	10.1847	8.72346	10.5115	9.11393	8.67313	10.2075	12.566	10.4527	10.5611	8.96921	11.0416	11.8907	12.458	10.5562	10.0245	8.80443	9.00241	13.5606
SUGP2	76.1368	60.606	66.2712	63.8129	75.9392	60.4813	55.0748	63.0141	54.349	69.1557	51.4565	65.5439	65.1054	52.6968	66.685	68.5476	55.8502	45.5808	61.1854	59.3872	60.3052	65.1496	57.8671	64.3272	59.4852	71.2969	63.3948	67.5523	78.8202	70.2693	67.0775	70.0105	71.5866	69.7583	59.4821	79.0346
SUGT1	25.0321	22.8086	20.1934	24.7805	22.0789	25.4884	24.092	25.8107	26.1244	23.518	21.0778	26.2075	20.5382	24.15	21.7881	24.5066	26.6098	25.0522	24.3749	24.8033	23.3268	22.2336	27.8294	25.4843	23.6436	22.6429	22.4423	24.1652	21.1915	23.5197	22.8224	22.6016	24.327	23.9746	28.3112	15.5028
SUGT1P3	2.08818	1.96415	1.24905	1.52198	2.5493	1.96621	1.72958	2.46858	1.81947	1.59507	1.41443	2.60172	1.87004	1.52263	2.18774	2.06843	2.43353	0.918967	1.78293	1.92046	2.66386	2.27848	2.18714	2.7243	1.47815	2.73208	1.60853	1.77448	2.15242	1.54878	2.01442	2.49042	2.35322	2.78701	2.07632	1.00751
SULF2	114.366	67.8137	71.1145	60.5298	72.2335	75.304	49.4861	55.3087	70.0628	84.4276	101.007	77.988	52.1999	57.0558	57.6726	49.618	47.8027	50.0711	58.4216	56.5723	57.7411	69.9347	66.2175	85.1429	83.289	68.2273	57.7051	55.6543	54.7963	103.875	104.017	57.1524	61.3619	43.5471	35.483	196.924
SULT1A1	14.4499	12.5993	33.9502	26.0153	19.1419	17.2439	14.2041	15.6164	8.6305	12.5124	23.4613	18.7841	10.3107	24.8423	16.3868	12.5291	4.82208	13.5373	19.9789	8.99363	12.0248	21.0378	9.2927	9.84161	30.7501	30.4883	13.668	17.6958	25.2008	16.4028	20.2114	14.5883	8.16386	5.94647	12.5374	16.0876
SULT1A3	25.953	25.3793	23.9822	29.013	26.8688	25.5833	22.2131	20.4167	19.378	30.1202	36.3959	24.7423	31.79	23.5131	28.4414	32.9448	19.0678	15.477	23.0208	24.3192	29.1322	27.0713	22.0788	29.9635	32.382	28.2412	27.9508	28.0197	28.0517	27.3404	29.3837	28.4972	30.3437	25.8825	21.6183	40.0958
SULT1A4	1.98468	2.06156	1.58958	2.26598	2.60688	1.6132	1.74484	1.44365	1.17312	2.35626	2.61864	1.39065	2.42331	1.59627	2.23727	2.80846	0.990583	0.769851	1.40583	1.57478	2.60375	1.82646	1.45897	2.90293	2.90265	2.4975	1.53415	1.97742	3.17873	1.90775	2.30898	2.57105	2.29272	1.88345	1.56301	4.72542
SULT1B1	35.6201	31.7511	58.6204	17.0774	35.776	19.2179	15.3424	44.6844	22.8138	42.5105	35.6659	26.0172	30.0496	11.1212	16.8891	14.854	22.1749	13.0331	20.1984	42.5431	39.13	21.3516	17.12	25.967	27.9015	15.5568	26.2757	28.3595	22.2546	25.7632	14.6345	29.499	37.4652	29.0419	21.5155	25.1097
SULT2A1	0.778073	0.440203	0.633101	0.493881	0.836818	0.539089	0.409808	0.680578	0.347499	0.495956	0.771559	0.483856	0.818626	0.58868	0.766507	0.875996	0.421639	0.383845	0.508502	0.513317	0.867196	0.544999	0.764744	0.74694	1.11744	0.91739	0.743844	0.763673	1.06815	1.04773	0.804484	0.784267	1.24091	0.663499	0.452628	1.01792
SUMF1	23.3392	17.3989	15.8517	19.5027	16.568	20.4828	18.9938	19.3165	18.4729	17.291	21.1594	20.0995	18.7233	23.4953	15.806	15.5275	14.2844	21.1554	17.8379	14.7654	14.6171	19.448	16.6468	17.1448	18.8141	17.4166	19.6296	14.291	14.295	17.0325	23.4291	20.9877	21.1805	15.2712	13.7406	18.0416
SUMF2	21.9465	26.508	24.8131	30.1156	23.5209	27.3173	33.1873	18.6918	28.8859	23.7399	25.4867	24.9013	24.268	33.9931	16.0501	25.6778	24.424	38.0853	32.2872	23.6637	22.2447	22.9686	19.3283	24.5849	23.2597	30.3263	30.9744	20.9712	25.7306	22.4132	28.0637	27.698	25.9358	19.8226	28.8852	25.8155
SUMO1	43.9096	47.1342	50.2211	56.15	41.017	55.4765	47.6126	53.1214	53.2827	49.1624	53.4417	51.1091	44.4618	50.6463	41.6222	43.1829	55.7539	52.9636	47.2844	51.6914	55.1355	52.8829	52.8307	46.6924	51.4166	40.9562	44.0214	49.1029	38.714	43.9276	36.8143	40.0876	45.1607	48.6746	53.8602	39.5721
SUMO1P1	4.47899	5.26967	6.54449	1.90176	4.83828	2.26435	1.32262	5.03091	3.87361	7.49313	5.24172	6.02837	4.09474	1.37346	2.24647	3.65301	4.37162	1.77875	2.19814	4.65468	4.49977	4.63047	3.54467	5.55205	9.48512	2.66067	2.66565	5.25892	2.91469	3.814	2.67401	2.81714	3.87309	4.05384	2.43241	6.83235
SUMO2	60.9809	77.788	75.5941	104.896	65.0779	86.9161	91.1996	82.4319	89.4534	73.3363	77.3501	76.2112	67.0651	82.751	72.0224	74.5601	92.1207	103.517	80.1011	73.1078	74.9122	64.7887	76.5498	67.1764	59.4378	66.7069	68.3931	76.4328	52.2588	69.6242	80.9252	62.819	70.1712	73.9192	93.6602	53.3062
SUMO3	19.4291	20.6795	22.3283	34.0972	22.2833	26.8528	29.7487	22.2485	27.8585	18.1764	24.3782	22.6222	22.7951	26.7062	21.7339	19.644	20.1791	38.0853	23.7643	18.814	23.2188	19.2936	24.0962	22.2082	21.4627	23.9732	24.1686	20.8744	20.0943	22.9962	25.9524	23.8324	22.4538	21.8844	25.0011	18.9017
SUMO4	4.29741	3.4865	3.8147	1.65203	3.27095	2.96107	1.77027	5.06215	2.97277	2.74501	3.71635	3.68048	3.7375	1.85036	3.84336	3.12078	2.88273	1.47952	2.19814	3.97113	3.13184	5.69621	2.94132	3.93127	3.80789	2.33488	2.05636	3.58123	2.84611	3.10355	2.63256	3.10857	3.74652	5.19398	3.61099	2.8786
SUN1	37.9074	28.943	28.9543	27.8723	33.3081	29.9527	34.8732	29.603	36.33	29.1564	27.6708	30.0879	31.9522	34.1994	39.729	36.6777	35.7693	27.8104	33.3435	26.9028	28.2812	28.9478	25.7965	30.6318	27.4186	34.4549	38.5085	37.6655	35.18	29.9538	33.9113	32.6215	31.8444	38.3708	39.5409	30.3089
SUN2	146.778	191.358	168.582	222.372	129.373	123.059	247.106	70.9639	117.425	119.705	131.376	124.597	172.173	231.39	199.802	214.705	144.042	318.713	224.283	115.789	119.658	104.773	84.7704	100.316	183.61	221.786	190.277	128.44	173.03	124.553	253.409	129.394	108.244	82.3752	146.346	162.693
SUOX	5.50795	4.2317	4.93462	4.41573	5.10609	3.65779	3.37776	3.93723	4.21143	3.59819	5.51934	5.1717	4.22371	4.15853	3.81629	3.04821	2.3442	4.22246	3.37048	4.00368	3.59982	4.55844	3.16758	3.6209	4.29253	2.98837	4.3666	4.80853	3.05186	6.05978	3.85555	5.27809	4.55657	3.42043	2.28195	5.91917
SUPT16H	78.4126	105.234	90.6779	129.262	85.8624	108.747	124.835	96.8996	112.402	87.3951	97.4295	91.5042	94.1468	117.412	104.934	96.962	107.39	138.144	110.981	99.6688	92.2273	93.8588	92.6894	82.2462	87.4431	94.0467	105.509	94.5638	94.7447	84.5063	110.381	94.099	87.1825	107.617	114.749	61.4911
SUPT3H	3.26845	3.99217	3.11476	3.86115	4.08869	3.16428	4.84282	3.81224	3.94118	4.41427	3.82729	4.25158	4.41716	3.8724	5.11546	4.23362	4.78343	4.70455	3.98107	3.67817	3.63582	3.82197	4.26115	4.86235	3.56557	5.2399	4.06195	4.87176	3.60051	3.88879	4.33232	4.43619	4.70846	5.63737	5.29111	1.90751
SUPT4H1	40.3415	42.1573	48.6805	44.2207	42.7608	46.0127	37.6844	52.4027	47.6995	61.6143	49.422	49.3691	41.0119	40.3263	32.1543	38.2477	42.9242	42.2246	39.2013	53.122	54.8252	53.6179	62.5589	51.7617	53.6567	36.3807	34.425	49.7501	40.7029	53.8821	33.5806	43.5524	43.49	48.9393	39.9216	49.179
SUPT5H	51.5795	55.5434	47.422	57.9347	52.1308	50.834	55.8959	32.6184	47.4745	48.4472	51.1692	48.6832	52.8457	54.5121	61.3314	57.435	45.6793	59.8459	53.793	43.8777	46.4369	44.3202	35.5595	46.1727	54.9257	55.0868	57.2169	42.9928	58.2898	50.5916	55.7252	52.3587	50.677	42.2169	46.316	60.6015
SUPT6H	103.186	106.372	113.148	121.126	97.9329	99.0306	106.974	77.5675	97.8569	92.1867	108.151	103.407	102.559	90.7409	99.353	98.2909	91.3836	109.843	96.3695	93.5204	91.2222	102.434	87.7163	98.8851	105.115	99.3417	110.571	89.6775	107.763	94.272	104.454	100.591	105.795	91.4074	91.8632	115.041
SUPT7L	28.0182	28.103	25.1728	31.2803	29.352	31.6515	28.2692	28.7668	27.054	30.201	27.653	29.2093	30.0738	27.4015	29.9517	32.8207	31.2127	25.354	25.8298	29.6386	28.535	30.5445	30.1863	31.2839	25.4558	29.3394	27.1965	31.4706	30.2329	27.877	30.4997	28.5069	29.6828	33.2301	30.6247	19.6404
SUPV3L1	10.9554	12.908	12.669	15.5022	10.4602	12.8603	13.7959	12.2804	13.1523	11.4623	11.3987	10.978	11.7361	12.4947	12.8292	12.338	13.9068	17.8374	14.7519	11.9459	11.0874	11.2454	11.7276	10.5868	10.9044	12.7875	13.5314	11.8406	12.9961	10.1707	15.5466	11.1067	10.9105	12.4782	13.6165	7.66471
SURF1	9.83562	11.8701	11.4441	11.1416	10.9713	12.7152	11.2524	10.1243	11.1704	9.49625	10.1784	12.2788	9.54365	15.6613	8.87762	8.87851	11.9111	13.8144	10.4289	10.7416	9.64751	12.3112	9.72899	11.1731	12.566	11.6744	13.0998	11.4857	8.43547	10.4324	12.1885	12.7257	8.02463	8.45605	10.9584	13.0404
SURF2	1.99739	1.99609	1.95985	2.30516	1.53326	2.00308	2.9708	1.56239	1.91429	1.03865	1.49764	1.55468	2.09573	2.53709	2.5442	2.27406	1.55224	3.52426	2.14929	1.26946	1.40393	1.65374	1.50837	1.31042	2.11165	2.55208	1.7771	1.29053	2.29747	1.12177	2.98495	2.29905	1.31634	1.33017	1.8055	1.1445
SURF4	46.9689	56.9816	52.2859	94.0891	42.9653	52.8348	67.3925	38.3724	53.7351	46.1458	53.7485	48.0683	50.4911	70.8095	54.7273	56.1499	44.5398	85.829	58.5681	43.6498	40.4979	41.4537	42.5361	39.8644	49.8488	57.6118	54.4809	47.1045	50.5442	40.0096	63.2021	49.1219	43.9203	35.4394	49.8769	55.3524
SURF6	7.59613	9.44814	7.10445	10.7959	8.24552	7.69297	10.235	6.62455	8.17512	6.49158	8.4034	5.96491	9.18899	11.2547	9.09415	7.62052	7.06428	11.5037	8.69485	6.44494	6.73166	6.5047	5.12846	4.37957	9.20818	10.2626	11.0942	7.90452	7.57821	6.28189	11.4008	8.96952	6.17669	6.27078	10.5321	7.21385
SUSD1	40.9162	28.5041	38.742	67.0034	32.8799	44.0386	34.0422	39.716	36.5065	30.2322	42.849	41.3102	36.8849	43.76	33.6159	34.1835	29.7777	59.414	38.0522	42.6408	43.5578	34.361	52.9438	53.2445	37.6981	39.9916	40.4926	43.007	38.2339	54.9665	45.2095	45.0419	42.7052	33.4125	30.8439	48.9709
SUSD3	5.78032	7.63836	4.40966	4.11088	7.18927	5.16735	9.64494	3.56226	7.02655	4.00623	4.77025	5.48899	8.64088	7.9737	8.09271	8.49143	7.91959	10.0907	9.32987	4.75233	5.21973	5.25521	3.46925	4.27611	6.12725	9.96396	9.24093	6.03324	5.89797	5.30969	8.99629	6.76762	5.99949	5.25732	8.40058	4.57802
SUSD4	1.99739	2.90098	1.11991	0.422613	1.87398	1.01605	1.50575	2.78106	0.968403	1.44669	0.748818	2.25271	3.03075	1.98389	3.30204	3.77397	2.56595	0.73145	2.07602	3.12482	0.79196	1.87424	0.377093	1.86218	1.10775	3.58377	1.52323	0.903373	1.26875	0.822628	0.829151	2.8819	0.278457	2.43864	2.05626	2.08092
SUSD5	1.59488	1.0369	0.967325	0.616824	1.07635	1.07702	0.60169	0.847755	1.27829	0.854662	0.759634	0.664072	0.890848	0.892558	0.757846	0.845756	0.718149	0.895527	0.612547	1.43579	0.665606	1.37297	0.761727	1.42698	0.899701	0.656481	0.686215	1.05759	0.579853	0.876099	0.631192	0.350362	0.831069	1.03373	0.953654	1.31826
SUV39H1	2.66318	3.75264	4.05968	4.9561	2.24878	3.39652	5.14804	1.99986	2.95025	2.93048	2.96754	3.83912	3.09524	4.025	4.00575	3.65301	2.97777	5.45262	4.323	2.57147	2.73586	2.46223	2.94132	2.10357	4.05021	4.07246	3.85885	2.67786	3.56622	2.76702	5.24438	3.14095	2.86052	2.56532	4.03729	3.32947
SUV39H2	4.52893	4.25486	4.25252	3.94337	4.93947	5.21787	4.91302	4.8253	5.0715	3.65643	4.68926	4.56601	4.58579	5.18329	4.10915	5.08421	5.35681	3.97194	5.32291	5.12308	4.61641	4.48163	3.48321	4.50509	4.7976	4.99908	4.35542	4.41459	4.8792	5.15638	4.47431	5.78129	3.52679	4.47411	4.92575	2.43121
SUV420H1	77.4442	85.8051	79.3038	73.0737	81.9441	88.3385	76.9357	91.025	87.9896	83.9824	85.1433	78.6226	72.7704	74.5484	78.3017	72.1167	81.7302	77.9991	76.544	84.2074	87.5835	80.7759	77.7565	79.4874	78.1657	74.6618	78.421	87.724	74.5133	78.9349	72.5093	76.9048	74.6012	82.4386	82.2003	66.3813
SUV420H2	1.11975	1.03796	1.92485	0.998905	1.43104	0.812842	0.915659	0.187487	0.45042	0.667705	1.02616	0.856662	1.09623	1.12547	1.56982	1.16122	0.855316	0.86444	1.41658	0.488253	0.611969	0.624745	0.377093	0.72418	1.31545	1.30319	1.21858	0.742057	1.88598	1.15916	1.47174	1.71619	0.7088	0.443388	0.82752	2.80924
SUZ12	62.6623	74.104	68.6674	78.7083	66.341	82.9424	73.4301	86.7206	76.7009	75.8101	73.3958	68.6123	65.5584	70.1644	69.0422	69.6832	87.9487	76.1537	69.4645	79.2178	82.2684	75.298	77.4767	77.3101	72.9606	66.0032	69.293	74.1395	59.4375	75.9921	68.1191	68.6596	72.5629	77.3973	87.7246	46.8175
SUZ12P	17.837	15.0178	15.5416	10.0536	14.4804	15.4013	10.3406	19.7568	13.9705	18.0829	13.1739	13.5718	15.3511	9.08391	14.3763	15.3204	13.8244	6.61995	10.4919	17.8395	17.7424	16.5528	17.0227	19.9274	16.4705	11.505	13.3237	15.93	16.2311	15.603	11.593	13.3834	15.223	16.9466	14.8093	15.8892
SV2A	2.07849	3.29194	2.17928	2.14707	1.82287	1.60565	2.28589	1.90674	1.54179	2.7706	1.99296	2.46719	2.66448	1.88279	2.39425	2.53727	2.98284	2.53547	3.12038	2.41392	1.51336	2.03483	1.85341	2.75051	2.57517	2.86593	2.41813	2.22294	2.84714	1.50877	2.0053	2.06008	2.53143	2.80918	2.10441	2.12219
SV2B	6.82048	4.02225	3.74086	2.66919	4.18886	3.26472	3.14112	3.76599	4.00851	3.62304	3.62761	3.39683	3.98448	2.84688	5.21723	3.51197	2.35814	1.8253	3.06078	3.27683	3.57462	4.25635	4.3113	4.40578	4.99076	4.94207	4.5537	3.60962	4.12035	4.4291	4.54334	5.34124	4.50519	4.41362	3.49188	5.57062
SVIL	119.458	118.736	163.808	47.0242	141.967	65.8666	69.4063	106.747	104.247	129.704	121.673	130.162	110.574	67.2055	106.358	98.2834	71.7471	60.5888	100.09	104.5	115.485	112.573	65.1643	124.614	171.798	86.5919	101.366	104.559	109.731	128.818	92.2729	116.036	110.233	104.713	72.084	175.346
SVIP	13.9173	19.7479	11.9691	11.1608	20.6138	16.5762	20.348	28.6855	20.9896	16.8039	15.9748	17.7995	16.7659	16.1382	17.2951	18.9182	23.442	21.7773	20.2229	21.5808	21.5269	18.3749	16.2527	20.2426	15.2662	17.8374	17.5679	15.3251	15.9108	21.2014	13.681	18.9105	20.1249	21.536	24.4996	12.104
SWAP70	72.6725	41.1396	42.8472	45.6453	80.9502	71.5565	76.7629	74.7711	92.657	45.8075	50.832	46.0707	54.847	101.698	82.4449	60.7916	76.6496	72.1999	57.5741	74.7405	74.0241	81.8174	64.8863	63.9503	48.3094	45.102	100.546	89.6401	62.7434	65.295	52.2204	91.5487	81.3419	91.4197	114.054	41.9516
SWI5	1.75528	2.60822	1.85486	3.05434	2.31692	1.62568	2.48245	1.21867	2.00437	1.81764	1.88591	2.37962	2.32143	1.96481	2.00288	1.74183	2.21749	1.71226	3.27278	2.05066	2.26788	1.39649	1.84775	2.31048	1.90395	1.90048	1.95481	1.74222	1.85169	2.84181	1.92778	2.72	2.60737	1.04513	1.98103	2.60115
SWSAP1	3.81531	3.35502	2.92787	1.95824	2.67162	2.57961	2.30278	2.5642	2.9757	2.75799	2.70711	3.69507	3.12651	2.51992	3.30096	3.39367	2.58115	1.62249	2.17127	2.52492	3.21572	3.92671	2.82706	2.52118	3.83213	3.18738	2.52145	2.56332	3.06866	3.16824	3.04568	3.10728	3.3868	2.71259	1.86719	5.32229
SWT1	75.4771	56.0235	56.4506	23.1861	72.9831	67.4949	35.609	72.1826	61.3697	71.3331	62.762	63.8372	67.4827	40.5934	64.2274	69.9878	74.9827	28.4268	63.4529	65.2957	73.0403	112.675	62.5974	95.0745	88.3777	74.1459	59.9391	49.3306	73.2103	82.8237	31.0517	67.9676	62.982	53.6817	40.1222	50.6357
SYAP1	28.0076	28.5608	38.0354	33.9528	28.5414	32.0376	35.004	29.5374	34.372	30.9296	34.3078	27.4884	30.2611	38.2213	32.4769	30.0781	36.2242	34.1381	31.5227	36.3514	35.2185	31.9495	38.4785	33.2475	30.4074	27.2342	26.2341	33.3467	30.1784	33.1482	29.6073	31.6381	28.151	33.1753	36.0137	22.553
SYCP2	11.9843	9.26184	12.494	9.33592	8.96104	7.37364	5.10734	13.2178	7.31933	12.909	8.62527	11.6443	7.28671	4.80711	7.33486	6.82218	8.67987	5.31963	8.54831	9.60231	11.4834	9.26093	6.67454	9.20744	8.30813	6.59739	6.09292	9.87258	9.18986	8.86195	8.97556	9.81143	9.56881	11.1164	7.92413	5.99998
SYCP2L	0.369819	0.106458	1.46989	0.153678	0.374796	0.203211	0.447655	0.531214	0.563025	0.152459	0.748818	0.36075	0.354663	0.438744	0.412755	0.169345	0.511289	0.349101	0.953259	0.618454	1.49212	1.54349	0.150837	0.620726	0.450024	0.461546	3.22417	0.94338	0.445777	0.560883	1.53393	1.13333	1.0632	0.510213	0.626909	0.554911
SYDE2	4.354	6.62647	4.73618	1.83203	4.38001	4.67704	3.82725	5.14465	5.14132	4.4254	5.13828	6.41101	4.76054	3.46818	6.23247	5.00849	7.92213	4.25055	4.85568	7.22615	5.9217	5.88657	4.27774	4.51509	3.69469	6.3506	5.23382	4.00614	4.55687	3.8828	4.51577	5.76349	5.03476	5.57593	6.6179	3.81259
SYF2	50.7494	60.3651	60.7955	54.6616	49.7106	52.3427	52.163	64.5762	58.7298	59.2733	62.2015	54.0437	49.6302	55.3665	51.2953	44.9949	58.4023	54.5124	58.6956	60.6166	56.7137	54.7622	62.6404	59.4042	56.082	43.0237	47.8475	55.3436	45.9126	56.1219	49.5362	48.8845	47.215	51.8806	57.3717	47.7817
SYK	220.115	164.658	185.741	149.095	197.454	197.466	144.215	173.572	197.428	186.223	201.819	145.575	172.953	190.563	167.33	132.591	131.248	176.138	162.137	174.209	182.311	173.457	162.452	193.051	216.924	132.2	191.214	176.127	160.236	218.334	179.72	207.831	180.789	162.848	142.325	276.218
SYMPK	33.0362	27.6679	30.365	32.4373	34.1286	25.2901	30.1065	19.3306	25.4809	29.639	27.6705	28.7334	31.8803	26.0103	33.3782	34.5461	26.5864	31.6989	24.8492	28.2425	28.728	28.1999	24.6456	27.2188	32.1005	32.9772	36.5281	30.2362	36.6785	31.2875	30.177	32.8981	32.7959	27.3891	28.9476	45.056
SYNCRIP	138.153	175.36	149.543	203.546	143.036	191.511	193.387	182.517	181.294	162.735	171.396	166.129	149.603	184.673	151.903	165.595	202.203	202.844	165.837	176.878	159.868	162.838	176.687	146.733	128.464	157.224	178.167	166.93	148.101	136.893	178.641	141.926	154.594	183.848	209.964	76.0922
SYNE1	454.92	493.323	533.994	1125.52	442.707	469.046	567.726	679.919	318.73	468.608	436.822	501.776	456.707	631.852	645.122	592.585	434.459	827.57	557.117	503.629	603.92	633.16	428.903	380.885	365.718	702.992	533.909	517.997	766.912	569.515	685.973	484.589	493.956	423.967	357.132	771.375
SYNE2	655.793	1116.91	866.899	1205.46	534.159	890.727	1139.22	1172.68	729.829	992.92	745.015	971.621	955.926	1260.93	1073.4	1213.6	1134.02	1267.72	1084.89	1026.31	1062.78	1202.16	1063.48	818.098	813.462	1084.92	846.892	831.889	1080.8	815.485	1199.23	767.413	821.137	1137.33	851.172	808.622
SYNGAP1	8.89746	11.0982	8.9943	9.54722	11.1076	8.79612	12.5547	7.99945	11.1704	12.5009	8.87487	11.5808	11.9296	7.4205	16.3749	15.0717	15.4907	9.42573	8.79255	11.8157	14.2553	12.5317	8.18291	11.4834	9.31203	11.6201	14.75	15.5187	14.5735	9.94632	10.8826	10.6533	14.9608	15.2969	16.3749	11.8612
SYNGR1	1.27107	0.559969	1.63577	2.44175	1.28248	0.780038	1.22169	0.593709	0.329032	0.957415	1.10603	1.45474	1.86166	1.78321	0.8745	2.13955	1.36217	1.65856	3.49284	2.43378	1.69047	2.31229	1.42767	0.448302	1.5505	1.62165	0.922824	1.06469	2.07389	1.22684	2.21777	0.582857	1.30014	0.405384	0.901746	2.06392
SYNGR2	21.6384	16.9534	24.2881	29.9671	18.6035	18.1728	27.7343	9.56185	18.3997	17.4345	20.0794	18.2755	22.8919	30.2924	21.7069	21.1681	13.6851	36.5725	25.303	13.4758	16.6312	12.9727	15.6871	13.7249	24.4398	23.023	30.9216	19.6161	18.9627	15.6673	26.3048	22.4076	16.91	11.4014	18.1051	37.3178
SYNJ1	56.4413	58.5252	68.3847	59.3964	70.1551	55.0991	42.7511	78.3071	58.0357	63.9142	70.8881	64.8843	55.1984	40.6125	50.3697	49.9083	56.5142	46.3392	41.8379	64.4169	66.9566	68.8322	96.2718	62.9002	66.1189	46.046	50.622	57.8514	51.1272	66.5955	44.7534	65.5714	65.1843	60.7442	54.2903	60.416
SYNJ2	17.4063	29.2259	20.5004	11.2694	17.7803	14.8608	24.0314	12.7223	24.9702	12.9772	18.8233	18.7489	17.657	21.3913	23.6488	23.85	31.1018	25.2021	22.4813	23.6022	15.5807	15.0086	18.2675	18.5856	20.6904	21.9449	20.8327	16.7802	19.8405	17.2367	27.3075	19.3988	17.3504	21.0182	23.976	16.7899
SYNJ2BP	32.805	39.3519	31.4968	28.3433	35.2925	37.8889	39.0777	39.6342	39.1167	34.8253	38.7777	34.1259	34.9946	39.3615	32.5606	34.8095	45.7429	38.8611	36.9082	40.458	37.203	36.4521	40.4458	35.689	27.7523	34.6547	35.9965	34.9838	34.1136	31.9744	40.3533	35.7214	35.9769	42.2141	44.0521	16.5117
SYNM	2.14871	7.77143	4.05968	9.08619	2.48728	2.72883	5.57534	6.34332	6.30588	5.37873	4.0769	6.6312	4.03026	2.72784	3.43737	4.08847	8.36309	1.8785	2.17371	6.803	13.2113	5.14496	4.63824	12.38	2.11165	6.40734	2.7672	4.87176	3.87483	11.3298	6.30155	4.43619	5.6704	4.02217	3.25993	7.83812
SYNPO	2.20923	0.931507	0.944926	0.806807	2.65765	1.33538	1.40401	1.34366	1.75664	1.33541	0.859753	1.07876	1.51538	0.896564	2.62539	0.967685	1.10874	2.2926	0.708288	1.79026	1.43993	2.02124	0.829604	1.72424	1.52316	1.33034	2.91953	2.96823	1.71453	0.747844	1.69976	1.65143	2.88583	2.692	3.68622	1.10982
SYNPO2	1.61879	2.41207	2.35217	2.04968	2.98338	1.44512	2.01628	2.11548	2.97052	1.43853	2.5604	2.41071	2.2347	2.38066	3.53454	2.05391	3.04207	1.86919	1.66472	2.80908	1.88486	1.94369	5.45955	1.65251	2.91754	2.75217	2.45646	2.39717	2.23711	2.22521	1.78019	1.49309	2.63598	2.00222	2.2659	3.47062
SYNPO2L	2.40262	1.45821	1.77681	0.624123	1.74519	1.07121	0.993999	1.39772	1.21186	1.65517	1.80576	2.05313	1.74623	0.892749	1.92141	1.23525	1.19776	0.994938	1.14572	1.28866	1.20558	1.39318	1.81004	1.47905	2.85834	1.78835	1.74435	1.61639	1.79408	1.87821	1.13552	1.29848	1.22648	1.60823	1.18335	2.75236
SYNRG	138.408	188.074	149.642	216.258	139.587	144.995	179.411	174.671	162.078	173.278	159.85	172.136	156.527	157.254	159.909	172.934	191.016	194.961	158.654	179.03	134.199	172.281	157.76	157.999	161.49	164.229	162.702	158.215	170.491	139.314	151.017	150.017	186.662	179.71	180.136	138.442
SYPL1	38.7372	44.1534	36.5721	30.6011	43.8171	51.9058	56.2418	58.121	57.3835	38.3559	47.3419	43.9119	40.1736	50.2458	44.2798	40.1831	65.8277	48.7079	39.0536	54.2612	55.5452	49.5386	54.9424	42.6577	36.5558	32.2539	51.8152	52.686	34.462	37.8783	33.4355	42.419	40.3004	56.9437	74.8278	18.6589
SYS1	19.8813	30.3671	20.506	30.1685	24.1573	27.3463	29.7978	22.6856	26.6507	23.9636	26.0708	24.176	26.9798	25.2144	27.4305	23.6819	24.9942	28.7172	26.4265	25.6984	25.8452	26.3734	25.4538	19.8222	27.1745	25.6256	27.5936	24.8747	23.1135	23.3193	23.7515	21.1146	23.3651	26.4133	27.0574	26.4238
SYT11	30.7589	28.6098	25.253	84.6652	18.2212	39.8061	48.2172	33.0118	24.6116	38.9539	27.9353	33.6272	38.0092	42.7741	38.6003	47.5835	33.8908	63.2308	39.9379	38.5736	26.6131	32.0693	44.0361	31.3832	33.8013	38.0305	26.0092	35.0051	37.376	26.8266	47.5216	28.5581	30.2519	32.781	30.7704	25.4975
SYT13	1.39121	0.917135	1.18501	0.755902	1.89442	0.777426	0.691831	0.887127	1.12492	1.52051	1.03836	1.07844	1.26195	0.619774	0.979786	1.14985	0.628182	0.544265	0.875103	0.902618	0.964031	1.08632	0.995148	1.29249	1.19014	0.951056	1.23915	0.91273	1.41003	1.16888	1.06256	1.00802	1.04928	0.99129	0.569233	1.3408
SYT15	11.3219	9.71003	9.69144	8.39714	11.1236	8.55865	5.92594	10.1049	5.13637	11.5717	9.41985	12.2588	10.2253	4.14404	9.44763	9.39573	9.09359	6.26287	7.1034	10.9558	9.57155	11.3329	11.5786	9.80126	7.1038	8.1156	7.29196	13.2644	10.0975	10.6654	8.34935	9.8192	13.7662	13.95	9.53152	11.8661
SYT17	7.24931	5.01018	5.03226	3.06568	6.01718	3.71092	2.95432	6.97015	5.30189	7.0224	4.93443	5.73107	5.57336	3.4037	4.43096	5.69119	4.36496	2.8977	4.37136	5.8955	6.2644	7.69392	5.23254	8.38394	6.52188	5.08542	5.76695	7.28151	7.4023	6.98523	4.30495	6.56103	8.35929	7.26429	5.16874	9.2795
SYTL1	18.3094	16.5808	17.0787	15.9056	15.5711	8.82515	15.8104	7.28075	10.1795	14.096	11.4819	12.3106	17.5074	20.373	20.6242	18.9666	10.9924	21.1788	20.2229	8.75601	12.8513	9.51818	5.2793	9.69022	18.1048	22.127	17.0094	12.5827	23.249	14.1342	23.3406	19.3638	14.2773	8.26603	10.9333	28.5432
SYTL2	30.1745	52.8808	49.4259	59.177	21.8677	44.569	61.0046	39.4786	30.9321	47.4156	28.9299	58.8533	48.5688	38.5507	42.1416	60.5054	41.9336	32.6346	61.5962	44.1069	40.8673	23.6216	40.1739	35.8931	32.4651	62.3714	42.1348	39.3238	62.8967	30.9562	67.1582	28.3068	26.2406	40.456	32.2467	31.3726
SYTL3	22.2436	27.5992	43.5366	37.0747	18.3309	21.2791	22.9118	22.4985	20.8544	30.8257	25.4598	22.7809	23.6334	15.3942	23.2496	21.2891	15.9025	26.1659	36.8798	21.6459	20.9869	14.6631	40.0095	17.3114	36.0711	28.1271	22.6961	19.1644	25.7179	25.4641	31.4248	22.3105	11.8724	18.4956	13.0397	26.4623
SYTL4	5.55002	4.4872	3.97464	3.39935	11.3062	4.95137	4.257	8.87471	8.62127	6.48267	6.44538	6.13561	7.42535	4.0374	6.31448	3.85066	7.10673	4.60364	6.29229	8.85822	12.6505	8.78576	8.58565	13.558	6.75001	7.85768	5.08251	6.57753	3.6372	12.0567	4.28174	5.73823	9.2706	6.64481	4.32316	13.9005
SYVN1	13.1646	12.9879	12.564	15.5983	15.3666	14.8344	14.6709	11.593	12.3415	12.7235	12.4248	13.1989	13.1225	12.7999	17.3492	13.4266	14.1602	13.3988	10.9418	13.4432	11.9154	13.5974	12.6326	13.9663	14.1931	13.3305	19.015	16.3575	15.8765	13.3116	12.23	14.2476	16.3024	13.7134	17.0268	21.7109
SZT2	74.0389	66.0542	65.7567	65.9519	72.6488	55.9279	63.2112	42.873	53.6146	57.9579	62.1166	61.2317	68.9764	60.359	70.1291	67.7936	56.0489	61.5934	59.285	53.3098	53.6222	58.2355	49.7351	58.7624	66.7088	66.4889	71.6289	58.6883	74.4711	62.5223	66.7287	65.7353	64.0308	52.3844	55.0586	85.0051
T-Cell Receptor V-alpha region	1.51317	5.05675	1.71487	1.69045	3.44131	2.58368	6.04335	3.78099	3.94118	2.93048	2.9398	3.1411	3.48214	3.05213	4.7636	2.70952	5.63875	3.22503	4.17646	4.36173	2.23189	3.19723	2.56423	2.86224	3.04631	1.98193	3.40188	3.67802	1.85169	2.28092	2.86057	3.04381	1.9492	5.22565	5.91802	0.971095
T-cell receptor IGR b 14 Vbeta 13	0.295977	0.798434	0	0.376126	0.613303	0.638952	1.20643	0.246546	0.827872	0.148379	0.693627	0.394065	0.28502	0.953983	0.784911	0.484084	0.254061	0.689059	1.14792	0.260402	0.323984	0.514496	0.188546	0.413817	0.346518	0.366793	0.522976	0.451687	0.599741	0.299137	0.304299	0.615238	0.244283	0.166587	0.727214	0.0693639
TAB1	8.92772	8.47511	8.23346	11.5813	8.42815	7.46451	12.1469	3.34352	7.32811	6.31315	7.2419	5.74757	9.10065	12.1988	10.2225	9.59362	6.55742	12.9538	10.8969	6.48498	5.23557	5.9564	4.9829	5.00029	7.59744	10.6229	10.476	7.03341	9.07053	7.85946	10.6755	8.71048	6.69918	5.07363	6.32024	10.1441
TAB2	186.604	201.392	225.487	140.461	190.942	196.592	157.269	282.012	172.128	224.794	220.735	211.786	184.134	153.084	182.424	172.49	237.398	137.446	159.951	257.472	264.479	243.54	208.344	287.189	214.107	151.658	164.56	188.289	179.099	218.744	128.89	183.043	237.828	230.024	220.672	199.422
TAB3	87.9456	69.5703	62.5051	55.4008	91.4162	103.812	53.739	113.305	63.6218	79.1601	73.5783	75.6401	61.0342	57.8379	69.1263	56.1983	78.2139	49.2849	54.4649	74.8981	88.5195	103.597	94.9142	126.042	65.4611	65.6209	57.1465	76.7222	70.7414	74.8591	55.0349	76.6133	87.385	106.54	63.0169	93.0517
TACC1	236.63	225.477	253.748	221.826	214.656	203.985	207.977	251.763	223.746	238.742	236.066	254.871	215.943	208.842	207.38	208.584	195.962	215.512	216.981	214.05	238.236	221.38	236.585	259.815	276.592	205.119	195.938	224.453	213.693	246.115	216.355	235.104	228.136	228.757	194.22	247.769
TACC3	39.0701	35.9295	46.8963	23.8008	30.9037	22.8467	29.118	20.7798	24.7731	33.8675	33.7523	32.7753	33.8542	23.7494	27.6614	26.7323	21.9214	26.8642	22.3966	21.2553	31.5704	22.7481	13.0097	17.7252	57.8454	29.0231	29.4237	23.52	30.5186	26.8476	32.8966	32.64	22.0234	16.1203	22.1675	62.9131
TACO1	4.02504	3.75264	4.40966	5.49397	3.54353	4.35451	5.96196	3.43727	4.59428	3.82076	4.74251	4.31504	4.09474	5.85628	4.73653	4.57231	4.56169	6.58305	4.8359	4.03623	3.27583	3.67497	3.58238	4.10369	3.84251	4.77835	5.58518	3.74255	4.18344	3.62704	4.72616	4.30667	4.6072	4.24386	5.26603	3.4682
TACSTD2	0.484215	0.77182	0.209984	0.268936	0.545158	0.522542	0.183132	0.249983	0.090084	0.927368	1.83044	0.126913	0.548115	1.0301	0.378923	0.0967685	0.253427	0.714826	0.97695	0.260402	0.179991	0.110249	0.452511	1.03454	0.0346172	0.162898	0.101549	2.45201	0.102872	0.0747844	0.103644	0.161905	0.0506286	0.728424	0.501527	0.901731
TADA1	8.95798	12.2427	9.72924	12.4863	9.43805	12.1055	14.4878	12.8741	12.2514	11.3881	10.5944	11.6125	10.6399	13.6965	11.6654	12.967	13.2099	14.1801	13.5063	12.0761	10.7275	11.3557	11.3505	9.82816	8.82739	10.697	10.8403	10.5178	9.25844	8.82455	12.8311	9.52	10.3282	13.6184	14.8954	5.82657
TADA2A	7.05139	7.47867	6.33451	8.27938	6.98484	8.50581	10.5199	7.95539	8.78319	6.56576	8.07059	7.23404	6.70635	9.53792	7.17247	8.2737	8.4898	8.27868	8.32849	8.07245	7.70361	8.81994	7.01392	8.13841	5.67722	7.52048	8.63367	7.19472	8.22973	7.6654	7.2758	8.87238	8.22715	9.59619	9.60424	6.31212
TADA2B	45.1622	43.0489	41.8046	38.999	39.4347	35.4637	38.2222	34.7395	37.4549	39.3456	44.9138	38.1367	38.0963	41.1948	42.0799	39.8642	33.8594	41.4566	40.8211	37.1779	40.2348	37.4384	29.3303	38.115	49.1931	41.1986	43.5395	38.6899	36.5208	44.2439	43.1111	38.0178	41.0482	35.2934	37.0864	58.8168
TADA3	37.1802	32.6315	39.5746	39.513	35.9709	27.78	38.9631	21.9113	30.5083	35.1061	33.5096	32.2172	39.0177	43.6991	37.2275	33.5525	24.864	41.3367	37.7762	28.5283	36.3657	31.6408	23.7795	29.8631	50.4715	35.3574	37.7929	30.2401	36.7111	39.8092	38.0896	37.0976	31.8535	23.4163	27.8628	63.032
TAF1	121.477	117.931	134.342	139.367	129.279	136.712	127.499	123.737	128.844	122.522	131.046	127.361	116.277	121.475	123.442	125.655	119.552	131.313	120.864	121.743	122.826	125.173	129.836	123.779	134.418	127.529	139.053	118.634	127.578	121.513	119.154	139.083	132.615	136.495	126.086	118.173
TAF10	16.6752	14.0524	16.6237	16.7317	13.0497	17.6213	15.6069	14.124	15.1116	16.1362	18.0826	16.3718	14.5412	16.5006	14.8592	14.6846	14.6671	18.7185	14.6787	16.6983	15.2272	16.2801	14.8197	17.3803	15.8547	15.0681	15.2577	13.841	18.1054	17.9109	15.5466	18.6514	14.0748	13.3967	12.2122	17.341
TAF11	16.7962	16.7405	15.9238	16.1938	18.0924	18.0567	16.2377	17.7175	15.8543	18.6215	16.1966	15.4834	14.2832	16.3671	15.184	15.3378	15.0156	16.0919	15.5335	15.6241	16.5232	16.6476	18.2513	16.8286	15.4047	16.2355	16.5778	16.293	16.9738	18.7709	14.8625	14.5714	13.9229	16.0253	16.326	12.6339
TAF12	14.9501	16.7405	18.0936	17.5961	16.1844	15.0956	13.7145	18.4362	15.1792	17.6942	16.474	15.7372	14.3155	13.8872	12.5315	13.9105	14.7938	16.0088	15.4114	18.3258	17.4231	15.6554	14.4049	16.7596	16.8586	12.5703	13.2267	13.5183	13.4419	17.2378	14.676	13.179	14.4292	15.2019	15.2213	12.5202
TAF13	3.87372	3.45988	3.98969	5.26346	2.38507	4.03518	3.68298	4.81217	3.94118	4.74812	5.15852	3.9343	3.48214	3.01398	3.87043	3.6772	4.30826	4.63806	3.66356	4.29663	4.46377	3.96897	5.84494	3.8623	4.70794	2.82357	3.22417	3.93613	2.70895	4.97316	3.87628	3.78857	4.20217	4.56057	3.91191	4.30056
TAF15	36.3434	39.8083	42.8717	49.2956	39.1396	46.0998	39.5314	52.5727	36.1791	50.707	42.4715	54.6256	36.0038	29.9355	33.8754	40.6672	56.8161	40.1348	31.1261	57.9394	51.5281	50.6911	59.7537	43.365	48.0895	31.7457	37.6888	53.662	38.8285	35.6422	34.8836	33.6092	50.5828	51.8771	62.415	29.3409
TAF1A	5.88776	4.34135	4.05828	4.59611	5.22466	4.93105	6.30726	5.17777	7.16821	5.68662	4.79354	4.66976	5.86806	6.41654	6.11229	6.06787	6.8194	6.69991	4.91577	7.73784	4.73196	5.51503	7.20322	4.78718	5.41794	5.26624	6.13405	6.19908	5.83933	5.47795	5.5605	5.8195	4.78896	6.63277	7.45545	3.63571
TAF1B	12.7409	12.8814	10.6742	27.5467	8.89289	16.1407	14.3657	13.0929	14.0081	11.8703	11.8701	12.9451	11.9941	17.111	11.2865	14.5637	15.6174	20.065	16.1685	11.4902	11.1594	10.9147	20.4007	11.6214	8.06581	12.516	13.2267	13.8732	11.3159	8.00193	16.6245	9.09905	11.4421	16.7221	13.0397	6.65894
TAF1C	8.01982	7.21252	6.4045	6.78102	10.8009	5.05123	6.73518	4.15597	5.81042	6.41739	5.90734	7.17058	8.02828	7.28697	8.74229	8.66078	5.63875	6.51655	6.98519	5.20804	4.85975	5.76971	4.75137	4.72442	6.47342	7.38473	7.79386	6.4204	7.13243	6.6932	7.25507	6.86476	5.94886	4.65558	6.14371	7.52598
TAF1D	70.3928	70.7133	73.1663	53.4157	77.1164	63.0586	55.7604	88.4477	65.9413	81.7456	71.6466	76.3118	72.031	59.5983	67.6069	69.7241	74.9526	43.9533	49.6078	76.0949	78.6229	87.844	78.0491	76.4659	65.205	64.583	62.67	79.1736	72.3132	80.0279	65.5164	71.6085	77.4585	89.0093	78.3423	53.679
TAF2	52.6584	43.6477	40.5968	54.5748	42.7608	55.8249	45.4981	47.5592	48.0373	48.9279	50.3926	49.4961	42.0114	52.2487	47.6901	45.1183	51.6041	47.3281	49.7756	49.0851	47.3376	45.9739	47.8531	51.1754	46.0409	40.2088	46.027	43.491	46.738	49.8438	45.0229	47.6	43.3128	44.9406	47.6701	27.8843
TAF3	8.65535	10.007	8.64433	11.449	8.85882	11.3217	12.046	9.09313	11.8911	10.7575	9.62369	10.5655	8.93105	9.55699	12.0173	10.9348	11.2775	11.5702	8.59716	9.96037	9.8995	9.22418	9.01252	9.82816	9.48512	10.154	11.1957	11.0663	9.49848	8.22628	9.30722	8.90476	11.923	12.0665	14.1932	9.71095
TAF4	14.4962	16.634	13.8589	17.039	15.537	15.5311	14.7319	18.4987	15.4269	18.6586	14.8377	17.5774	13.2525	12.4184	14.4532	15.991	17.6132	14.2799	13.3354	16.0798	17.6391	14.6999	14.782	14.9664	16.4778	13.0862	14.9533	17.3254	15.1564	13.8351	14.6138	13.2114	13.2647	15.3286	17.8293	13.8034
TAF4B	12.2567	12.775	10.9891	13.2355	13.629	16.2859	14.5081	13.7491	18.6023	9.97848	14.9486	13.3576	16.6692	15.8902	15.9689	14.6362	17.3281	13.6981	14.7764	12.8248	14.6513	14.2589	13.3491	13.587	11.2852	11.9459	17.5679	13.1957	14.4363	11.5542	12.7897	15.0248	15.1886	15.5503	18.0299	7.21385
TAF5	6.32506	8.56986	7.62941	10.8919	7.29149	8.73806	8.54615	7.84321	8.35529	6.71414	6.37882	6.47256	6.93205	8.67951	7.33486	8.03178	8.01463	8.22881	7.47366	7.9748	7.52362	6.3577	9.3519	6.89696	6.19648	7.05893	7.1338	8.90468	8.12686	7.32887	9.09994	6.57333	8.68281	8.39271	9.40363	5.61848
TAF5L	15.3133	15.5695	16.4487	24.6268	14.3104	17.9406	20.9177	17.2488	18.0393	17.3603	15.3924	16.6573	14.4122	20.373	17.674	17.3457	16.8529	21.9486	17.4874	17.4469	14.2553	16.6476	16.7429	15.5182	13.3969	17.8917	17.5679	16.8737	15.0878	15.7047	19.6716	14.1829	15.6696	16.8804	18.2305	14.7051
TAF6	9.07904	9.07554	8.22436	10.1235	7.63222	7.19946	10.8862	4.18721	7.20672	7.41894	7.0999	9.48674	8.31845	8.41244	10.7722	10.5478	8.45813	11.7364	10.7953	6.8681	7.99159	5.95346	4.78908	6.65556	9.34665	10.1812	9.39326	6.87209	8.77838	8.63759	10.4266	8.61333	6.9108	6.04909	7.27214	12.104
TAF6L	2.78424	2.209	2.09984	2.74699	2.01027	1.97405	2.5028	1.4999	2.07193	1.70636	1.58084	2.63344	2.2247	2.57524	2.76072	2.03214	1.45721	3.12528	2.34468	1.36711	1.47592	1.91099	1.65921	1.89666	2.18088	2.68782	2.74182	1.80675	2.70895	1.57047	3.44098	2.26667	1.31634	1.20348	2.08134	2.4971
TAF7	91.093	95.7323	92.1478	89.9975	99.9343	96.9314	103.632	108.118	85.9401	88.8789	105.833	76.0209	90.7937	89.4657	89.3446	102.986	115.341	93.7419	91.8821	114.609	121.71	122.303	107.962	118.248	102.398	83.3769	96.5474	90.9826	81.9201	99.2388	91.6005	85.1295	94.2198	119.398	114.524	77.4101
SNORA43	2.18411	1.97133	2.34167	0.935897	2.79496	2.25564	1.04894	6.94484	1.88703	4.24215	2.41702	3.11222	1.48862	0.578761	0.784911	2.26245	2.08729	0.567372	1.06341	4.86268	2.96157	2.99253	5.1575	6.419	3.3191	1.55622	1.54278	4.68528	1.54822	2.87583	1.94623	1.65693	3.02405	3.23104	2.43441	2.83005
SNORA47	0.575006	0.505675	0.559956	0.288146	0.511086	0.551572	0.30522	0.468718	0.360336	0.816084	0.637882	1.0153	0.419147	0.476896	0.270659	0.79834	0.570211	0.299229	0.439627	0.748655	0.467976	0.624745	0.905022	1.138	0.830813	0.217198	0.482356	0.806583	0.548648	0.149569	1.5132	0.453333	1.18977	0.665083	0.852596	1.21387
SNORA48	37.557	29.7284	34.6823	15.6175	41.3298	38.8132	16.258	84.6192	24.5704	52.7487	36.3038	48.8615	32.2098	27.3929	17.1327	40.0863	29.0491	12.2849	26.2067	92.8658	44.5657	60.0123	69.0834	89.9018	50.2988	27.0954	26.8596	59.5904	43.549	60.9866	53.6046	27.1676	51.4893	49.5328	49.6763	45.1212
SNORA49	13.4672	12.0564	10.9891	4.30297	12.5386	9.02836	6.95901	30.1854	7.09412	21.3666	12.2307	17.514	11.3492	6.35225	6.82061	13.6448	11.7844	4.22246	7.15616	28.7418	16.1632	21.3516	23.1158	19.4839	16.3739	7.52048	9.76594	21.681	11.8302	17.1256	12.002	9.74667	16.1252	23.6263	19.0831	13.9768
SNORA52	1.2408	0.984736	1.46989	0.461033	1.63547	0.987023	0.508699	1.28116	0.698151	2.37406	1.13709	1.49123	0.967262	1.29716	0.541318	1.40314	1.20378	0.498716	1.0258	2.86442	1.69191	2.13148	2.0363	2.37945	1.80009	0.760193	0.9901	2.19391	1.06301	2.13135	2.63256	1.03619	1.64543	1.64687	1.45443	2.04624
SNORA53	0.544742	0.638748	0.594954	0.288146	0.885882	0.783812	0.468003	0.562462	0.855798	0.667705	0.610148	0.72975	0.419147	0.801185	0.487186	0.45965	0.538532	0.43222	0.366356	0.846306	0.359982	0.845244	1.2067	0.551757	0.62311	0.515845	0.533131	0.645267	0.514358	0.635667	2.61183	0.259048	0.379715	0.791765	0.752291	0.381502
SNORA54	7.95929	10.8055	6.64948	2.53568	11.4143	10.4218	5.31082	16.4676	4.88706	16.6926	9.92877	13.5797	8.25397	5.74183	5.00719	16.6684	11.3725	3.98973	10.4778	30.4345	12.2394	14.1486	15.8379	19.9667	11.5968	8.30782	8.78396	16.8092	11.5216	17.2752	12.1056	8.93714	11.5433	15.4869	15.7229	8.60113
SNORA57	2.57239	3.91233	3.98969	1.65203	8.1433	4.32548	2.5435	5.28089	2.40975	7.38185	3.99369	5.07652	3.70784	3.70071	3.78923	7.28183	6.77917	1.94499	4.24973	8.65836	6.83965	7.1662	4.71366	13.0008	7.68502	3.96386	6.32141	7.32378	4.93784	7.1793	6.11499	5.31048	5.11349	4.90894	8.57611	9.08667
SNORA63	29.8095	28.0517	23.5532	12.4479	30.8352	27.5786	11.6596	68.101	17.0034	45.6669	25.7371	25.7316	19.9256	9.32808	13.1811	39.917	22.7451	10.041	15.2648	59.3065	34.3423	46.4517	39.8964	54.5208	36.5558	15.5025	19.0404	35.9414	15.9468	28.8668	19.5265	15.9314	28.6305	40.285	33.4769	15.7803
SNORA67	0.423688	0.452446	0.979924	0.364984	0.545158	0.667692	0.427307	1.59364	0.382857	0.853178	0.804286	0.793206	0.483631	0.572275	0.59545	0.387074	0.665246	0.265982	0.439627	1.72516	0.647967	0.551246	1.31982	1.79321	0.900047	0.515845	0.330033	1.35506	0.994425	0.934805	1.78268	0.388571	0.961943	1.04513	0.727214	0.832367
SNORA68	1.87633	1.96947	1.95985	0.864437	2.75986	1.91599	1.20053	4.59344	1.46387	3.19015	2.63473	3.17282	2.25694	1.64052	1.59689	3.24174	2.24916	1.01406	1.97832	5.89159	2.98785	4.40997	4.52511	4.41405	2.94246	2.55208	2.56411	5.25892	3.22331	3.85139	2.65328	2.07238	4.12623	4.27553	4.48867	3.32947
SNORA70	7.44481	5.66888	7.6644	3.03513	7.05298	6.29953	3.29637	16.3739	5.26991	10.0527	6.73936	8.15416	7.18998	3.71979	4.00575	6.58025	7.3177	2.34396	5.10456	12.7922	7.19963	10.1797	9.7667	12.2766	8.6543	4.66976	5.07744	11.7116	5.86368	10.8437	6.9856	5.18095	7.74618	8.6144	7.47275	8.56644
SNORA71A	3.11714	2.34207	2.76478	1.26784	2.75986	3.36749	1.11914	7.96821	1.80168	4.48846	2.52379	3.99776	1.99901	1.1827	1.38036	2.32244	2.85105	0.465468	1.27003	5.66374	3.41983	4.59372	3.35613	6.7935	4.431	1.41179	0.710841	4.06518	0.891554	3.70183	2.77766	1.58667	5.92355	3.10372	2.78348	8.4624
SNORA71D	0.453952	0.53229	0.349973	0.326565	0.647375	0.522542	0.183132	1.84362	0.45042	1.03865	0.83202	0.634565	0.612599	0.0763034	0.13533	0.846724	0.760281	0.149615	0.19539	2.05066	1.04395	0.955493	0.791895	2.79327	0.934665	0.244348	0.380808	1.41959	0.342905	0.822628	0.393847	0.226667	1.67074	0.601741	0.902749	0.728321
SNORA74B	1.66449	1.41057	1.3299	0.422613	1.3629	1.50956	0.752875	1.37491	1.21613	1.4096	1.08163	1.14222	1.19296	0.648578	0.784911	1.91118	1.07706	0.914312	1.0258	1.52986	1.40393	1.35974	1.13128	2.20703	1.97318	1.19459	1.26936	1.06469	1.0973	1.75743	1.92778	0.939048	1.56949	1.48852	0.902749	2.25433
SNORA79	2.4816	2.44853	2.34482	0.67234	3.64575	3.51264	1.22088	5.8746	1.73412	5.34164	2.80113	2.34789	2.09573	0.629503	1.1097	3.55624	1.96406	0.980807	1.41658	5.20804	3.20384	4.15272	4.90221	4.68993	3.80789	1.60183	2.05636	3.71028	1.54307	3.17834	1.16081	2.13714	1.97452	3.54711	2.43241	1.94219
SNORA7B	1.07829	1.19925	1.02752	0.522504	1.24466	1.33248	0.917083	3.60975	0.675855	2.4579	1.51733	2.07788	0.895685	1.03086	0.487998	2.18382	1.83766	0.915642	1.06829	4.41967	1.69371	2.70846	2.03781	3.45331	1.87798	1.20002	0.955573	2.43879	1.24132	2.92369	2.43543	0.816971	1.88035	2.51686	2.48306	1.81456
SNORA8	16.857	16.0765	19.6905	10.2069	19.4795	17.0064	11.733	24.3568	13.7606	22.3251	17.324	15.6693	19.2463	13.9648	14.2946	20.1738	19.5757	7.56086	13.7962	21.4737	17.7802	18.8037	22.2952	20.5667	19.0512	16.2146	13.7197	20.262	15.7102	17.9023	22.6431	17.9899	15.0871	20.667	17.7503	14.6791
SNORA84	1.11975	0.904892	1.2249	0.384194	1.43104	0.870903	0.610439	1.93737	0.698151	1.66926	0.887487	1.17394	0.838294	0.534123	0.405989	0.991877	0.855316	0.382349	0.854831	2.53892	0.611969	1.50674	1.99859	2.89672	1.2116	0.624444	0.685454	1.38732	1.26875	2.65484	1.86559	0.744762	1.31634	1.04513	1.07828	0.797685
SNORD10	34.9846	38.0321	33.7024	21.7838	38.5699	32.6588	24.0513	60.0584	21.8679	65.7689	32.7816	60.1885	40.5605	28.3467	26.3893	57.3837	52.5861	24.3539	33.143	81.7987	55.0772	61.9248	58.9773	70.9007	44.9331	35.7834	38.6901	78.1418	42.3488	45.5811	43.3024	34.939	55.8434	49.6595	77.1599	49.2137
SNORD116-20	2.99608	5.40274	3.21975	3.13118	6.30339	3.80294	2.23828	4.46844	6.95899	4.59974	4.63158	3.04591	9.38244	4.44467	6.06276	7.45117	8.42645	2.60995	4.34743	6.24964	5.72371	5.95346	5.73181	7.10387	4.0156	6.97748	2.10714	5.25892	4.83496	6.39406	4.89199	5.92571	4.22749	0.696753	8.04951	2.15028
SNORD15B	8.35271	9.87397	6.75447	6.91549	11.1076	7.722	7.28457	19.7174	6.71126	15.5798	10.2616	14.8805	8.28621	13.3722	8.52576	14.2492	12.8931	6.38356	9.35429	25.9425	14.0753	16.7579	14.4049	13.587	10.039	9.12231	8.68242	16.7769	12.0703	12.5638	20.6044	8.12762	19.2642	16.5004	18.5314	9.50286
SNORD17	68.2138	71.8857	56.3456	61.1061	79.559	62.8211	60.0876	84.3692	69.6575	61.3547	67.1994	65.4236	76.6716	120.769	102.282	94.8089	63.4201	59.1643	63.6238	90.9779	63.8248	88.1983	74.6266	75.901	67.3305	86.0918	73.8513	74.7864	65.5635	68.9138	142.884	53.3638	75.5126	43.4521	97.8479	51.8148
SNORD22	0.376175	0.908884	0.178486	0	0.36219	0.354457	0.0610439	1.59395	0	0.732621	0.275676	0.717376	0.0735119	0.154324	0.0811977	0.131121	0.21763	0.0166239	0.397374	1.47778	0.687925	0.924256	0.789632	0.885914	0.383213	0.464261	0.299061	1.41249	0.138191	0.49769	0.586003	0.223105	1.05535	0.577672	1.35036	1.87491
SNORD89	1.51317	1.06458	0.979924	0.461033	0.749593	0.783812	0.895311	1.78113	0.788235	1.29832	0.83202	1.58641	0.644841	1.12547	0.947307	2.05633	1.07706	0.64833	0.97695	2.24597	1.00795	1.39649	1.69692	1.5863	1.31545	1.00454	0.380808	1.5809	1.23446	0.972197	2.52891	1.06857	1.5948	2.3753	1.75534	1.17919
SNORD94	3.87372	5.00352	3.67471	1.84413	5.14493	3.77391	2.66558	6.78079	3.08538	8.4576	5.13079	6.69466	4.32044	2.40356	2.24647	5.49161	6.36735	2.1611	3.93222	12.7271	5.54372	8.30544	8.48459	8.75913	5.98878	3.74666	3.50343	12.1633	5.7951	6.35667	7.19289	3.5619	4.7844	7.28424	8.35043	5.27166
SNORD97	12.287	13.9726	9.90423	7.08838	26.5424	9.17351	10.4792	28.4668	8.87328	30.0838	12.5635	22.1463	22.0213	10.1674	11.7195	17.9747	13.4633	11.138	9.74507	20.2137	15.0112	30.833	17.7988	12.6904	19.6626	13.0319	16.6032	16.5511	11.2473	23.1458	18.5726	12.2724	14.0748	26.3499	28.6121	11.2023
SNPH	3.23819	4.2317	2.90477	2.47805	3.33909	2.81592	4.90386	1.87487	4.0763	3.07886	2.8566	3.61702	4.22371	3.45273	3.78923	5.44323	6.46239	5.5025	6.05709	2.83187	3.49182	2.97673	2.75278	3.31054	4.77718	6.59739	4.69663	3.09728	4.01199	3.02877	5.57604	4.56571	3.08834	3.32541	4.61405	3.22542
SNRK	209.659	244.431	269.167	185.175	227.242	201.033	206.024	235.78	236.822	273.909	262.225	219.99	222.857	202.296	200.867	203.431	245.602	220.586	215.637	233.548	251.144	236.257	227.348	217.688	285.104	196.913	197.453	237.546	203.376	235.252	207.883	210.905	192.934	210.172	228.418	214.86
SNRNP200	163.959	208.633	184.287	229.484	158.185	190.191	206.723	143.629	181.584	175.459	189.389	187.903	174.019	182.856	192.574	206.733	165.699	233.644	170.534	178.171	162.14	159.748	155.567	166.885	191.711	191.756	216.806	176.361	198.565	161.364	195.059	182.211	179.469	177.821	182.097	186.806
SNRNP25	2.69345	2.31546	2.76478	3.80352	2.75986	2.6998	3.31672	1.99986	3.1079	2.52244	2.60699	2.56999	2.61161	3.8724	3.97869	2.49179	2.72434	4.0396	3.17509	2.01811	2.73586	2.46223	2.56423	1.79321	2.31935	2.17198	3.22417	3.8716	2.60608	2.65484	2.5911	1.81333	2.53143	2.09026	2.98409	2.63583
SNRNP27	14.2238	14.1057	14.0689	17.3656	11.6528	15.7924	15.3424	15.4364	14.5711	14.2444	11.8701	14.4363	11.8651	15.1462	12.8292	14.4427	14.9205	16.4077	12.9929	13.3781	13.0673	12.6419	16.1396	14.4491	14.1584	14.9867	13.7345	12.8408	12.9961	11.7785	13.2664	13.4381	11.2902	14.4418	17.5534	10.0231
SNRNP35	8.84056	10.8446	9.46361	10.0059	9.74334	7.80967	8.22201	7.47605	7.7488	8.72764	8.4952	9.6768	9.81578	8.71403	9.61273	9.24139	8.11347	10.1332	8.9618	9.12903	9.61871	9.9114	9.27196	7.99978	10.2612	9.06611	8.04774	8.13165	8.81335	9.08742	9.22058	8.85651	9.58982	8.26539	8.00638	9.84759
SNRNP40	17.1594	17.6188	14.7688	26.1444	14.0378	19.9146	22.22	14.9677	19.0978	15.3201	17.3337	17.3871	17.9911	23.3488	17.1327	17.4667	18.2151	30.3718	23.1781	15.9822	13.7153	15.4349	15.8379	14.2767	15.1277	17.7016	20.2082	15.5187	15.6708	13.6855	21.3714	16.4819	16.1758	15.8036	20.3871	11.8265
SNRNP48	30.1373	33.1811	29.0131	23.0292	32.5698	29.9053	26.5627	34.7183	30.2849	35.5334	25.7979	30.9052	30.2466	23.9606	29.7446	28.9427	34.347	21.7882	28.9421	35.6594	33.4315	32.2843	30.8752	29.2252	33.0961	27.2605	29.3565	33.5432	29.7793	29.5746	28.875	32.9832	31.1115	35.1265	32.5398	17.9725
SNRNP70	61.4651	57.3808	59.0054	43.2026	68.3492	42.471	48.0823	41.6534	52.0235	64.8045	47.0646	52.6054	67.5149	53.5459	75.4598	66.7218	53.2513	46.1312	55.0023	56.1088	58.965	57.9911	42.1213	51.2444	63.3485	61.3584	59.9391	59.5581	73.5189	50.5168	63.2435	65.539	61.2859	53.3966	51.8579	74.2194
SNRPA	12.3778	10.5659	8.78432	15.7904	9.98321	11.0605	14.2232	6.21833	8.78319	8.71726	11.3987	8.72527	11.5427	13.2577	13.7224	11.8299	10.4855	13.9807	10.7709	10.4812	9.53952	11.2454	8.89939	8.58671	9.38126	11.5658	12.6174	8.74336	9.90996	8.18889	12.9762	9.58476	8.91063	8.42438	11.485	10.1618
SNRPA1	6.32506	7.47867	6.75447	8.01045	5.96267	6.73498	7.5491	7.28075	8.04	7.0109	7.04443	7.23404	5.96478	7.28697	6.71235	7.08829	8.39477	8.44492	6.76538	8.26776	6.69566	8.04819	7.42873	9.48332	6.09263	6.48879	6.29602	8.06583	6.58378	6.39406	6.79904	6.54095	10.5307	9.08946	8.90211	5.16761
SNRPB	24.241	26.8008	25.723	39.5336	21.7723	25.2562	33.5538	18.405	25.5163	20.8101	25.0161	22.305	27.309	38.1326	28.9605	28.3773	24.5507	47.6606	32.6301	24.9986	21.2029	22.5276	23.0781	18.1045	27.313	29.4575	29.4237	20.7776	25.5464	21.1266	34.0367	26.2609	19.5426	18.4006	25.628	25.2485
SNRPB2	20.9726	24.006	21.5933	33.4441	19.8642	23.4273	27.7546	28.748	25.5388	21.2924	23.5462	24.1135	19.4097	27.8698	20.949	21.2407	29.0491	33.2477	27.7942	29.0673	24.6587	22.1233	30.0543	18.9666	19.1087	20.5524	24.2955	24.8105	18.654	20.5657	23.7966	20.2381	18.9604	23.5313	30.7938	13.0057
SNRPC	7.47507	10.3264	9.27428	14.9259	7.90479	10.3928	12.7989	8.49942	10.675	7.7157	9.48502	8.88391	9.18899	12.4374	8.28217	9.94296	9.69358	16.6737	12.4317	9.86272	8.38757	6.9457	8.99705	7.2418	9.79667	10.2898	9.85023	8.80789	8.02398	8.74977	12.1263	8.96952	8.88532	6.96753	12.2122	5.72252
SNRPD1	11.258	14.2654	12.1791	17.8266	10.835	15.473	17.5196	15.4364	15.8323	11.6477	13.7838	13.6114	12.7356	16.6532	12.8563	12.217	15.4907	17.8873	15.045	14.0942	12.9233	15.0674	15.7248	11.4489	9.38126	11.1585	13.5314	13.5829	11.9674	10.1707	12.458	12.0781	11.8218	15.2969	16.8262	7.45662
SNRPD2	20.912	30.6333	24.5677	30.4474	20.6819	32.8911	39.9024	23.0609	26.4171	25.6695	25.3211	23.8279	29.7917	28.3658	24.2781	31.4739	36.1133	39.1492	33.5338	29.523	29.8785	25.1736	26.585	22.8634	20.1472	26.9868	28.1798	27.7142	23.3176	22.4353	26.5743	25.7429	22.2513	24.0697	35.809	17.4797
SNRPD3	29.0263	31.9914	30.3675	38.1378	27.971	33.5823	37.565	35.6785	31.1695	31.0787	30.5437	30.4797	31.9906	38.1425	32.9988	32.2674	38.1069	42.3616	36.49	38.8187	34.8559	34.0317	32.8029	33.075	29.1283	31.7799	33.2836	36.4769	26.3862	31.5108	36.9393	30.5275	31.9373	35.1946	40.0951	25.8502
SNRPE	17.0686	20.2802	17.0087	21.1499	15.6052	21.6855	23.6443	26.6232	21.8454	18.4361	19.497	19.8936	16.5079	22.6621	16.0501	19.3053	25.2793	24.2043	20.8334	21.3529	21.1309	20.3961	22.2485	18.3459	15.3354	18.0274	18.2026	21.3261	16.3223	15.9665	17.9511	15.4781	16.7834	20.6176	27.584	8.87858
SNRPF	5.68953	8.14403	5.87954	9.02856	4.97457	6.99625	9.13624	7.68697	6.57613	7.67861	7.71005	6.12355	6.80308	8.69858	7.52432	7.45117	8.9333	10.4897	7.3027	6.57514	6.40767	6.54145	6.25974	5.31066	5.40028	7.08608	6.49912	6.22682	5.58936	4.89838	8.02204	6.05524	5.89823	6.65083	9.50394	2.39305
SNRPG	9.7751	12.3491	10.2542	14.5225	10.5624	14.7763	13.4297	16.0302	12.5667	13.8734	12.7299	11.7077	11.7361	12.7808	11.4489	12.9186	15.3007	15.0778	13.604	14.8755	13.0313	14.5529	17.4594	10.0006	8.86201	12.326	11.2973	11.5825	10.8015	11.7411	11.6288	11.8514	11.1383	12.8583	14.6947	4.9942
SNRPN	25.8874	42.3231	28.8003	43.8533	34.6557	34.9229	57.48	30.676	44.9472	32.446	32.636	37.8337	44.8313	48.123	47.0728	48.8448	46.0502	60.064	48.2005	33.4069	37.7945	33.68	29.7157	37.5798	29.8033	46.5138	39.488	31.0883	41.387	30.7117	47.2488	40.2162	26.6542	34.9599	46.0419	23.7103
SNTA1	0.78685	1.35734	0.664948	1.51757	0.681448	0.696722	1.42436	0.343727	0.563025	0.445137	0.499212	0.761478	1.38641	1.29716	1.16383	1.30637	0.950351	2.32734	1.00137	0.423153	0.431978	0.440997	0.226256	0.448302	0.726961	1.76473	1.16781	1.00016	1.64595	0.560883	1.67903	0.550476	0.3544	0.5384	0.752291	0.624275
SNTB1	39.9478	31.0857	38.042	76.4162	40.0691	50.5994	36.8909	54.5275	49.3886	37.4286	38.6057	39.3113	35.8532	53.5268	38.2171	30.0224	37.5072	71.7652	32.9476	43.8777	55.1492	43.2544	64.3697	40.761	28.0399	33.5842	37.7	44.6847	41.2858	37.9905	49.0443	40.2495	40.3004	45.384	35.483	42.7282
SNTB2	43.5452	51.4202	62.4901	68.2861	35.8588	44.5426	54.5436	57.3233	42.573	61.4118	48.6479	58.8794	48.1316	46.8611	48.1302	57.1773	52.2104	61.0988	48.4831	56.6709	48.4827	44.6484	61.4797	48.2984	51.4799	49.0037	45.2257	50.4976	51.1868	44.2884	61.7929	37.489	54.1298	52.3328	51.6254	47.9665
SNTN	0.464544	0.603084	0.571155	0.466796	0.685877	0.659273	0.49527	0.967434	0.528118	0.975591	1.1529	0.686916	0.7032	0.447328	0.737817	0.580127	0.596187	0.260995	0.697542	0.909779	0.59973	1.14733	0.642943	0.872465	1.12125	0.552769	0.671999	0.849171	0.968365	0.833846	1.05551	0.959771	1.50797	0.740142	0.599074	1.64358
SNUPN	7.3062	8.04715	8.41334	12.4464	6.71396	10.8274	11.4628	8.54535	10.166	8.43905	8.95558	8.31216	9.31602	10.7643	9.44709	7.51189	9.47627	12.4351	10.3559	9.42459	7.32239	7.04786	10.4881	8.27221	8.01319	9.72857	9.24779	8.16779	9.06676	7.25296	10.4187	7.11086	9.15239	8.84718	10.2572	8.73881
SNURF	3.733	3.59881	2.44526	1.05634	3.60043	3.23627	2.47228	4.54219	2.81603	2.71014	3.26374	3.78772	3.96126	2.39593	2.75071	3.85259	5.4642	1.71558	2.74816	4.83989	5.15782	5.60433	3.40138	4.60889	1.38677	4.18296	2.25184	4.22908	2.32044	2.80292	3.1856	2.68147	2.80736	6.41963	5.15118	0.986355
SNURF-SNRPN	16.1864	25.8046	15.0954	16.7528	22.7723	20.9043	26.3565	19.6446	28.4114	18.1078	21.8646	15.1433	29.4015	18.5503	25.6523	28.9604	29.9351	14.5821	20.5943	28.6416	25.3406	24.354	20.9283	24.5952	16.2649	27.0908	22.1361	22.4859	24.6995	20.8667	23.0906	21.816	25.2819	33.8673	33.6555	8.76482
SNW1	42.2175	54.8524	48.8212	62.6236	45.7933	51.6445	57.0354	54.3713	53.7576	46.8877	55.5512	48.3852	46.0094	55.5107	47.5277	45.2151	46.3138	59.796	55.2221	51.2991	47.9496	48.5096	57.0541	47.0717	46.0409	44.6342	48.718	48.7499	44.9549	50.5916	53.3352	45.5276	43.4885	51.4647	51.9833	41.7224
SNX1	107.556	110.107	116.901	110.555	126.322	119.023	107.409	126.263	124.855	120.241	119.029	119.561	118.229	100.722	98.2628	107.68	118.607	97.862	100.996	123.64	112.606	126.607	117.529	123.146	111.278	100.043	117.269	117.993	112.369	119.011	108.741	104.972	116.563	131.658	126.596	116.708
SNX10	92.4246	87.402	148.948	81.7949	95.8456	86.5677	67.3721	130.522	106.277	122.153	123.416	98.5796	96.5782	81.2821	65.1476	68.2943	84.1061	87.9402	69.51	130.136	124.806	103.009	171.653	103.282	125.522	65.5666	69.9417	94.7574	72.6273	104.436	69.9182	77.0019	91.5112	95.2652	76.7838	72.2078
SNX11	24.7555	21.744	30.0977	20.8809	23.4418	20.1178	16.8278	21.7173	22.2733	30.1209	30.1191	23.6693	19.1866	18.8851	18.1071	18.0715	17.4231	19.5829	18.3178	21.4831	20.519	20.5064	26.9244	23.2772	30.0824	19.7922	21.0714	26.2624	21.2944	24.2675	21.1848	20.5619	22.2006	19.1607	19.8855	44.601
SNX12	3.99478	3.91233	4.28437	5.07117	3.10059	3.861	4.4969	3.12479	3.40067	2.85629	3.59959	3.67413	3.80456	4.82504	4.00575	3.60462	3.19952	5.10352	3.93271	3.12482	3.49182	2.57248	2.52728	2.93121	3.77985	4.69691	4.69663	3.12954	3.46506	3.814	4.95439	3.79278	4.30267	3.95883	3.61099	5.51408
SNX13	118.239	133.685	138.484	80.5463	127.226	110.14	77.5868	156.114	115.42	139.699	124.41	118.791	109.043	86.2419	94.2876	94.7847	114.264	73.9097	93.0789	126.913	133.625	124.176	121.273	130.804	123.722	92.8793	95.6589	117.568	101.774	119.805	92.9064	111.067	107.535	119.905	105.973	81.3986
SNX14	54.5051	56.5305	58.7947	69.27	59.32	62.9088	55.2506	68.7128	59.1435	59.5385	60.987	60.474	51.7495	64.0437	54.0785	55.2463	62.153	60.8101	59.2632	56.1804	57.3084	58.7841	67.1953	62.1416	52.5732	51.9646	57.6289	65.0429	52.1024	56.5374	54.3762	55.2419	59.0945	70.4186	60.6597	38.6704
SNX15	9.78236	9.02683	12.0265	7.91939	10.0231	11.3331	9.45224	7.14951	9.146	9.24029	8.34516	9.0508	8.12307	12.1338	9.82547	10.8066	9.33372	11.1197	10.7714	6.03123	7.72773	7.24778	8.68746	11.3914	7.86365	10.1526	9.80605	9.52865	10.1257	11.8032	12.2698	8.73508	9.39718	6.27616	7.27615	14.5123
SNX16	16.4936	12.5088	18.7235	10.5653	17.1384	19.1599	13.6128	19.4049	13.8504	21.9601	16.89	15.8324	13.2515	12.9906	14.8592	17.9264	16.346	12.3681	13.3598	18.163	20.9869	17.1254	14.3295	13.8629	16.3393	15.1224	12.4905	13.5829	13.6476	24.118	12.567	15.3486	19.4414	13.9667	17.6538	8.15026
SNX17	36.3767	34.2528	36.1172	58.3591	30.12	40.0325	45.2132	23.8734	38.0155	25.1873	35.7022	29.7611	32.7579	50.6463	36.2954	34.377	28.954	60.3446	43.5231	26.3331	25.4496	24.6591	30.3183	27.3119	30.6362	36.6522	43.7929	31.4245	34.941	35.2608	47.4689	37.4648	32.8073	25.6215	32.3485	47.2715
SNX18	136.216	97.1162	177.156	121.751	120.957	112.724	79.642	170.582	107.132	149.38	143.468	90.7745	112.396	92.308	84.2832	88.5915	102.226	92.3788	83.9244	140.389	132.077	122.707	103.361	103.454	132.93	76.1007	88.0681	92.8216	95.2248	121.076	109.116	115.859	108.472	103.595	89.974	67.0749
SNX19	61.2835	61.9053	65.4799	87.6923	67.7018	71.1237	63.5673	59.669	64.9055	68.4397	76.1853	81.8271	62.0337	63.4844	59.7615	53.3436	51.2144	72.5465	62.4515	50.9411	62.8528	73.6832	57.3181	65.6935	64.6649	63.9919	67.3014	51.7181	55.3449	63.9032	58.621	66.3162	73.7659	61.4726	59.6566	71.6182
SNX2	81.5903	69.7566	78.1839	82.9475	96.2545	98.47	97.6703	94.431	114.768	72.5944	84.034	67.8033	75.7044	115.371	81.9556	74.3424	91.5188	89.8353	82.1615	87.4624	89.4915	91.9846	142.315	93.1089	79.7927	57.6118	102.361	103.178	72.113	82.4124	79.4742	88.659	81.8665	99.9841	102.587	63.8495
SNX20	26.2082	29.8944	34.2273	37.8047	29.166	18.5212	30.4819	18.6553	27.0702	21.9597	31.0066	24.4942	30.4365	33.2047	30.3138	25.2084	23.666	33.0648	26.7684	22.2969	26.0627	25.0633	27.1507	21.7944	29.7016	27.2312	26.9612	25.6171	24.9635	30.6242	28.1704	29.4343	28.1146	24.3864	23.5467	59.653
SNX21	2.17897	1.43718	2.02984	2.42042	2.31692	2.29338	2.05515	2.37484	2.36471	1.4096	2.44059	2.28443	1.35417	2.63247	2.3006	1.59668	1.58392	2.5102	2.58892	1.85536	2.12389	1.35974	2.14943	2.58636	2.70014	2.25343	2.31023	2.96823	1.85169	2.91659	2.92276	3.14095	3.1896	1.8369	2.00611	4.50865
SNX22	16.1719	7.71847	5.87114	3.93415	19.7174	11.7209	11.0931	10.039	13.8401	8.93871	6.74685	6.71655	12.2655	18.6516	21.1737	13.2362	15.613	6.48829	7.28145	13.7154	13.7261	16.0993	10.2705	15.2288	8.75989	8.85679	15.6791	22.2675	15.2788	13.8194	8.5158	15.7109	14.8549	17.2909	19.5733	8.68332
SNX24	3.45003	2.12916	2.23983	2.24754	3.13466	3.30943	2.34002	3.24978	2.20706	2.29987	1.94138	2.56999	2.67609	2.88045	2.40887	2.00795	2.02742	2.84268	2.95527	3.15737	2.62787	2.57248	3.12987	3.82781	2.11165	2.55208	2.33562	2.93596	2.33176	2.95398	2.75693	2.91429	2.96177	2.72367	2.35718	2.60115
SNX25	11.0159	11.6571	8.18936	12.6592	12.0616	11.7862	15.8714	10.2493	11.5758	11.4252	7.79325	8.69354	10.8011	10.32	14.2637	13.2815	12.3546	12.4845	13.732	10.7416	10.0795	12.0172	10.37	9.24192	10.2813	13.4934	12.9728	15.0347	11.8302	10.2455	10.9863	11.1714	10.2776	18.464	17.9296	5.72252
SNX27	115.865	109.189	127.416	105.322	104.292	113.368	80.909	143.79	112.065	162.064	150.16	136.256	95.1186	76.0657	92.8326	89.9027	101.782	84.7793	78.346	139.905	130.419	122.267	137.982	135.165	158.364	79.6172	90.4451	133.239	91.0746	147.756	90.7583	92.2864	126.553	124.615	103.481	174.016
SNX29	70.2881	51.7649	53.0559	55.9863	71.1963	61.8904	62.9363	46.31	64.2301	46.105	54.2416	45.2112	62.8024	77.1053	69.4625	55.9414	54.6069	46.2048	60.1872	47.621	56.9426	64.7166	43.1356	58.1379	48.8778	55.5223	75.6992	63.4455	66.7592	56.2195	55.1164	76.1525	61.8621	60.2388	70.5042	59.6568
SNX3	291.316	133.259	200.219	67.8102	259.7	272.999	120.643	284.668	213.904	206.024	200.378	199.856	234.013	123.936	202.209	168.232	286.753	101.04	179.637	199.272	195.722	279.077	207.062	445.543	173.64	220.592	134.222	210.034	266.3	494.998	123.233	232.495	283.242	186.318	190.279	250.646
SNX30	64.3988	50.4446	58.7604	68.886	55.8106	78.9909	60.9625	60.9021	68.9593	50.0037	62.8729	60.5058	55.5208	74.2432	54.4295	50.8518	48.3095	67.4097	52.682	52.2106	51.5854	55.1981	66.406	58.9	59.4378	47.8107	54.0747	64.0427	54.4877	61.8841	74.8935	56.7962	62.4251	57.1021	60.2083	62.1847
SNX33	2.14871	1.99609	2.23983	3.1696	2.62357	2.84495	3.07254	1.03118	1.91429	2.41116	1.80271	2.12579	1.80556	2.2128	1.56982	1.45153	1.71063	2.74294	2.32026	1.07416	1.76391	1.32299	1.99859	1.79321	2.76938	2.55208	2.15791	2.06485	2.05743	1.79482	3.669	1.84571	1.51886	1.10847	1.55473	4.26588
SNX4	20.9726	20.2536	20.6484	24.3756	17.6154	31.0622	19.9817	26.5607	21.6652	16.3959	24.5168	17.6409	16.9916	23.5968	19.5687	18.1683	20.0198	24.3872	21.3463	18.9768	18.5351	19.7346	19.6088	16.5182	17.6202	22.0456	19.2689	16.8092	16.4595	22.6971	20.4593	18.2305	17.1631	20.3959	18.381	11.6185
SNX5	49.0268	45.564	45.249	74.9563	49.6094	61.1664	57.8283	56.2149	56.6178	45.7749	48.4221	48.8615	48.6855	63.3692	53.1845	54.0694	50.2419	57.4853	59.9105	51.2015	49.6055	49.4651	56.5262	49.3132	43.0638	47.9443	55.4456	50.9115	50.8532	52.536	54.8484	47.8914	54.9574	56.8171	56.0958	34.3351
SNX6	94.6338	101.375	112.446	93.6308	94.1761	106.511	97.2023	119.023	96.7277	107.649	103.337	105.877	98.2416	98.698	91.2663	90.0189	105.267	107.809	94.9839	110.631	109.83	92.9401	191.714	106.661	90.6971	89.4584	93.4502	99.4356	82.8802	100.361	86.439	83.2514	92.3466	118.131	105.671	73.8726
SNX7	1.5737	1.01135	0.0699945	1.72887	2.01027	0	0.712179	1.40615	0.135126	0.0370947	1.3035	0.0634565	0.741568	1.7359	0.839043	0.266113	0.19007	1.49615	1.66081	0.390603	0.431978	0.845244	1.6215	0.689696	0.0692344	0.217198	1.70094	0.09679	0.480067	0.299137	1.14008	0.420952	0.784743	0.158353	0.150458	0.416183
SNX8	4.11583	2.82113	2.5548	3.28486	4.1909	3.13525	4.5376	1.34366	3.69344	2.22568	2.57926	2.28443	2.77282	5.6083	3.95162	2.20148	2.37588	5.86822	3.49259	1.92046	2.62787	2.42548	2.41339	2.96569	3.11555	3.23082	4.49353	2.74238	2.98328	3.51487	4.41523	3.10857	3.03772	1.36184	3.25993	5.58379
SNX9	11.8027	17.193	14.3489	10.5845	21.6019	17.1277	21.0398	16.9363	26.3496	12.3896	20.0517	13.2624	17.2818	23.387	18.1883	14.5153	21.4779	22.4755	21.615	18.4885	16.3432	14.6631	17.3463	16.6561	16.4778	20.308	25.768	15.4219	13.8191	16.2656	21.0604	23.2495	17.5934	18.369	23.4213	13.63
SOAT1	92.21	120.955	116.472	123.242	105.917	126.302	100.108	130.993	113.001	109.841	100.27	107.192	92.4506	101.028	99.9014	110.668	113.474	119.58	94.1222	126.431	91.7917	102.223	131.097	105.538	119.902	98.5177	76.3959	102.253	84.8622	109.549	93.5252	94.6194	103.767	107.205	113.152	70.9614
SOBP	0.69606	0.133072	0.139989	0.384194	0.579231	0.319331	0.915659	0.687453	0.427899	0.296758	0.166404	0.317282	0.741568	0.591351	0.59545	0.532226	0.411819	0.315853	0.0488475	1.07416	0.467976	0.771744	0.716476	0.79315	0.0346172	0.0271497	0.63468	0.67753	0.411486	0.448706	0.476762	0.550476	0.5316	0.601741	1.9058	0.208092
SOCS1	0.423688	0.399217	0.839935	0.595501	0.13629	0.696722	0.976703	0.43747	0.630588	0.333852	0.69335	0.253826	0.483631	0.782109	0.676648	0.387074	0.696924	1.59589	0.659441	0.325502	0.359982	0.110249	3.09216	0.241393	0.588493	0.597294	0.507744	0.38716	0.342905	0.33653	0.953524	0.420952	0.202514	0.316706	0.601832	1.17919
SOCS2	4.63031	7.5319	6.61448	4.72559	4.49756	6.99625	7.61014	19.4987	7.81479	6.1937	5.21399	4.82269	7.35119	10.5901	9.63546	7.74148	6.52575	5.45262	7.49809	16.21	8.38757	7.93794	7.12705	8.58671	4.98488	6.19014	5.3567	6.45267	7.44104	4.89838	7.15143	5.99048	9.44223	11.053	13.7168	6.52021
SOCS3	35.4082	15.8622	31.0776	9.91221	14.8896	10.2766	18.5167	22.0297	17.3187	20.5876	34.3347	31.5061	29.0179	19.4383	22.1399	18.265	18.025	15.2108	21.8348	37.9536	30.5624	33.9568	36.6534	24.4152	25.2013	17.7288	19.2943	13.0989	19.9914	14.9195	14.6967	24.8362	22.4791	17.4822	21.7914	23.7225
SOCS4	46.817	52.4571	47.4213	71.268	47.1903	59.1633	55.0209	63.8706	51.2128	67.1351	46.8427	56.4445	49.3626	55.6213	49.5847	55.9564	64.4338	59.929	53.8055	62.7568	55.1852	54.7196	65.1201	58.529	41.7826	48.7066	47.7787	56.266	49.687	48.0863	52.8377	54.4324	47.5142	65.0831	63.8196	23.6399
SOCS5	20.1857	24.8047	21.3483	19.3634	24.0551	25.1691	25.4553	32.0291	23.1291	24.4454	24.5723	22.4319	23.3433	25.6189	23.7639	23.1035	28.5739	21.2287	21.6639	24.5754	29.6625	29.657	23.6437	23.0013	20.7357	21.8284	25.7426	26.9721	21.5002	22.1362	22.5736	21.7276	25.4409	30.0871	33.1509	14.4624
SOCS6	8.35271	5.90841	8.15436	8.58674	8.72253	10.3928	6.9997	10.3118	9.50386	6.75124	9.09675	7.67823	5.41667	8.85119	4.89893	4.49973	5.06854	6.98202	8.47504	7.2587	8.02759	5.62271	8.06978	7.4832	6.81959	6.27159	6.85454	7.61415	6.00084	7.55322	7.2758	6.73524	7.46772	6.30245	5.04035	5.3757
SOCS7	18.0161	21.5814	18.656	23.402	19.0305	22.8055	24.3297	16.0736	21.8942	18.6052	18.5601	19.2156	19.5616	22.9288	20.821	22.6078	19.4135	24.0348	23.2038	21.4822	19.6338	17.7424	18.8735	18.3407	16.924	22.2134	22.2219	22.6521	21.9329	18.6273	26.2269	18.9312	18.6764	20.0146	22.0296	17.5061
SOD1	27.1766	36.5683	26.4229	41.5698	27.7009	35.9683	44.6638	32.9977	36.3039	27.5985	30.7015	30.2053	33.1771	44.6375	34.8338	35.7559	42.5757	48.1427	42.1065	34.1777	26.4227	38.2197	33.4104	34.2089	30.9824	36.9508	36.4306	31.2632	27.2267	30.3625	39.9444	29.8229	26.8332	38.8282	42.5546	21.3294
SOD2	665.345	609.435	1265.14	275.461	754.394	478.159	306.894	855.419	668.725	901.455	877.685	819.349	714.872	332.68	476.403	432.218	567.875	288.176	520.468	828.568	1003.08	760.822	907.976	836.901	1004.55	481.888	539.684	609.156	527.166	690.053	356.246	680.245	658.901	722.303	427.438	810.326
SOLH	7.98955	7.48213	7.80439	9.98905	7.7685	3.71701	9.0345	5.03091	6.71126	7.39112	7.04443	5.6159	9.02778	7.85925	8.98588	11.0558	4.49833	10.5561	7.3027	5.04528	5.32773	4.51985	4.71366	5.24169	11.3544	11.8101	8.65703	4.61366	8.78386	8.97412	11.8361	6.50857	6.22732	4.18052	6.21894	9.64158
SON	473.23	551.958	547.602	611.905	511.276	567.77	552.244	572.461	547.15	574.375	537.901	558.893	507.467	509.72	514.956	548.216	595.934	577.759	493.734	570.41	567.237	554.884	603.122	552.998	558.791	497.655	554.965	570.9	529.171	528.688	537.645	498.472	523.728	602.249	625.705	470.071
SORBS1	1.99739	1.57797	1.43489	0.65313	2.04196	2.4095	1.93326	2.52889	1.98185	2.3366	1.96052	1.61053	1.70722	2.25305	2.05701	2.00795	2.42245	1.33107	2.00275	1.82281	2.01662	4.33684	1.97219	3.35433	2.94246	2.47063	1.72684	2.55364	2.33176	3.58965	2.02396	2.25469	2.52535	2.43357	1.3792	4.61998
SORBS3	2.39081	4.25832	2.37981	1.94018	3.03244	2.43853	3.94751	1.4374	2.58992	2.44825	2.38512	3.77566	3.86905	2.93768	3.27498	3.94331	3.26287	4.17259	3.17509	1.75771	1.9799	2.13148	2.0363	2.31048	3.63481	3.09507	4.67124	3.29086	2.67466	2.72963	3.1715	2.16952	2.80989	2.34362	2.98409	3.60692
SORCS3	0.726323	1.38395	1.04992	0.0768388	1.63547	1.77084	0.936007	0.468718	1.08101	0.222568	1.08163	1.04703	2.12798	0.419668	1.73222	2.08052	0.506854	0.249358	1.09907	1.30201	0.539973	1.72724	0.867313	0.72418	0.311555	0.760193	1.57401	0.354897	0.65152	1.12177	1.14008	2.42857	0.987258	0.886777	1.4795	0
SORD	6.83954	7.1593	8.18936	8.24096	8.92697	7.51879	6.79622	12.3742	7.58958	6.38029	7.40497	9.3281	6.60962	7.59218	9.5272	7.23344	6.20896	7.44749	6.91192	7.61675	10.0075	11.8334	8.40917	7.0349	7.20038	6.84174	8.37777	8.42073	6.5152	6.28189	6.44665	9.09905	10.4042	9.46951	6.64523	18.867
SORL1	2479.97	2491.01	4088.14	953.666	2442.83	1611.02	1257.81	2489.57	2067.59	3239.51	2564.92	2614.63	2386.98	1386.55	1998.3	1706.64	1921.64	1172.56	2114.71	2648.38	2992.06	2427.18	2207.49	2720.06	3717.05	1604.79	1594.7	1926.35	2121.86	2319.81	1811.86	2249.93	2184.62	2120.03	1675.28	3186.09
SORT1	68.8494	43.0888	71.6744	111.916	76.5947	64.3016	55.0413	88.3377	91.683	63.0981	93.0558	58.38	66.3542	85.3659	46.8782	41.5621	52.7157	75.5887	44.8207	81.9615	80.2039	74.602	128.702	85.5223	65.3573	56.9604	62.5032	86.7561	51.6072	77.701	73.5457	65.1829	117.433	69.6753	53.7135	131.202
SOS1	104.742	116.917	113.217	153.313	111.246	136.848	127.5	140.959	119.789	122.746	108.384	116.887	103.562	129.258	117.141	134.992	138.561	119.875	104.9	143.221	115.626	124.141	156.531	111.524	102.155	111.314	99.01	127.634	108.118	119.72	121.885	108.346	116.041	155.028	133.832	71.9997
SOS2	200.738	181.697	299.857	103.54	220.244	148.779	112.443	268.044	179.628	243.786	234.186	211.786	161.984	127.598	149.323	136.904	150.536	102.469	136.944	222.09	206.09	198.118	161.81	189.632	248.482	144.735	154.003	187.321	145.426	198.515	147.651	178.29	187.883	189.422	144.54	197.375
SOWAHC	4.10524	3.62276	4.62769	3.33999	2.16053	3.25805	4.68634	3.85692	4.78639	3.62823	4.20087	3.48725	3.04301	4.72528	4.08668	3.34553	3.24355	2.05903	2.03499	2.98583	3.64229	3.50739	5.67147	4.34715	3.25575	2.76221	3.23128	3.5651	2.80291	5.43346	3.75004	3.03021	4.8806	3.87141	3.2356	6.46541
SOWAHD	1.93686	1.80978	1.50488	1.76729	2.04434	2.14823	1.66853	1.06243	1.53143	2.29987	1.74724	1.33259	1.80556	2.99491	1.43449	1.5483	1.1721	2.26084	1.56312	1.56241	1.43993	1.39649	1.2067	1.34491	2.90785	1.30319	1.32013	1.54864	1.16588	1.75743	2.21798	1.94286	1.54417	0.950118	1.42935	3.36415
SOX12	0.87764	1.09119	0.594954	1.40231	1.94213	0.754782	1.32262	0.843692	1.17109	1.81764	0.942955	0.920119	1.64435	1.0301	0.947307	1.04026	0.98203	1.18029	1.00137	1.52986	1.36793	1.06574	0.829604	1.00006	0.796196	1.30319	1.37091	1.48411	1.61165	0.785236	1.03644	1.16571	1.72137	1.17181	1.8055	1.59537
SOX13	3.41463	4.99261	3.97744	2.87223	3.42905	2.26319	4.10215	3.83318	2.92503	5.77824	4.01366	5.83514	5.18356	3.83501	5.58992	6.13391	3.79444	2.81758	4.5499	3.4168	4.73916	3.95942	4.42782	5.08168	5.88804	5.80163	4.46891	4.61237	6.86051	4.07201	6.62927	4.24352	3.79866	4.23626	2.75213	7.37755
SOX4	9.04877	4.57769	8.64433	8.1257	6.30339	9.8412	6.59274	11.4055	8.98588	7.30766	11.5651	5.74281	5.38443	10.8923	7.60552	5.32226	5.57539	6.8324	7.27827	5.89159	7.8836	6.02696	6.41058	7.87184	6.33495	5.077	7.20996	9.03373	5.00642	9.23587	10.5717	7.93333	7.67023	6.58749	6.59508	8.42772
SOX5	2.30002	0.558904	0.244981	0.787598	0.511086	3.16428	1.11914	1.24991	1.23866	1.03865	0.721084	0.602837	1.48314	1.0301	1.38036	0.532226	1.23546	2.59332	0.512899	0.813756	0.431978	0.624745	1.2067	0.551757	0.519258	0.461546	1.34552	0.48395	0.720101	0.710451	1.82413	0.0971428	1.26572	0.760094	0.576756	0.381502
SOX6	99.0475	46.9759	63.645	21.9463	110.066	99.84	36.0745	86.8891	69.9201	74.9213	60.1029	67.2927	82.8492	32.4205	87.0088	47.3761	62.2128	14.3743	59.2564	58.2206	90.2168	96.8719	66.0783	174.847	91.4961	79.5903	42.3552	60.7215	76.066	136.403	36.7702	98.3953	117.31	55.3035	42.187	91.0828
1/2-SBSRNA4	1.04621	0.901699	0.839585	0.595693	1.10837	1.03957	0.447859	1.05993	0.979213	1.00786	1.26911	1.16538	0.988542	0.617294	1.1752	0.96454	0.833141	0.601451	0.810868	0.914987	0.796999	1.37077	0.954422	1.98839	1.46915	1.11613	0.922062	1.08953	1.47689	0.858151	0.874547	1.53648	1.12117	1.3365	0.678315	1.62312
7SK	2251.42	1714.96	2667.04	856.742	2435.86	1081.34	1499.18	752.409	961.391	2493.43	1477.18	2094.98	2544.62	1401.34	1845.64	1793.58	1757.2	1147.09	1745.93	1203.49	2059.6	1503.05	1078.08	1807.98	3560.24	1809	1678.65	2012.65	2141.39	1875.22	2257.8	1780.9	1416.4	722.652	1954.38	5534.11
A1BG-AS1	1.99739	1.91624	1.92485	3.43854	3.64575	3.45458	2.21793	1.31241	1.66655	2.0773	3.023	2.22098	2.96627	2.80415	2.59833	2.87886	2.56595	2.39384	3.2972	1.98556	2.33988	2.13148	1.92317	3.09639	2.73476	1.92763	3.78269	2.6856	3.05186	2.05657	2.46921	2.8819	2.55674	1.64687	2.25687	2.15028
A2LD1	3.20793	2.5816	2.97477	3.573	1.70362	3.01913	4.25273	2.37484	2.45479	2.59663	3.21714	2.6969	3.38542	4.48282	2.43593	2.54017	2.91441	3.92323	3.37048	2.31107	2.12389	3.05023	2.8282	2.20703	1.24622	3.55662	3.88424	2.48428	3.42905	2.3931	4.08357	2.16952	2.70863	2.85035	3.51069	2.1156
A4GALT	1.55403	1.08614	1.18921	0.464491	0.690988	0.988184	0.63506	0.803695	0.801748	0.863565	0.412127	0.456569	1.03368	0.64648	0.730238	0.639398	0.933245	0.478102	0.463807	0.677045	1.29773	0.99114	1.12562	1.5094	1.00667	1.5698	0.680376	0.674304	0.79554	2.03152	0.760332	0.653771	1.35659	0.880443	0.5582	4.30264
AAAS	7.95929	8.2771	5.73955	10.8535	9.26769	7.48976	9.88912	5.18715	7.25176	5.82387	7.73778	7.51959	8.09276	9.90036	8.98588	8.39466	7.3177	10.8388	10.2335	7.22615	6.26368	7.3132	7.35331	8.65568	7.89272	10.5613	9.16477	7.93678	9.66993	8.07671	11.8983	8.09524	7.34115	5.57403	8.12474	8.91326
AACS	3.26845	5.24305	3.8147	5.07136	4.46348	3.36749	6.16544	2.40609	4.05378	3.30143	4.04916	3.39492	4.83631	6.77192	5.44025	4.76585	3.5163	7.21475	5.54419	3.93858	3.8518	3.52797	3.35613	3.68987	3.87713	5.5657	5.3567	3.93613	5.45219	3.70183	6.50884	4.04762	3.77183	3.13539	4.46359	5.7572
AAGAB	21.4568	28.2113	22.0483	34.1933	23.067	26.8238	27.2866	26.5919	23.8272	22.6278	24.295	25.2557	25.1166	28.2513	25.0089	25.305	27.1484	33.1978	28.0385	26.6261	24.8747	25.1368	31.2233	24.2773	21.1511	23.4031	24.0163	24.9073	23.5233	23.8562	24.688	21.6629	24.8586	28.2185	27.6341	21.9537
AAK1	163.47	215.297	149.611	198.361	172.777	189.987	223.859	221.168	201.379	236.567	186.482	177.742	186.497	184.892	204.536	255.795	286.818	181.923	191.313	240.692	215.489	231.747	172.099	217.18	174.682	210.964	199.592	206.575	214.47	160.457	212.642	178.854	174.885	266.149	270.822	120.045
AAMP	18.0975	18.7898	20.3334	34.808	18.9442	18.9566	25.9437	9.90557	19.8635	14.1702	19.2197	15.8007	18.8939	28.3276	21.5715	20.2488	15.6174	35.1428	25.0343	13.4107	16.2352	12.6787	17.8742	14.2077	22.4666	22.48	23.8893	16.8737	19.477	17.8735	31.1346	19.72	14.3026	11.5598	17.8042	22.3005
AARS	18.612	22.1699	20.8234	36.5945	18.1606	27.056	29.9929	13.4991	26.2595	16.7297	19.913	22.2732	23.5045	28.4802	29.1229	24.7485	22.2382	39.3819	25.0343	21.7435	16.7391	18.9996	23.3043	19.5184	19.4549	25.0864	26.6819	21.1002	22.8375	23.931	26.2219	20.5619	19.8464	21.2826	25.1265	18.867
AARS2	9.32629	9.32651	8.05147	10.2826	9.47758	7.32342	9.6429	5.42025	8.91764	6.85807	7.95522	8.67736	11.1303	9.72734	9.78379	10.1142	8.53796	10.4586	10.1278	6.67084	7.67913	6.76783	6.85932	7.647	8.57918	11.0214	10.8551	7.91129	10.8427	8.93598	9.13352	10.5827	9.30554	7.63198	7.77693	8.58274
AARSD1	7.17516	7.17793	6.79857	5.50512	7.023	6.21563	7.26992	5.20464	7.28487	5.70591	6.42818	6.34025	7.39407	6.70478	7.89242	7.03603	5.9907	6.99166	6.40268	6.84857	6.50847	7.23198	5.82269	6.6666	7.90588	7.59161	7.70501	6.74142	8.12068	6.22318	7.10997	7.19278	6.62172	7.27664	6.38996	8.25881
AASDH	18.9752	19.6681	17.9861	18.9984	20.1368	21.8016	18.4963	24.7796	19.5032	22.8132	15.5865	19.2908	15.7986	20.6401	17.4846	22.1842	21.0661	18.0369	18.9284	20.9949	16.7032	19.9919	18.4775	18.7597	16.2701	19.9822	18.8627	19.0676	18.3797	18.2474	19.8167	18.7162	20.454	22.2961	20.4874	8.70517
AASDHPPT	24.9068	29.2836	29.1531	41.165	24.8374	32.6208	40.1162	32.1731	37.5592	26.5379	31.0657	30.3005	27.7927	39.2457	31.9405	31.0665	35.654	38.7371	35.1233	29.9934	31.092	28.2194	31.3602	29.8166	25.282	27.2366	28.7891	31.4758	24.851	27.5648	31.6553	29.24	25.4075	29.5746	38.5521	16.3352
AASS	11.0837	11.6332	9.92488	7.11835	12.6909	5.78947	11.7339	16.4264	10.8675	15.2916	8.67048	14.7362	13.7193	9.69568	13.2699	12.2182	11.977	7.65412	9.65324	18.121	13.8445	13.3471	13.1639	16.7913	13.5454	10.8626	11.9353	15.1802	15.023	13.5917	6.81998	12.6244	12.5594	14.8323	15.914	16.3047
AATF	26.7226	31.3252	29.8527	40.3788	25.1114	28.6237	32.2312	23.9984	29.1197	27.8952	31.8386	26.969	27.5347	32.4098	30.7469	30.1676	25.8812	38.3845	29.3573	22.069	25.2347	21.8293	24.5487	22.3806	30.4978	27.2583	31.5309	21.2293	28.2211	26.9224	30.8859	27.2324	20.9349	26.1916	22.8446	32.1155
AATK	11.2277	7.93111	19.3185	2.99671	8.5181	3.51264	4.17133	8.21819	3.69344	11.4623	8.79167	7.77342	9.60814	4.21576	7.28073	7.81405	3.29455	4.53831	6.52114	6.02179	8.06359	5.54921	2.56423	4.58648	19.0048	6.32562	5.3567	6.90435	8.91554	9.87154	8.68536	7.93333	5.24006	2.692	3.36023	16.9248
AB000466	3.22639	2.01339	0.982373	3.4856	1.59288	2.17929	2.7193	1.66614	1.27717	2.29171	2.58786	1.63115	2.13023	2.85336	2.22455	2.29172	1.60894	3.77544	2.21816	1.88921	1.07815	1.73716	1.05812	1.79459	1.91018	1.45686	1.97893	1.77319	2.23506	1.23394	2.38816	2.3609	2.06641	1.66872	1.3614	0.652714
AB007962	11.3679	9.7771	10.895	5.60923	8.9883	14.4018	6.86826	24.8861	7.04052	11.831	9.19354	9.32525	9.18802	5.28801	7.96036	11.6512	14.2961	4.65185	6.47986	8.26255	7.29539	10.2139	14.1082	9.25054	6.9141	12.8136	6.12821	7.11632	10.6342	17.7168	12.8858	15.9538	8.88962	14.5229	6.82578	9.44875
AB062081	0.909114	0.9009	0.966975	1.09745	1.27669	1.44105	1.26015	1.00337	1.0693	1.05905	1.39862	1.1089	1.06302	0.751397	0.896964	1.76699	1.59089	0.602947	0.898305	0.943305	1.83483	1.6497	1.20293	1.65561	1.39957	1.08708	1.10663	1.35667	1.06609	1.84755	0.646324	0.806609	0.91815	1.58258	1.26761	1.44346
AB074162	1.84607	1.54231	2.65979	1.72887	1.56733	1.41086	0.854615	3.06229	1.01345	1.81133	1.63631	0.72975	1.19296	1.34694	1.05557	0.532226	1.42078	1.812	3.24836	3.61535	1.08858	2.16346	1.39524	1.27594	1.83471	2.27298	1.26936	1.63317	2.91469	3.10355	2.10708	2.26667	1.54417	0.950118	1.97552	0.901731
AB074166	53.3212	42.304	83.375	29.3348	52.3877	47.2052	42.0182	53.8404	28.6039	94.1215	34.4276	51.1006	40.0817	26.6066	35.5135	51.7823	44.5499	28.3144	23.6297	43.0669	36.122	62.1776	51.7198	52.1882	56.5354	57.0658	45.9274	57.7481	65.3403	49.6744	49.6676	44.551	56.2679	47.5069	33.6439	61.1217
AB075489	1.68628	1.06431	2.60835	1.80744	1.32473	1.93689	1.42334	1.69738	1.15735	2.21826	1.24553	1.11461	1.65144	1.81678	1.42664	1.91118	0.73177	0.909325	1.58241	1.66885	0.910754	1.14071	1.26364	2.03736	1.13164	1.42916	1.6131	1.36603	1.85649	1.3162	0.916627	1.054	2.12387	1.66366	2.10742	1.06543
AB075492	3.88068	3.43513	3.08011	2.45942	4.60863	3.24411	2.99522	3.65038	3.24956	3.42236	4.14068	3.24041	3.66173	2.46288	3.83389	4.00984	3.60563	1.66338	2.07651	3.45781	3.29419	3.72459	4.26002	4.20645	3.0027	3.74151	4.64484	4.08938	3.73835	3.66668	2.64769	3.32099	3.90422	4.019	3.83568	3.78276
AB1	5.81694	7.48266	6.20992	4.43686	7.28979	6.14944	6.05149	6.27301	6.63716	2.82365	2.34297	5.8307	5.05266	7.83292	9.60488	3.9034	7.07727	5.88102	8.4682	3.93825	6.58767	4.04357	5.92337	6.13553	4.95407	6.13421	5.72938	6.08454	4.13132	6.66964	5.88552	7.2951	6.64349	9.88535	5.53134	5.35732
AB209061	6.01365	5.85598	5.45782	5.13399	6.07272	3.73966	4.63506	2.63701	3.50224	5.94072	3.27427	5.68602	6.10536	4.85785	6.50692	6.52147	4.51068	4.11424	5.16635	3.71561	5.83746	5.60213	3.57936	4.7858	6.25533	6.67558	5.64535	5.96581	6.31357	4.70281	6.09737	6.04779	4.13762	3.24845	4.30912	8.76448
AB209185	0.87764	0.372603	0.244981	0.441823	1.32882	0.638662	0.936007	0.749949	1.10353	0.556421	0.194138	0.507652	1.04174	0.572275	1.16383	0.749956	0.950351	0.299229	0.39078	0.716105	0.971951	0.955493	1.42994	1.03454	0.484641	0.217198	0.81239	1.64543	0.994425	0.734756	0.269474	1.10095	0.936629	0.981789	1.70419	0.140115
AB209315	8.32094	8.18741	9.80274	5.04889	9.01862	8.37111	7.7481	14.9802	6.57613	13.238	9.79869	12.6358	7.04522	6.51745	7.22497	7.96985	16.8405	5.6935	5.08453	13.9273	15.3957	11.5277	12.1714	12.2962	8.65049	6.42553	6.33156	12.8011	7.20067	7.38084	9.45813	6.86541	10.6533	10.6169	14.2647	7.70945
AB488780	0.69606	0.745205	0.839935	1.01811	0.749593	0.667692	1.30227	0.499966	0.698151	0.593515	0.804286	0.856662	0.386905	0.724882	0.622516	0.774148	0.728603	0.73145	0.537322	0.846306	0.683965	0.808494	0.905022	0.72418	0.588493	0.570145	0.787003	0.77432	0.822973	0.673059	0.621864	0.841905	1.31634	1.33017	1.02813	0.485547
AB586698	1.42722	0.931507	1.05797	0.443168	0.614666	0.784973	0.428528	1.4074	0.814585	1.22709	0.999255	0.858566	0.645809	0.268206	0.515606	0.993328	0.475492	0.182862	0.61499	0.88146	0.432338	0.921316	0.755694	1.21076	1.28291	0.626073	0.588983	1.03372	0.929273	1.09297	0.497491	0.681295	0.787275	0.984956	0.527356	0.763697
ABAT	30.7174	28.2646	27.2279	22.8403	29.9156	20.0017	22.1182	26.8419	20.6518	24.3712	25.8481	28.2381	23.0847	20.0296	25.469	19.015	15.0156	22.409	21.4196	27.1469	28.8705	27.599	16.3281	33.2088	33.4402	20.118	17.0094	26.2946	22.4946	27.1467	22.4285	30.1143	23.112	22.9929	23.2207	39.1906
ABCA1	93.5141	75.0262	100.582	63.3728	105.42	67.553	108.17	108.711	115.713	150.605	147.184	113.619	182.587	46.5641	111.918	51.7953	115.278	50.5199	76.544	106.96	131.933	95.4758	200.726	121.455	196.453	87.8566	101.193	95.4027	86.8922	216.164	59.9891	111.811	101.358	69.5486	78.6144	147.364
ABCA10	2.57481	4.39405	2.09984	1.67528	2.48728	2.64174	2.5085	2.18735	2.1395	3.3044	2.99527	2.15752	3.58145	2.72784	3.49313	1.96125	1.83925	2.21264	1.63908	2.96533	3.09584	2.90323	3.12987	2.76292	1.83506	2.4747	2.92156	4.29393	2.7501	3.10916	2.57306	2.39619	3.69893	2.44402	2.93469	1.28289
ABCA11P	3.93849	4.31261	2.78158	2.6398	4.12923	4.32113	3.94405	3.17822	3.47859	2.93271	4.81157	3.28356	4.15117	3.46474	3.3264	4.06863	4.08239	3.32161	2.85831	4.50951	4.0066	6.23422	3.02768	3.31261	3.13701	3.36087	4.3765	4.53397	2.67398	3.1746	2.62986	4.92579	4.35254	5.59176	4.81541	1.95676
ABCA13	44.3599	10.385	7.69905	12.775	40.2088	27.2151	7.07031	21.4317	5.47486	6.76682	5.07476	20.5228	7.90769	17.3758	13.8207	4.4886	20.6765	3.92655	3.77615	19.6447	10.3963	11.9326	7.14779	12.8342	7.11695	7.80908	3.40747	55.793	10.079	6.24262	6.30756	22.4183	5.90709	6.62581	4.43024	14.1984
ABCA2	19.0962	23.714	30.8676	32.5797	15.06	12.802	28.0462	7.12451	10.4948	19.3263	13.7561	19.8619	22.4082	20.3921	21.7431	20.7563	13.0128	35.0763	26.9638	14.7117	11.7714	9.66518	6.47506	10.7248	24.4733	31.2222	18.7104	13.2925	32.9532	15.7313	29.9116	20.5295	14.3532	9.40617	12.4128	28.6528
ABCA3	2.54213	3.00744	2.79978	2.99671	2.99837	1.56762	4.63934	1.84362	3.04034	2.44825	2.21872	2.44307	3.90129	3.12844	4.41174	3.55624	2.85105	4.47182	4.34743	2.08321	2.26788	2.13148	1.54608	2.89672	3.39249	5.7286	3.22417	2.61333	3.90912	2.43049	5.16147	3.69143	2.75926	1.80522	3.00916	4.75143
ABCA5	56.2458	72.8657	38.0882	43.6421	49.3757	56.7082	51.656	42.9099	32.2485	66.5142	50.1791	41.0278	57.97	54.2689	60.1123	48.9948	49.1173	38.7908	48.5537	56.3737	61.9935	49.4299	68.9329	49.7946	37.6324	61.9519	48.4646	80.1902	53.1181	60.3659	56.7167	54.1422	62.9665	53.3308	62.2821	23.8744
ABCA6	0.575006	1.11781	0.734943	0.576291	1.87398	1.24829	0.854615	0.906188	0.495462	1.3725	1.08163	0.761478	1.54762	1.56422	1.32623	0.846724	1.23546	0.681578	0.854831	1.00906	0.935952	1.94774	1.01815	0.689696	1.0039	1.41179	1.42168	1.38732	1.23446	1.27133	0.932795	1.39238	1.72137	0.886777	0.877672	1.04046
ABCA7	9.47246	32.0172	34.8223	15.9825	41.2617	16.0536	17.6824	7.2495	14.3234	34.4981	24.1008	15.6738	32.0157	28.485	26.2539	32.9013	9.91533	22.2095	33.748	6.83555	23.4348	16.0229	6.03348	11.0351	54.6952	29.4032	31.9878	11.518	36.9652	31.4842	33.3526	27.2	16.4037	9.59619	18.3559	71.4795
ABCA8	0.807429	0.975687	0.736693	0.521351	0.981285	0.51151	0.663954	0.662142	0.465509	1.11618	0.823699	1.31387	1.25938	0.703135	1.035	0.879867	0.773586	0.751897	0.627202	1.56469	0.661646	1.17121	1.15315	1.3018	1.02882	0.952956	0.917493	1.43701	1.16588	1.16851	0.868743	0.755124	1.37305	0.879809	0.866889	1.77121
ABCA9	6.59562	3.90807	5.05256	2.91853	6.50476	3.96899	3.46221	6.81016	3.8369	5.88842	4.7916	5.84751	4.97624	2.36102	4.35193	4.35821	4.9979	2.33399	3.14504	4.90206	4.05303	5.61242	6.94379	5.39239	5.22512	2.96122	3.5933	5.22731	4.5771	5.42112	3.95028	4.49609	5.5213	5.06476	4.47362	3.55768
ABCB1	12.1356	28.9832	19.8428	17.0784	14.5148	14.5647	20.796	18.1484	17.6281	22.9179	13.6729	21.4486	16.4683	27.7746	13.9841	17.9989	21.0978	24.4364	25.9869	28.7093	14.6873	18.1911	15.6116	20.6909	19.4203	21.6655	15.7337	18.5192	24.8864	14.396	30.6407	12.2076	15.9227	15.0119	21.7412	9.84968
ABCB10	63.069	40.5072	64.395	39.2838	74.1756	80.0975	40.8791	79.1821	61.3697	46.591	52.3618	50.9238	65.5481	37.8465	57.5692	46.1344	57.2745	35.2426	51.9004	46.5468	51.0094	61.2251	63.163	117.455	49.6411	57.6661	38.03	53.5894	65.4263	134.131	38.4312	85.4857	83.1322	50.768	47.4445	48.6588
ABCB4	2.84476	1.99609	0.38567	1.38214	6.40561	2.21471	4.80171	4.13128	5.72619	1.86141	1.13709	1.77646	4.39234	5.55088	6.42355	3.19336	4.9735	1.59656	2.19814	4.91508	5.57972	6.98245	3.09216	3.68987	2.14627	1.71043	4.57604	6.61398	4.94401	2.50528	1.59715	6.12	3.74652	7.34758	7.97428	0.832367
ABCB5	3.62344	3.17218	4.47125	1.61688	3.32376	2.53926	2.04416	3.18259	2.62843	3.16195	3.64702	3.16775	4.10571	2.36693	3.27092	2.89072	2.21273	1.28918	2.45288	2.3957	2.02166	4.07702	2.8874	3.45641	4.66432	3.33535	3.13252	2.81207	4.20333	4.27168	2.61017	3.53341	3.17214	2.63721	2.12121	4.00819
ABCB6	4.71353	2.10733	2.24507	2.04833	3.55682	2.96775	2.99583	2.49952	2.55568	2.03873	2.58425	2.41103	2.16409	2.8154	2.93746	3.10022	1.96216	1.96029	3.74221	1.344	2.8255	3.25198	2.69885	3.03673	2.75345	3.69508	3.0655	2.71431	3.04466	3.23854	2.35438	3.26594	2.90558	2.24671	1.81879	4.7275
ABCB7	16.9778	16.0219	16.7287	22.7443	18.8761	22.5273	21.345	17.4051	18.1069	16.4252	16.1412	16.5621	17.8299	19.4001	17.3763	17.5877	18.5002	19.8323	18.7819	18.0979	16.1632	18.3381	16.7429	18.7597	15.2662	17.1586	16.7809	19.7774	16.2194	16.7891	16.2721	15.5429	17.6694	18.0206	22.2427	13.3526
ABCB8	3.66188	4.36477	3.60472	4.86005	4.29312	2.75786	5.4736	1.84362	3.06286	3.19015	2.96754	3.33147	4.90079	4.55913	5.08839	5.75772	3.13616	4.83754	4.90917	2.37617	3.02385	2.20498	1.96088	2.55187	4.15407	5.48425	4.84895	2.96823	4.32061	2.80441	4.99564	4.01524	3.99966	2.62866	3.38531	4.2312
ABCB9	4.71141	3.54425	4.37256	2.93851	4.29074	2.85192	2.64137	4.42751	3.62431	3.91127	3.69971	4.20558	4.95303	2.78793	4.52082	3.24465	2.37651	2.06086	2.97945	3.6147	3.50982	4.31662	4.02886	3.86368	5.41586	3.93373	4.72785	3.89967	5.15352	4.51922	3.16591	4.7668	4.69378	4.56785	3.93247	6.21258
ABCC1	45.3008	42.3718	42.6267	63.469	44.4648	39.6867	50.4426	28.4446	37.2952	38.5043	39.3903	37.6935	48.0084	50.0932	59.8181	59.8048	45.626	55.8728	39.1024	37.8559	48.5975	43.6954	35.6032	39.554	45.6601	52.752	48.9099	47.2351	50.202	41.4747	48.5472	40.5231	50.1271	51.0847	44.8014	75.7055
ABCC10	18.491	13.8129	15.2938	18.96	16.5251	13.4409	16.1563	9.71809	13.9855	15.283	11.5107	14.8171	17.5719	15.4133	19.0003	19.0876	13.5267	15.4269	15.851	12.1412	13.6793	13.7077	12.5195	12.7249	13.8123	20.0094	18.3295	15.0992	22.2909	16.9387	18.2206	17.259	16.3024	12.2882	13.8923	20.1506
ABCC13	31.6235	22.8086	24.0078	4.01733	20.1876	39.597	8.13349	25.7804	20.2085	39.7963	39.7101	22.8443	27.7927	20.7062	29.8134	19.015	43.3775	8.79402	32.2393	23.111	28.6545	30.0547	22.0848	47.8032	28.4207	30.8421	27.2691	14.0036	54.5922	44.9518	11.5598	20.3398	28.6396	17.0214	11.7791	48.7302
ABCC2	6.26454	3.43327	5.66956	1.82492	3.30502	3.19331	2.68593	3.81224	3.28807	4.11751	3.99369	4.21986	4.09474	1.8122	4.03282	3.09659	3.00945	1.69563	3.24836	2.50637	3.9238	4.04247	3.28071	4.48302	4.18868	2.76927	2.9703	3.74255	3.94341	5.721	2.28017	3.85333	5.316	4.3072	3.23485	3.22542
ABCC3	16.8183	9.10215	11.4998	16.4014	34.2308	9.90768	11.6952	15.1933	20.1982	11.545	18.97	17.5565	15.3582	13.7306	26.6001	11.6112	15.3897	14.3831	17.993	16.836	36.1742	9.63504	18.4998	37.4694	19.8495	20.4652	18.8279	14.123	28.8531	35.7163	13.4022	52.6909	24.5604	13.5531	11.8962	37.7194
ABCC4	86.7051	47.5867	73.2843	41.4161	66.5093	125.933	48.3061	99.6182	75.3778	78.0473	73.5228	87.2527	81.4435	68.2343	86.6109	86.7529	88.6361	38.9164	80.7449	92.3124	113.85	96.321	82.6587	153.285	78.9965	84.8155	65.2958	76.0447	121.354	178.062	49.9564	126.933	144.57	120.538	38.3417	128.497
ABCC5	58.8624	57.1147	46.2314	34.0012	49.9161	35.6199	30.3795	47.6842	29.2097	64.4706	44.2357	42.4841	32.2098	34.6608	37.8111	43.3039	38.7427	29.8398	34.3642	49.0857	38.842	44.8347	29.6395	47.509	90.3855	39.9644	28.6875	56.3963	46.6008	41.1314	53.0864	43.6171	47.8187	36.5795	34.2794	54.6588
ABCC6	1.50591	0.612133	2.06484	1.7865	2.16292	2.96194	1.03775	0.812444	0.833277	1.52088	0.776552	1.99888	0.709326	1.08446	1.07722	1.06445	0.443497	0.698202	0.928102	0.640263	0.863956	0.805922	0.377847	0.965574	1.80009	0.760193	0.832953	1.03243	0.857263	0.897412	2.3948	1.26286	0.784743	0.5384	0.451374	2.45652
ABCC9	177.815	140.727	149.538	91.4916	174.881	125.738	96.6323	206.746	132.148	177.929	155.848	167.407	152.841	85.7156	143.461	132.396	143.526	62.5674	93.3089	165.235	158.151	208.475	189.321	175.116	160.024	119.823	132.966	184.364	163.594	153.698	110.71	146.817	178.381	193.986	147.947	126.462
ABCD1	3.29872	2.3953	4.09468	5.24425	3.98647	2.78689	4.63934	0.999932	3.04034	2.7821	2.9398	2.41135	4.77183	4.61635	4.926	3.62882	2.53427	7.64697	3.51702	1.49731	2.0519	1.83749	2.94132	2.58636	4.81179	3.90956	5.40747	3.38765	3.66909	3.73922	6.03208	3.82095	2.91114	1.64687	2.45748	8.98263
ABCD2	26.995	41.8113	20.7184	78.7406	23.1692	39.8293	39.4547	35.2788	30.2457	31.0112	23.4352	31.7917	38.2391	52.0198	37.2427	46.8359	49.6083	54.759	42.6927	31.3133	28.6545	45.8269	28.7722	31.5191	19.3856	30.4892	32.851	28.2627	35.9708	21.2388	30.9902	28.8514	36.9336	45.384	37.765	8.35835
ABCD3	28.2358	32.0971	30.5176	35.9221	30.9718	36.9843	33.4724	30.0292	34.5247	30.8999	31.8663	34.0764	28.6954	39.0486	30.0502	31.7401	35.7015	36.6556	37.3439	33.4291	29.4825	27.1581	30.8085	31.3467	25.1321	30.5706	29.2714	31.5213	29.6956	26.1745	35.2597	28.1714	27.8204	33.7292	39.8463	15.5028
ABCD4	9.32114	8.4634	8.60933	9.04777	9.26769	7.98327	10.1536	6.03084	6.86891	8.04955	7.46044	6.91676	9.89832	10.4726	8.98588	9.45912	8.33141	9.80807	10.1359	7.22615	7.41562	6.83545	5.80723	6.58659	8.89662	10.2355	10.1041	7.77546	8.94983	7.10451	10.0949	9.84381	7.088	6.96753	7.99936	8.42772
ABCE1	45.0308	60.7055	48.0096	77.7795	44.0556	64.3016	72.5609	63.7769	68.1346	47.9635	58.7406	54.7947	53.3929	78.0625	54.2674	56.102	71.213	82.7702	64.6032	61.9756	50.9734	52.5455	61.2021	47.9342	40.5371	53.1863	60.7769	56.8154	51.3357	42.5052	64.7982	49.1219	47.4993	59.1249	77.9373	20.9132
ABCF1	32.8661	35.2908	30.2376	45.2388	28.0075	36.0554	45.8847	23.1547	34.0518	25.9292	32.4141	31.7282	30.9846	40.1928	36.5931	33.869	32.6604	54.2603	38.0522	25.8774	27.4306	24.8428	28.8853	28.1741	27.5899	38.2811	37.573	27.0367	29.0098	35.7843	39.4054	29.7257	29.314	30.6255	31.8219	34.4739
ABCF2	20.0041	27.8121	24.5341	33.2825	19.9013	23.7176	32.8416	18.3066	26.9802	19.8828	21.4384	25.2033	23.4787	30.8458	26.1998	27.2669	25.9775	33.9792	31.1403	24.3476	18.755	19.4755	21.4943	22.6565	23.0886	27.0135	28.6111	22.424	25.7865	21.0148	30.8057	23.6368	20.1502	22.8972	28.4316	21.4276
ABCF3	12.7107	16.98	14.7339	18.8255	13.2542	13.9635	18.6794	9.18687	14.8864	12.7235	12.8963	12.6913	15.3472	19.7435	16.8079	15.8216	13.495	20.4972	16.9257	13.2154	10.6555	10.8779	11.4259	10.4489	17.8625	16.507	15.8924	13.5829	16.3909	12.5264	20.5422	15.4457	12.7331	10.1663	15.0458	14.8786
ABCG1	14.2759	13.3639	20.619	14.6637	22.5924	13.9594	15.1662	13.1635	16.4665	21.5064	18.6195	19.6503	21.362	8.95515	24.6018	12.5093	20.296	14.4814	17.3394	15.3224	17.2629	15.1288	9.9462	15.6157	37.5389	17.3023	19.8061	16.5398	17.3459	27.702	11.1212	20.1374	10.9046	8.43515	17.8035	38.0693
ABCG2	10.9554	3.40665	4.79463	1.24863	10.8009	12.3088	2.19758	6.68704	8.31025	5.93515	7.43271	6.78984	8.09276	5.2077	6.52288	6.26576	9.18673	1.8785	4.81148	4.55703	5.57972	16.1331	12.7457	29.6914	7.85811	8.09062	4.51892	6.38814	7.92111	13.7977	2.90203	10.9771	14.9101	11.0214	9.20302	18.4855
ABHD10	20.5489	18.5503	17.2187	22.5906	17.9221	22.7886	22.7694	18.53	25.7865	17.9538	18.9423	19.2908	17.3462	27.1449	19.4063	20.4665	22.7768	24.8194	23.056	21.3204	18.2151	21.8293	24.3225	20.9667	15.6816	20.308	22.6454	19.9065	18.1054	16.8265	22.0762	21.0476	19.2895	22.8345	22.9699	11.9306
ABHD11	6.77084	3.68291	4.09188	3.78681	5.14663	3.10767	3.71412	4.23377	4.26548	4.0641	4.63213	3.81754	4.97689	4.24342	4.79906	4.12234	2.91536	3.74901	3.89192	3.91123	3.55734	4.72197	3.98549	3.67884	5.52145	4.34667	3.8129	4.67657	4.44748	4.96755	4.14099	3.87794	4.17433	4.44307	3.86301	6.95304
ABHD12	4.84215	5.00352	5.1446	8.01045	5.48565	5.54475	7.91536	4.71843	5.81042	4.56265	4.60384	4.06121	4.44941	5.57014	5.33198	5.39484	6.304	8.62778	6.25248	5.01273	5.11174	4.15272	4.82679	4.68993	4.84641	5.48425	5.68673	6.35588	4.62922	4.59924	5.14074	4.50095	4.40469	4.21219	4.01222	5.47975
ABHD13	60.7388	56.6356	68.2797	49.4458	61.637	57.4215	48.1433	83.0256	64.0948	71.1106	62.3183	57.7137	53.7798	55.8541	52.7785	52.9323	62.3114	50.0544	50.3373	73.3031	69.0085	65.3778	73.9856	54.2446	53.9336	49.0324	48.6418	62.849	47.0123	58.6309	49.148	57.1524	53.9954	67.9968	62.9416	30.4508
ABHD14A	2.86988	3.68584	2.88203	3.69499	3.27776	1.96359	3.53831	1.64676	2.86805	3.04844	2.28916	3.2439	3.88936	3.87297	3.41193	3.1561	2.935	4.42477	2.95698	2.79541	2.38092	2.57248	2.88061	2.985	3.40253	4.13273	3.87053	2.26489	3.70681	2.54828	3.23514	3.36827	2.38385	2.48899	2.89958	2.65005
ABHD14B	11.5304	16.1018	12.284	18.0379	9.02918	11.8152	20.4701	7.34325	13.6702	11.0171	12.5358	12.374	14.251	17.4544	16.023	16.0636	15.5858	21.8604	15.4602	10.058	9.35952	10.2899	7.20247	8.41429	11.5968	15.8555	14.5722	11.7439	13.4762	9.49761	20.024	14.3124	10.2776	9.78622	15.1963	9.88436
ABHD15	10.7717	16.6183	16.5299	20.3208	10.8112	14.5118	15.4875	10.1265	11.354	12.1782	11.5612	15.3136	12.0305	16.6629	16.5384	15.6429	13.5381	20.1142	18.3093	12.1617	10.9892	11.9205	11.0839	12.6469	14.1141	15.5544	15.2181	11.6809	14.281	11.4472	15.4728	11.287	14.2132	12.5441	12.7794	12.2701
ABHD16A	18.491	17.9648	22.2215	19.786	19.6598	14.6602	16.9092	11.2805	15.9674	15.5798	17.4724	15.1661	18.9583	18.7897	18.7837	16.3539	14.2869	19.3834	21.8104	15.5265	15.5487	13.9281	16.3281	19.0701	23.0204	20.8239	17.6695	13.6151	19.237	20.0048	20.2935	19.1695	14.6064	10.4513	13.5162	29.9305
ABHD2	358.41	333.449	454.225	274.827	335.029	292.21	189.684	308.556	253.219	350.298	511.011	384.225	279.955	228.584	268.549	222.418	243.895	256.866	267.173	312.677	416.807	322.859	220.806	298.289	444.155	269.009	281.233	271.871	294.937	265.865	262.905	340.876	351.069	233.16	215.338	554.272
ABHD3	71.5731	68.9315	62.9251	40.4941	78.2643	50.164	40.1669	89.8376	61.5949	91.5869	67.3936	72.7529	56.6835	38.8003	52.8597	54.8196	60.2526	37.4868	47.4553	76.6226	73.6163	73.1687	96.7997	64.7624	75.2232	51.8017	43.1955	70.6244	55.4125	84.6933	47.5104	50.579	67.9605	68.6302	41.376	50.6717
ABHD4	14.587	14.3984	20.6134	12.2558	16.8658	13.0055	11.8018	13.3741	12.9721	18.3248	15.4201	19.0369	14.1865	9.09917	13.6683	12.5073	11.3092	10.5728	13.1888	14.7778	17.4591	15.1776	13.6885	17.9666	20.8742	12.2445	12.2112	16.422	15.2936	17.163	11.8983	17.6152	15.7708	13.4283	11.836	30.4854
ABHD5	128.499	93.4168	204.979	44.8354	136.138	84.7678	45.3963	159.958	102.989	191.075	136.174	178.916	74.189	47.2699	78.0852	74.7052	93.2295	39.3819	85.7762	107.676	134.957	106.942	112.374	125.732	194.479	83.4312	79.7411	116.887	96.7679	134.425	80.6557	97.4667	87.3589	105.273	71.9636	130.508
ABHD6	4.56978	4.07202	3.8497	7.47257	4.87235	6.41565	5.61604	4.3747	6.12571	4.26589	4.68704	3.20455	3.54663	5.83721	3.59977	3.74978	4.37162	8.14569	6.44787	3.93858	4.06779	4.11597	5.31701	3.89678	4.56947	4.37111	5.55979	4.54913	3.87483	4.44967	7.52455	4.63048	6.12606	4.05384	4.03729	3.2601
ABHD8	0.968431	0.904892	0.944926	1.03732	0.477013	0.435451	1.0174	0.124991	0.517983	0.593515	0.748818	0.444195	0.677083	1.06825	0.73078	0.943492	0.348462	1.52939	1.19676	0.358052	0.287985	0.367497	0.414802	0.517272	1.55777	1.14029	0.837777	0.48395	0.445777	0.673059	1.20227	0.744762	0.278457	0.190024	0.501527	1.42196
ABI1	100.929	104.648	113.496	109.034	112.507	102.07	103.246	133.585	112.628	120.113	118.369	118.029	101.498	112.879	94.2164	97.7601	110.526	113.075	106.365	122.584	120.774	115.174	150.573	107.489	105.375	97.4947	94.6434	109.179	98.6196	115.358	100.099	102.971	97.612	113.286	108.806	77.0633
ABI2	25.4864	27.983	19.5439	23.987	24.9662	28.7839	33.0563	30.9141	36.3489	29.5856	26.0846	27.5296	30.7064	25.6725	28.7765	32.8655	38.0609	26.5275	28.8034	34.7851	36.2934	29.2796	29.0071	34.7262	24.5284	30.8777	25.8348	31.0889	29.2436	45.203	29.029	31.6611	26.3279	34.1986	36.5606	18.8857
ABI3	8.4435	8.86262	11.0591	32.3107	7.46185	10.0154	12.3512	5.78085	10.3371	8.23503	11.1768	7.61478	12.0908	12.6282	6.30636	9.53169	7.41274	23.8719	14.9229	7.6493	6.62366	6.5047	14.2918	5.4486	9.72744	11.4029	11.2465	7.22699	11.6931	13.4612	20.2728	8.64571	11.7205	5.85906	5.49172	14.9826
ABL1	17.8857	16.98	18.1636	24.7421	13.9697	18.4051	23.4409	11.8117	17.4538	13.8363	17.6943	14.9123	16.121	19.9724	17.8094	16.8861	13.9068	26.6148	19.4413	13.606	15.4792	13.9281	14.8575	13.4146	16.4778	17.8645	20.589	16.4543	17.4196	16.3778	22.242	18.1333	13.7204	12.4149	18.6568	18.0693
ABL2	43.7056	50.7897	48.4243	42.3804	42.8566	47.1608	50.9359	40.676	52.5613	47.3599	43.0271	49.0703	44.8732	43.0584	46.5604	51.5948	50.5847	46.5892	47.235	48.0073	48.6569	54.9629	47.9356	41.549	48.6019	46.0389	43.5218	45.1638	40.3757	47.0603	45.1436	47.2017	40.4285	54.6011	47.4063	44.8649
ABLIM1	113.795	222.268	148.915	126.448	173.311	162.714	223.157	159.092	230.637	138.647	157.241	172.236	174.618	178.569	187.729	196.111	259.604	197.477	197.71	209.005	176.178	190.401	147.256	176.044	130.761	183.019	203.91	179.411	162.706	140.333	164.612	180.003	151.175	199.373	297.937	67.4956
ABLIM2	0.605269	0.77182	0.38497	0.307355	0.919955	0.377391	0.813919	0.218735	0.45042	0.7048	0.41601	0.824934	0.902778	0.743958	1.0285	1.01607	0.760281	0.781321	0.415204	0.651004	0.431978	0.587996	0.301674	0.413817	0.726961	0.733043	0.609292	0.548477	0.994425	0.897412	0.559677	0.68	0.582229	0.665083	0.451374	0.312138
ABLIM3	7.8685	4.87045	6.3695	6.74261	16.6955	10.3928	6.18578	18.3425	14.9765	11.7219	10.4002	13.548	13.7996	7.22974	12.9375	8.08017	12.5763	5.70198	7.44924	14.257	34.5222	14.0016	17.2708	42.5887	12.8084	13.3034	5.88983	8.32394	15.7051	26.2119	5.36876	26.3581	15.6696	13.7767	8.02443	30.7629
ABP1	2.46617	2.31599	3.48153	1.39923	2.63482	1.45063	0.989115	1.81144	2.06315	2.43638	2.12359	2.61219	2.87889	1.78111	2.33498	2.85951	2.26849	1.2285	1.42708	2.66098	2.57639	3.63345	2.25652	3.02638	2.4914	2.64927	2.68266	2.14809	2.62048	2.33215	1.94871	2.05133	3.13113	2.45986	2.12923	5.80923
ABR	79.6837	67.5475	80.3187	89.6325	68.2129	62.9953	67.3721	45.8406	68.0585	68.6252	66.8389	71.2616	71.1583	70.4852	70.236	64.0849	52.0159	88.6052	60.5867	51.3968	55.4732	47.4072	62.2203	55.8653	89.8663	66.0825	73.0389	65.3333	69.2326	72.3913	81.6921	62.6248	65.235	46.6825	51.883	138.867
ABT1	10.5317	13.3072	11.3041	16.0401	9.36991	11.4959	16.8278	9.09313	12.0037	11.4252	9.65143	11.4856	13.9931	15.4705	13.9119	14.2975	12.4179	20.2479	15.6068	12.4016	10.2595	10.0327	11.0111	9.86265	12.6353	13.0862	14.8515	10.5824	12.8247	10.2081	15.6917	11.5924	10.6826	10.0396	14.4189	10.4046
ABTB1	58.6506	41.1992	68.2797	15.1372	60.0015	24.8207	17.1737	27.0294	25.246	57.6823	42.2943	45.2127	44.4941	20.2776	36.8096	31.2804	26.5148	18.3195	35.39	33.2338	42.5498	36.1985	25.68	44.1405	93.2588	43.6839	34.5768	39.2	48.2468	56.537	32.8344	42.6133	39.2119	19.2874	23.1956	140.393
ABTB2	1.45265	0.691976	0.76994	1.63282	1.39697	0.899933	1.60749	1.78113	0.765714	0.890273	1.44217	1.87197	2.19246	1.22085	3.30204	0.556419	1.01371	0.914312	0.952526	1.04161	2.62787	1.72724	5.95806	0.758665	0.86543	1.16744	1.29475	0.9679	1.20017	1.72004	0.746236	0.841905	2.88583	0.981789	0.426298	4.36993
AC2	14.9184	8.80274	20.2074	7.04919	14.4201	10.2604	7.76011	18.1931	10.6536	14.7633	8.96418	13.877	15.7048	6.95486	10.2899	10.3022	10.1054	5.49768	7.32883	11.0335	13.3784	13.8219	14.2526	14.7616	11.5635	10.5042	11.2605	13.4041	10.9946	10.5199	10.7388	12.5946	10.5014	16.4342	9.93024	8.63407
ACAA1	22.3956	21.4513	25.583	25.3758	21.9085	15.444	17.7434	19.1549	18.6249	19.957	22.3259	23.3203	21.8924	20.1059	18.3778	15.8942	15.6174	18.7683	20.003	19.3348	20.339	20.3594	17.0069	18.5183	29.5977	17.8645	22.62	20.0033	21.0887	18.4343	21.4958	19.04	26.175	16.437	15.5724	36.4507
ACAA2	21.3055	25.9757	22.1883	43.7789	14.8896	28.5366	29.3214	22.1547	23.5344	18.2135	26.902	20.3695	18.0878	31.6087	21.2738	18.9424	22.7134	38.0021	32.3126	23.6315	23.6148	22.3071	27.9049	17.0355	21.1511	23.5117	24.6763	21.3261	28.804	22.3605	26.6572	20.3676	21.34	24.9881	24.5999	18.0693
ACACA	24.603	24.2993	25.1277	34.5583	21.8077	28.0341	32.5909	25.4504	26.1413	19.4632	24.5177	19.8206	24.2254	33.1738	24.8194	26.5625	24.234	38.5075	26.7196	21.1251	22.0273	24.332	23.5608	22.9286	17.7572	23.9189	29.6015	26.4695	26.3334	20.5937	29.808	21.4942	25.47	26.4782	30.9442	20.2914
ACACB	9.71275	13.5465	10.6735	12.4729	12.215	8.07036	12.9584	9.09157	7.74407	10.9062	8.37566	10.4595	12.2813	13.1553	16.2317	17.5543	13.4316	13.2371	13.604	11.8623	11.0514	9.56081	6.97169	6.55314	12.2147	15.6662	15.2506	9.32765	13.4361	12.5638	12.8703	14.9555	9.17618	11.8771	12.3376	16.6349
ACAD10	17.462	13.4935	13.9989	15.0412	15.6392	13.4119	13.4907	11.593	13.355	11.6477	15.6142	13.7701	13.2837	14.078	12.1797	14.7572	12.7981	13.4487	10.6976	10.9369	12.3474	13.4137	12.3686	12.2766	15.0585	13.5716	16.2732	13.4538	14.5731	15.1438	11.5667	13.9562	13.8976	12.6049	11.6856	15.815
ACAD11	12.1568	14.0173	7.82784	9.87033	9.54129	9.47832	10.6703	13.1728	11.7346	11.7575	8.83522	8.40449	12.1324	6.81732	11.8892	12.6924	11.8867	7.50866	12.2412	11.7903	10.0295	13.1814	10.8946	12.4649	9.13029	12.3651	11.1259	11.0844	14.4188	8.73893	11.5428	7.71897	12.4506	13.8458	12.8115	5.59836
ACAD8	13.5883	13.4935	14.0339	15.5022	13.3564	13.0926	12.0663	12.4367	11.9587	14.2815	13.3678	12.7865	12.8323	13.3531	11.5571	14.8056	12.513	12.2019	16.1441	14.6801	12.7074	13.8914	12.6326	11.5179	14.7469	15.1496	14.5722	14.454	14.1963	13.2742	15.2357	13.9562	15.2645	12.3515	11.1841	13.526
ACAD9	12.9528	9.63444	9.16928	13.4468	10.8691	11.583	12.921	9.59309	10.9227	7.82698	10.1506	13.9604	12.2842	12.7236	12.1255	11.9025	7.15931	13.4321	11.357	7.454	8.63956	11.0249	8.03207	9.5178	10.5929	9.71961	12.3636	8.74336	12.3446	9.60979	12.7067	11.6571	10.3535	8.076	9.77978	11.0289
ACADM	22.8489	24.5386	15.4688	29.0643	24.3277	28.7978	27.1442	26.5607	23.2417	22.7391	19.913	23.7962	16.5727	32.0283	20.2453	26.2484	28.6373	30.6544	27.5011	29.9788	27.5386	22.6378	28.018	21.2426	20.7011	22.6972	25.6664	20.1001	20.5743	25.7632	25.6141	24.221	23.6942	29.422	29.4396	9.32945
ACADS	1.87633	1.41057	2.20483	2.36279	1.83991	1.59665	1.9941	0.781197	1.05849	1.52088	1.49764	1.14222	2.70833	3.14751	2.16527	1.88698	1.23546	4.02297	2.54007	0.292952	0.683965	0.918743	0.867313	1.24145	2.90785	2.41633	1.90404	1.35506	1.57736	1.64526	4.1043	2.00762	0.936629	0.570071	1.4795	2.42774
ACADSB	42.6082	44.8859	41.3773	34.6939	48.3399	39.7854	39.4859	48.5279	41.622	44.2121	45.796	42.0843	41.9447	38.4323	42.5311	42.7579	47.6021	40.0529	37.508	48.8413	42.4116	46.8486	41.6412	44.3626	40.5513	38.5114	42.7721	45.4842	42.0001	35.4414	41.556	42.2377	46.998	47.0609	47.8527	25.7982
ACADVL	76.4152	58.9245	62.0502	63.8915	53.187	51.4413	53.7187	28.5605	48.81	55.7905	58.796	45.8473	48.6855	56.0257	59.8969	60.1174	42.0372	57.718	75.9334	46.9374	51.7654	48.1054	42.159	43.3819	72.2807	61.4399	55.4964	44.0717	67.278	63.6041	70.8379	64.5029	53.2866	43.262	41.1754	71.8957
ACAP1	46.8781	50.6474	57.1505	50.0029	40.8869	31.5589	63.4043	20.2486	35.876	33.9788	36.7198	35.5991	57.81	60.2033	60.0593	54.9403	34.0543	70.9174	57.0783	29.9788	29.8785	26.4966	20.4007	24.1738	57.3607	58.3991	52.2722	28.2627	53.8704	33.5034	58.1235	53.6552	33.9465	22.4861	35.2323	61.5952
ACAP2	373.475	365.893	447.572	373.937	385.025	387.399	313.336	466.186	390.214	458.281	419.139	393.86	335.695	333.194	326.269	307.55	356.556	303.646	336.398	410.452	400.541	372.613	493.672	385.258	480.869	299.414	308.25	402.666	295.082	391.733	331.048	343.851	384.825	389.076	368.05	287.808
ACAP3	8.86719	4.39139	7.76939	5.78212	7.35964	4.41257	6.0637	1.71863	4.3916	5.74968	4.46517	4.44195	6.19048	6.81007	8.76936	7.6689	3.13616	6.66617	7.03404	2.66912	4.24778	3.01348	2.0363	3.75884	8.37737	8.36212	6.77838	4.80724	7.74966	5.721	9.99127	7.18857	4.27812	2.1536	3.58592	11.0635
ACAT1	11.6487	12.3757	11.6646	20.0459	9.77844	13.9655	16.8888	12.2804	12.4802	10.8962	11.7872	11.5231	11.7974	17.3209	9.96838	12.6834	14.446	21.4212	13.7034	12.9771	11	10.4457	17.7886	10.502	9.0704	11.916	13.1	12.4075	10.3551	10.1325	13.8883	10.1113	11.5433	13.5351	14.6446	6.64576
ACAT2	5.75006	8.51663	9.69424	12.2558	8.10923	8.9703	13.9994	9.12438	11.5533	7.60442	9.40182	8.85218	7.67361	14.4213	9.50013	9.60427	9.91533	16.2415	10.3801	11.1322	8.49557	8.59944	9.80441	7.34526	6.88882	10.2355	9.82484	8.80789	7.9554	5.90796	9.65961	9.61714	8.91063	9.1528	11.0336	7.17916
ACBD3	40.5833	38.0055	37.7621	49.9068	39.0129	46.0417	47.309	47.7155	51.3479	40.9897	44.7626	34.8059	37.0461	57.0177	44.2528	40.4734	43.6528	49.4227	38.101	46.0586	46.1497	45.4594	48.7958	34.6917	35.6557	35.1318	44.5291	45.459	34.462	36.7191	42.8257	39.8286	38.9081	45.6373	53.5631	20.5664
ACBD4	3.18493	2.31573	2.01584	2.36279	3.65972	2.17377	2.34694	1.37803	2.66266	1.88627	2.35018	2.50717	3.35479	2.74578	4.16599	3.89517	2.64578	3.12462	3.12477	1.59561	3.00405	1.69049	1.43295	2.11875	2.99958	3.73906	3.44631	2.32296	3.01619	2.16987	4.01143	2.85568	3.0281	2.05669	2.77821	3.53687
ACBD5	35.795	37.8064	39.0895	63.0814	33.0901	39.6255	36.6046	38.0821	37.1588	38.2725	39.6216	35.4639	34.8024	44.6165	32.5527	45.2676	36.2711	47.9964	43.2925	34.6097	36.9622	34.2915	44.7368	43.2812	32.678	35.9232	33.6626	34.6257	37.3616	35.4672	38.9745	33.1202	31.5467	32.2929	33.0193	26.3715
ACBD6	7.62639	8.14403	6.89446	8.93251	7.49593	7.95424	9.38042	7.43699	9.14353	7.49313	6.96123	7.20231	8.64088	9.30901	7.33486	7.45117	7.95127	9.32598	9.08563	8.95131	7.27163	7.90119	7.54185	7.51768	7.06191	8.82367	8.50471	7.25925	8.94983	6.73059	9.14139	8.22476	6.25263	9.05779	9.70455	5.16761
ACBD7	9.50999	6.40424	6.81152	4.68294	7.21551	4.86805	4.56364	6.98921	5.7048	8.31626	6.70025	7.2131	6.97976	4.90402	6.00917	6.83355	5.30644	4.08681	5.14852	7.73719	5.55884	6.29008	6.57499	6.47072	7.82834	7.40021	6.44479	7.51155	7.13586	8.70266	6.40271	7.30288	8.47396	6.72684	4.93427	9.55765
ACCS	7.5356	4.97691	14.7688	5.24425	7.56407	5.45766	5.14804	5.78085	5.42756	5.82387	5.29719	6.25046	6.41617	7.30605	6.41462	5.41903	4.56169	3.59075	7.03404	7.454	7.37962	7.05595	5.92036	7.96598	4.77718	5.42995	8.27622	4.61366	8.02398	7.85236	7.62819	7.96571	7.39178	6.39746	5.39142	7.17916
ACD	3.8132	2.71468	3.67471	3.72668	3.64575	1.91599	4.19168	1.34366	2.95025	2.29987	2.44059	2.88727	4.22371	3.89147	4.19522	3.89493	3.26287	4.42195	4.24973	2.27852	2.55587	1.91099	1.31982	2.34497	3.77328	3.93671	3.52882	2.00033	3.80625	2.8792	4.82981	3.5619	3.21492	1.8369	2.73332	5.09825
ACE	1.58853	1.99848	1.92625	0.833893	1.50907	0.436032	4.14732	0.780884	1.07966	1.11989	1.36063	2.02902	1.54343	3.74669	2.34174	2.34567	1.98687	2.68625	1.47275	1.12949	1.08966	2.00249	1.28174	1.38767	1.54047	1.8117	1.47373	1.83353	2.43463	1.01333	1.76215	1.29524	2.16412	1.96263	0.673551	1.5652
ACER2	2.78424	4.01879	3.70971	3.74589	8.82475	4.4416	4.57829	4.21846	4.90958	4.37718	6.01827	4.28331	5.64236	4.59728	5.27785	5.03196	4.78343	3.74037	5.27553	6.77045	7.41562	5.47571	5.2793	10.5868	5.60799	4.75121	3.93501	4.32329	5.45219	8.56281	3.62754	5.89333	8.07526	6.30245	5.0905	7.14448
ACER3	24.4529	17.6188	27.8928	32.0226	23.3396	27.3463	18.2928	32.1541	26.4847	20.773	27.7617	27.4132	23.6979	26.6299	20.949	18.6521	21.1928	20.9959	19.9298	24.4452	26.2787	24.1078	32.5054	28.7603	17.4817	21.8827	20.919	26.4882	18.7912	26.698	25.6415	22.44	27.6938	23.1047	21.5657	20.4624
ACIN1	119.692	124.263	129.14	124.248	120.173	106.105	115.575	102.149	112.537	117.887	114.153	114.602	123.294	96.5428	126.858	122.654	108.182	112.061	100.333	110.117	113.574	111.609	108.037	110.972	127.876	117.26	119.65	112.728	124.475	122.011	113.366	121.036	117.914	112.621	111.715	158.531
ACLY	68.6678	74.973	64.745	118.063	63.4769	60.789	96.2866	54.8088	75.4454	65.9915	75.7415	60.474	71.255	97.934	54.5378	81.8661	70.326	119.127	85.3854	70.1132	66.0206	65.047	67.7636	65.4176	74.6693	77.5397	84.2601	68.9145	74.4447	66.5581	96.2645	68.3238	70.3231	66.2866	73.7746	86.0459
ACN9	3.05661	3.93894	5.49457	4.28376	3.10059	4.55772	4.80212	5.1559	4.59428	5.56421	4.68704	4.56887	5.41667	5.18863	3.87043	4.13685	5.417	4.80429	5.03129	3.77583	4.24778	8.04819	4.93991	4.13817	2.87323	4.15391	5.22976	3.90386	3.32618	3.66443	3.27515	3.72381	3.34149	4.33887	5.24096	2.08092
ACO1	7.50534	8.43679	7.7344	8.20254	8.41213	9.78314	8.34267	7.2495	10.4723	8.38341	7.1831	11.7394	8.12371	12.3993	8.3363	8.39466	9.40848	11.7198	9.13448	6.31474	7.16364	7.4602	9.46503	8.69017	7.68502	9.69246	7.81925	9.679	6.78952	8.1141	10.9448	8.19238	7.79681	6.74584	9.10272	6.83235
ACO2	29.2648	24.7781	27.6478	42.0692	24.3277	22.593	34.4898	14.4053	27.0702	22.6278	25.0993	22.2098	30.0174	37.6366	31.5047	29.2725	24.1706	45.8985	33.0209	19.9533	20.447	17.9706	21.9845	20.484	29.0785	27.747	34.8312	21.3906	33.5018	27.3711	33.4148	27.8152	26.3522	18.844	27.4085	37.7686
ACOT1	1.16363	1.97027	1.39114	2.67226	1.02626	2.02891	1.88402	1.45084	2.1145	2.906	2.29942	1.621	1.39995	2.7452	1.63938	3.4377	2.26944	2.31421	2.32026	2.1558	1.84815	1.71915	1.40203	1.35387	1.6502	1.36047	1.91673	1.83256	1.59211	1.97319	2.35583	1.97394	1.93629	2.02945	2.3306	1.30543
ACOT11	1.48684	0.89052	1.49753	1.25132	1.59663	1.10518	0.977517	1.00556	0.999933	0.815342	1.32347	1.26723	0.830233	1.64663	1.57605	0.948573	0.918673	0.977483	1.57655	0.705038	1.11666	1.32373	0.994016	0.893501	1.32619	1.88501	1.75629	1.24698	1.53999	1.09148	0.997055	1.07408	1.09459	1.20633	0.835544	3.7616
ACOT13	8.30581	8.88125	6.09582	8.34412	6.77938	9.16102	8.46374	9.61497	7.00291	7.55137	7.07633	8.95847	8.88978	8.50821	7.11319	7.47802	8.42518	8.97455	6.64301	7.41364	8.49521	7.29739	7.34878	8.6443	7.226	8.05587	8.22062	7.79902	7.11871	6.38247	6.6328	8.84648	7.44291	8.20997	7.74859	6.28402
ACOT2	1.3785	1.06378	1.51363	1.68834	1.1203	0.787006	1.81931	0.361538	0.430376	0.803472	1.30599	0.853807	0.695784	0.497689	1.04014	1.52168	0.835042	2.10774	0.97695	0.122714	0.563731	1.03708	0.483433	0.646245	0.703768	1.59885	0.901245	0.942089	0.396741	0.644267	1.3111	0.227962	0.19011	0.535867	0.879177	0.498033
ACOT4	0.393425	0.425832	0.419967	0.710759	0.170362	0.464481	0.549395	0.656205	0.22521	0.778989	0.27734	0.571108	0.515873	0.629503	0.73078	0.677379	0.760281	1.41303	0.78156	1.26946	0.971951	0.477747	0.301674	0.965574	0.0692344	0.705893	0.964713	0.322633	0.720101	0.299137	0.829151	0.550476	0.329086	0.728424	0.451374	0.485547
ACOT7	0.665796	1.38395	1.53988	3.11197	1.19253	0.870903	1.60749	0.468718	1.17109	1.22413	0.637882	1.42777	1.09623	1.64052	1.70515	1.79022	1.29881	2.36059	1.8562	0.488253	1.25994	0.551246	1.65921	1.17248	1.66163	2.06338	1.42168	1.00016	1.16588	0.934805	1.7207	1.23048	1.29103	1.04513	0.977978	2.44855
ACOT8	8.89746	7.29237	8.50434	8.18333	8.38181	6.61886	6.24683	5.93709	6.3284	8.75435	7.51591	7.55132	8.09276	7.11529	8.52576	7.88663	6.05057	6.46751	7.05846	7.29125	7.30763	7.86444	5.46784	7.06938	9.6582	7.65623	7.7177	7.22699	8.53834	7.81497	7.85642	7.73905	7.67023	6.61916	6.41955	10.0578
ACOT9	22.516	20.4399	23.0632	26.0868	20.5116	20.8146	21.7316	22.7484	27.0477	25.6324	25.7926	23.9548	22.6017	26.4963	24.0887	20.9504	18.0884	25.1851	17.9759	19.9858	19.691	21.5353	71.5722	25.8291	20.9434	17.7288	24.4986	23.4232	20.1285	28.792	21.8274	22.2781	20.9096	25.1465	18.7822	31.838
ACOX1	114.75	154.588	208.083	86.459	131.184	103.42	79.3339	147.881	101.581	160.586	165.993	159.834	108.964	91.7245	91.6189	79.3472	96.0805	87.2965	107.229	138.579	131.469	110.206	99.408	115.146	217.841	109.834	106.44	136.41	115.399	151.61	90.9494	115.696	117.041	95.5445	95.8849	174.621
ACOX3	5.629	6.20117	5.56457	9.66248	5.99674	6.12535	8.34267	4.21846	5.51765	5.41583	6.48975	3.99776	6.86756	7.21067	6.25223	5.99964	4.62504	7.92958	8.37734	3.02717	5.32773	4.99796	3.46925	4.72442	5.57337	6.38019	6.9307	5.83966	6.48091	5.64622	8.74755	6.57333	5.316	4.02217	4.78958	7.52598
ACP1	60.3756	55.6509	52.6709	38.6883	45.657	88.3966	41.4285	68.4641	51.9334	55.9017	67.6987	47.5606	66.999	71.345	66.2303	69.4556	76.1231	49.4892	57.3714	57.8743	84.0197	100.584	61.8055	132.077	58.2608	69.449	47.2709	69.3984	80.9256	92.3587	45.8106	64.859	66.6272	61.821	49.3252	82.8552
ACP2	6.68822	6.01487	6.26451	10.6614	6.13303	7.19946	7.12179	5.46838	6.50857	5.45292	6.43428	5.3938	7.5124	8.98472	6.68528	6.38672	5.1319	10.2403	6.56999	4.16643	5.00375	6.13721	7.88124	6.55211	4.63871	5.21275	6.04215	4.96855	5.00642	6.84277	6.48811	5.08381	5.54383	4.94061	6.0434	7.97685
ACP5	13.7699	8.49002	9.76424	13.1971	9.5062	12.3958	8.46476	5.28089	7.25176	3.93204	6.32335	5.07652	12.7034	15.2607	9.77079	10.5236	6.39903	14.7121	13.4575	6.21709	6.19169	5.99021	5.92036	6.89696	4.70794	24.2719	11.145	5.8074	7.64679	8.97412	7.81475	9.29333	9.82195	6.58749	6.49478	13.9421
ACP6	3.1474	4.71076	2.65979	2.80462	4.36127	3.62876	4.74108	4.84342	4.3916	3.82076	3.82729	3.90257	4.22371	4.06315	4.65534	4.57231	3.83308	3.88998	4.54282	3.12482	4.06779	4.37322	2.11172	3.82781	3.2194	3.55662	4.46814	3.48444	4.3549	3.3653	3.58608	5.14857	3.82246	3.64212	3.1847	3.64161
ACPL2	7.50534	9.98043	10.0792	11.6219	8.00701	9.60896	12.2088	12.5616	10.2245	9.793	12.1752	9.3281	14.0253	8.56505	8.71522	12.1444	10.1688	13.0664	9.64738	9.86272	8.42357	10.8412	8.97481	9.13847	9.03509	12.8418	11.2973	8.16262	10.0128	9.23587	11.1314	7.6419	6.98675	8.77276	9.42871	5.72252
ACPP	40.6136	24.645	33.5274	29.218	35.6056	26.7077	24.1327	38.9973	26.755	44.8846	36.2206	26.271	35.5308	23.5396	26.5787	21.4826	17.5498	20.1647	25.5961	31.0204	43.5218	32.2663	34.9188	34.4848	38.8405	18.5161	27.7736	29.4242	20.1285	36.1208	33.1445	30.9886	37.0318	27.8701	20.2617	31.2831
ACRBP	5.2961	5.00352	5.24959	4.51428	6.84855	4.99317	4.55795	3.90598	6.26084	4.11751	4.54837	5.58417	7.60913	3.09029	5.62971	3.82235	4.87847	5.13677	4.61609	5.89159	6.40767	4.00572	4.26115	9.34538	6.40418	5.15845	4.06195	4.29102	6.68665	8.74977	4.43596	9.16381	4.70846	3.19873	2.7584	9.95372
ACRC	7.35402	5.18982	5.63456	2.9775	7.70036	4.00615	4.59864	6.40581	5.0447	6.45448	3.88276	6.66293	6.64187	3.33827	6.14396	6.94314	5.73379	2.90917	5.03129	6.08689	5.14774	5.54921	6.33516	7.44871	5.71184	7.79198	5.17898	6.32361	6.27517	7.59061	5.30657	5.21333	6.32858	8.01266	5.04035	6.13871
ACSBG1	0.423688	0.133072	0.104992	0.422613	1.56733	0.348361	0.345916	1.37491	0.923361	0.741894	0.526946	0.951847	1.09623	0.438744	1.00144	0.580611	0.823638	0.315853	0.732712	1.33456	1.00795	0.587996	0.716476	1.34491	0.24232	1.19459	0.380808	0.77432	0.788682	0.972197	0.373118	1.55429	0.7088	0.411718	0.651985	1.45664
ACSF2	4.17636	3.64618	3.74471	5.20583	4.36127	3.42555	4.5376	2.28109	3.1079	4.04332	3.41128	2.50653	5.12649	4.52097	6.08983	4.18524	2.62931	5.96796	4.9336	2.79932	4.17579	3.60147	2.8282	2.31048	3.18478	5.21275	6.47373	3.93613	4.6978	3.62704	4.76762	3.82095	3.94903	3.13539	3.61099	7.1098
ACSF3	11.7725	7.02622	7.94438	11.3721	8.96104	8.07036	11.2117	4.15597	7.27428	6.82543	6.35108	7.0754	10.6399	9.91944	11.2324	9.87038	6.62078	12.8502	9.91604	4.58958	6.04769	6.61495	5.2793	7.27629	8.82739	12.516	11.0688	6.64625	11.3845	7.96453	12.0434	9.94095	7.34115	5.00396	8.04951	11.341
ACSL1	639.77	572.398	1474.12	266.669	488.53	325.601	232.089	929.811	503.84	902.069	1009.24	876.673	669.7	248.615	370.827	290.475	361.165	241.628	425.755	1008.02	768.633	681.083	913.469	580.342	907.386	386.422	442.956	384.45	344.174	585.898	323.431	435.621	644.224	643.167	356.41	689.408
ACSL3	29.749	33.6673	37.2371	32.3491	34.5835	34.5748	42.7104	47.3718	41.7314	36.7931	37.3577	36.4875	34.1444	44.5612	31.5047	28.1112	38.7743	42.3742	34.7306	42.771	37.6901	37.889	60.3348	32.2088	33.9179	29.186	34.3996	33.328	26.8152	33.8399	33.477	32.5429	33.9971	32.4307	39.3448	21.7803
ACSL4	144.175	147.604	233.257	166.683	175.814	153.308	124.998	191.174	194.491	196.899	212.775	160.45	159.953	137.976	121.255	122.291	143.408	146.639	138.116	183.518	193.67	166.585	310.196	151.147	181.948	115.115	133.333	155.38	123.617	188.344	128.85	131.24	179.276	145.906	133.231	157.872
ACSL5	41.2794	50.3812	48.1562	89.9206	33.7998	54.025	66.0902	45.5281	45.6726	42.4364	45.8997	41.564	50.2331	66.7845	43.4679	54.3597	51.2873	83.4518	53.1949	46.4492	45.8617	48.0686	70.177	48.4166	39.2559	45.8288	53.5923	43.7813	50.5785	41.094	49.5418	46.499	43.9203	52.7949	47.7454	35.7224
ACSL6	44.0482	41.8156	35.1964	20.6716	25.7216	33.308	41.5355	51.3402	34.928	37.6723	30.7024	34.2773	41.6819	39.6827	36.9396	51.4939	51.9763	37.7057	34.2492	26.5213	32.2781	68.8212	41.2807	78.5343	36.2003	40.9842	32.4616	34.8192	41.3804	48.6304	29.0414	37.8812	50.4271	52.2562	40.1114	37.3414
ACSM2A	0.528097	0.594834	0.830485	0.652938	0.809901	0.310622	0.544919	1.14867	0.67563	1.26085	0.915221	1.27738	1.00208	0.325815	0.843374	0.580853	0.498301	0.35708	0.513143	1.3479	0.831918	1.55525	0.791895	1.18352	0.630033	0.461546	0.756284	0.788516	1.00094	1.22123	0.672027	0.42419	1.70568	1.01884	0.977978	2.15895
ACSM3	3.05661	2.66145	4.96961	2.40121	3.37317	4.52869	3.09249	4.24971	2.27462	2.70791	3.74409	3.17314	3.28869	1.8122	3.81629	2.68532	4.65672	3.00892	3.51702	2.86442	3.8518	5.51246	2.37568	6.17105	3.28864	4.18106	3.40188	3.12954	3.29189	3.88879	3.23369	1.94286	3.69589	5.0673	4.41344	5.65316
ACSS1	21.6686	25.1241	21.6283	34.1549	22.4196	27.7528	33.2079	18.3112	23.8723	20.2537	20.6618	19.8936	25.8259	28.8999	26.6058	28.0145	21.0661	31.4357	24.4237	21.4506	23.3268	24.2916	23.0027	19.8977	21.705	27.1497	28.1798	24.6169	28.4611	21.9118	28.2741	24.1562	22.1247	22.1694	26.3803	26.0461
ACSS2	19.7923	15.2235	18.9335	13.6005	17.9561	15.0086	11.9239	14.749	16.125	14.4669	20.0239	15.5786	13.7674	16.6341	11.8819	10.7171	12.4813	14.4461	12.8957	14.4848	13.7513	13.7444	14.4049	17.5183	17.2394	13.1405	16.4001	13.97	12.3103	17.6117	14.0541	16.1905	16.7074	12.8266	13.1651	26.5664
ACTA2	2.20923	2.66145	1.88985	9.93142	3.5776	2.72883	1.9941	2.65607	1.57647	1.55798	1.2203	3.68048	3.063	3.05213	1.29916	3.04821	1.36217	3.05879	4.98244	0.976507	0.755962	1.54349	5.35472	1.86218	1.48854	3.50232	2.58949	4.00065	3.6348	6.46885	1.6583	1.48952	1.13914	4.56057	0.952901	9.2254
ACTB	2443.25	2267.31	2800.85	3017.2	2301.51	2153.61	2365.45	2100.73	2310.36	2286.33	2792.81	2622.89	2383.14	2749.95	2338.72	2169.71	2128.12	3495.99	2483.84	2119.67	2672.35	2158.09	2245.49	2551.42	2617.61	2394.76	2389.49	2272.77	2467.07	2431.64	2646.09	2453.27	2724.23	1911.54	2329.09	5300.66
ACTG1	518.594	471.665	510.527	677.211	440.242	533.254	560.888	401.598	396.814	396.172	525.892	446.943	528.641	751.283	452.841	509.897	431.226	720.095	618.286	460.618	453.721	344.477	366.572	359.707	498.458	559.719	560.164	432.391	490.217	388.705	686.709	470.106	405.781	303.491	528.855	636.726
ACTL6A	13.0738	15.9421	14.6639	19.5171	13.4927	17.4761	20.0224	18.28	17.8366	14.7266	14.3385	15.3882	16.0566	19.4764	16.8079	19.0876	20.1791	21.877	17.9514	17.6748	15.9472	15.3614	19.0055	14.8285	13.6738	16.2627	15.3592	17.4867	13.922	12.0777	17.3085	13.8267	14.2013	16.8488	20.2868	8.04621
ACTN1	181.671	171.089	224.359	77.3878	180.222	105.862	94.8165	171.35	136.297	217.924	200.107	214.434	174.664	90.4637	142.838	120.958	139.887	90.8327	108.312	171.771	215.977	171.381	139.706	186.986	243.406	130.806	136.825	152.112	157.683	172.321	104.664	190.812	170.553	126.873	124.42	427.942
ACTN4	70.0296	68.2129	90.8827	110.763	65.5553	52.8057	74.9426	36.8334	50.5371	76.8232	65.5909	80.7166	73.8988	80.5763	73.7005	70.9313	56.2836	110.495	69.8763	52.0478	67.3526	52.9564	49.7385	63.6244	99.0052	71.3224	72.455	64.0427	76.0564	69.886	92.3675	60.8432	65.4375	45.2256	57.2995	169.109
ACTR10	30.9501	35.4239	34.8604	31.6	34.0465	35.5314	29.8165	41.5597	34.7749	37.9928	39.4932	31.6987	29.5673	37.7305	31.5859	33.5956	42.6724	34.4767	36.9287	40.8691	43.2421	42.9965	39.8964	40.6158	35.8987	32.703	31.8995	36.2746	30.8958	48.8641	29.5592	33.3848	36.9844	36.8633	36.0849	30.3138
ACTR1A	45.8491	49.6892	51.621	56.9952	44.3623	44.2709	50.6258	30.7791	44.5465	47.407	43.8474	40.8977	43.9137	54.6523	50.4238	48.3358	41.3086	57.0531	49.2627	40.2972	39.85	43.4014	42.6492	44.2095	52.3066	49.2768	48.8703	43.7491	45.9836	50.4421	55.7604	49.3809	43.2621	36.5162	35.4329	68.2541
ACTR1B	14.7988	16.7139	14.3839	19.4594	13.6971	12.7442	20.4701	10.0931	12.9496	12.153	12.2862	11.4856	15.5729	23.3488	16.4831	18.5795	14.1919	24.2043	21.4929	13.2805	13.4273	11.9804	11.539	11.1041	15.5777	20.0365	17.2887	13.1957	16.2194	12.8629	24.3978	17.1295	10.3535	10.1979	14.6697	14.7051
ACTR2	599.519	640.16	792.898	842.269	600.057	708.799	619.144	869.722	676.891	780.844	796.991	727.878	566.945	612.489	527.758	580.49	712.7	701.67	562.894	787.65	774.249	671.969	859.394	671.557	735.789	510.869	580.757	743.605	553.861	652.643	548.546	544.745	669.032	681.111	791.535	516.414
ACTR3	379.322	370.66	415.942	459.208	381.066	384.503	368.258	464.187	426.818	407.04	427.408	399.459	348.891	429.302	344.387	347.955	397.215	479.947	373.683	448.314	414.627	417.293	510.282	398.299	390.517	332.096	335.39	380.965	317.427	401.106	383.959	345.31	348.224	395.629	398.012	275.826
ACTR3B	2.89349	2.11665	0.64535	3.29389	1.91044	2.74276	2.80761	1.90299	3.67363	1.88849	1.68512	1.75806	2.46652	3.20073	1.66915	3.65107	1.86522	2.78666	3.64207	3.57174	2.70526	3.76391	3.06275	2.05115	3.05601	3.3625	2.55141	1.66221	0.936131	0.619588	2.0422	4.79076	4.08067	2.17735	3.23836	4.77085
ACTR3C	2.67499	3.1264	4.95421	1.04751	3.57522	2.13429	3.21539	4.12784	2.13679	3.56443	3.41794	4.46067	3.62723	1.14856	3.66283	2.97757	3.64681	1.60204	2.19521	2.45006	4.31438	2.5938	2.44281	5.60447	2.55198	1.76881	3.51612	3.75803	6.02485	5.43794	3.74113	2.36543	1.56442	3.30166	3.13103	0.535489
ACTR5	4.66057	4.57769	4.75963	7.06917	6.1671	4.52869	6.67414	3.81224	5.83294	3.00467	4.3265	5.48899	6.02927	6.46671	4.81773	5.99964	4.08651	7.87971	5.12899	3.84093	4.24778	4.59372	4.67595	5.2072	6.02339	6.40734	5.66134	4.93629	5.93226	5.04794	5.72114	4.9219	4.37937	5.03563	5.14065	4.50865
ACTR6	15.2479	18.3491	17.1105	20.17	14.6811	20.3002	20.3516	19.0115	18.2661	15.1005	15.5405	15.6804	16.4647	19.0585	17.5336	19.0157	21.3205	21.5301	13.5212	19.3993	17.8277	15.9226	18.8452	15.403	11.9087	14.8927	16.7065	17.5622	15.7016	15.5193	17.2482	14.881	14.1707	20.6381	20.5947	6.81882
ACTR8	22.3042	23.8466	25.548	35.8453	20.9204	21.9177	30.5423	22.6859	20.1113	19.6231	20.1349	22.0194	20.0546	26.5917	22.0046	26.2243	22.555	28.9255	29.4306	25.259	22.6069	21.4692	23.7945	19.9329	18.6241	20.5795	22.8485	23.4232	21.603	16.5647	33.1868	23.7352	21.6184	19.3824	27.2831	14.4971
ACVR1	12.1356	15.2501	13.8589	17.4232	18.9783	15.473	18.0283	19.5299	17.4763	13.8363	14.4771	16.7842	15.7341	19.4383	21.2467	19.1118	19.2921	17.9704	14.1658	20.9298	23.3988	16.9049	18.6284	25.7601	14.7123	17.3758	13.506	17.9707	16.7681	21.9866	13.3079	18.36	20.783	21.9477	20.1363	18.8323
ACVR1B	16.0396	12.6685	20.2284	14.5994	13.7652	15.0956	13.2058	17.8738	16.5556	13.317	20.6063	15.8324	13.0258	15.7948	13.0999	11.4913	12.0695	17.4384	14.7519	14.615	16.4512	12.9359	15.7248	13.1732	17.5163	13.3848	14.6461	11.389	10.2872	16.6395	15.9612	14.6038	15.9227	13.46	11.6104	21.1907
ACVR1C	4.32767	8.03757	3.07976	0.307355	4.59977	3.39652	7.06075	6.21833	6.68874	4.11751	6.43428	4.02949	6.64187	6.82915	8.76936	8.10436	9.78862	4.65468	6.93634	6.54259	6.44367	5.03471	5.31701	4.03472	2.90785	6.35304	7.28612	4.35555	4.62922	4.56185	4.20794	6.2819	3.84777	7.37925	6.34432	1.1445
ACVR2A	15.283	13.946	13.194	8.20254	12.232	12.8894	12.6361	17.4676	14.4134	12.6864	11.9533	13.8018	13.7029	15.089	15.184	16.6442	14.8572	9.72496	14.1902	15.5014	16.9551	11.5027	12.6326	13.3111	12.0122	16.6699	9.59635	14.4217	13.0647	11.629	14.0748	11.56	10.5561	15.5186	15.8232	8.56644
ACVR2B	14.0368	17.3526	11.5491	11.6603	17.3769	13.9118	16.7315	21.5298	18.5348	14.096	14.4217	18.5927	13.4965	17.5307	15.1028	17.0071	18.5318	11.5868	18.4494	17.3167	12.8153	13.0094	11.7276	16.8286	15.37	19.4935	15.3217	14.2281	13.8397	14.8821	18.3261	13.9886	13.0946	17.5094	17.5033	7.36957
ACVRL1	0.705139	0.766763	1.08527	0.784716	0.614325	1.25236	0.915048	0.499966	0.608067	0.890273	1.07414	0.666293	0.618081	0.438935	0.866109	0.967685	0.696924	1.24629	0.610593	1.00906	1.25994	0.736097	0.415179	0.828324	1.00251	0.354576	1.06626	0.774643	0.933388	1.1113	0.920358	0.68	0.835625	0.726524	0.626909	1.3363
ACY1	1.94412	2.63563	1.9721	2.89894	2.23481	2.4902	2.62326	1.50021	2.03049	1.80058	2.05675	1.77012	1.9658	3.00368	2.37179	2.22495	1.46227	2.82888	2.16468	1.6236	1.45865	1.06648	1.47594	1.39767	2.2567	2.43587	1.99264	1.27989	1.77591	1.60749	2.90369	2.09213	1.91756	0.857007	1.71597	2.52277
ACYP1	1.5737	1.94286	1.18991	2.28595	1.46511	2.14823	2.15689	1.87487	2.18454	1.33541	1.66404	1.99888	1.90228	2.04111	2.16527	2.32244	2.3442	2.5767	2.12487	2.73422	1.76391	1.17599	1.54608	1.68975	1.62701	1.76473	1.7771	1.74222	2.70895	2.24353	1.78268	2.07238	1.92389	1.96358	2.35718	0.832367
ACYP2	1.60396	1.57025	1.60987	1.5752	1.83991	2.00308	2.36036	1.37491	1.84672	2.15149	1.24803	0.920119	1.25744	1.62145	1.38036	1.64506	1.64728	1.67901	1.41658	1.75771	1.51192	0.918743	1.77234	2.0346	0.969282	1.30319	1.1932	1.64543	1.71453	2.09396	1.61685	2.04	1.0632	1.71021	2.30702	0.589593
AD 1	40.553	47.5068	39.3019	20.9962	64.7716	46.8255	31.5394	81.1195	69.5449	68.4768	41.4068	33.8858	59.2287	30.7312	36.3495	51.0937	62.3114	28.2107	28.4537	110.443	71.9603	73.0217	69.4982	71.5904	33.0937	44.9328	35.1866	75.1736	48.9326	38.9253	38.1202	56.4076	48.2237	74.9326	58.9294	23.4797
ADA	5.84085	7.93111	6.68448	18.0571	5.96267	6.82207	9.78738	4.74968	7.20672	6.52867	5.43586	6.82157	7.83482	9.61422	6.38756	8.75754	7.15931	13.9308	10.6976	6.6728	7.52362	6.9457	9.38961	7.69011	7.61579	9.63816	8.09851	5.25892	7.92111	7.77757	11.6496	5.92571	9.69538	8.36104	7.87397	5.13293
ADAL	3.89763	3.53999	3.35974	3.26565	3.71389	4.09324	4.00855	3.06229	3.67092	2.29987	3.13394	2.98245	3.35318	3.3192	2.95018	4.49973	4.43497	5.13677	3.73683	3.5509	3.13184	4.22622	3.28071	2.96569	2.80399	3.44802	4.41737	3.83934	3.36047	4.93577	2.19829	3.33427	3.21492	2.97704	4.28806	2.42774
ADAM1	8.23166	8.17065	5.1096	5.68607	6.57597	9.05739	6.85727	7.09327	7.07159	7.34475	5.57453	7.77342	9.5759	6.3141	6.73941	8.99947	7.69785	4.70455	6.15478	8.00735	7.66761	8.52594	8.03207	8.72431	6.57727	8.79652	7.28612	8.22715	8.84696	6.28189	7.25507	9.13143	7.36646	8.89944	8.35043	4.82079
ADAM10	205.237	190.373	243.651	221.507	223.413	217.639	236.871	266.482	240.277	232.547	247.526	233.107	209.831	215.252	182.966	219.395	214.114	205.97	193.9	255.031	244.68	223.622	268.226	268.809	229.374	191.786	193.12	232.522	181.603	223.867	218.108	203.676	219.753	245.289	255.077	183.294
ADAM12	1.48291	3.80587	1.39989	0.384194	2.28285	0.551572	2.4621	2.12485	1.89176	3.41271	1.27576	3.68048	0.967262	7.07714	0.568384	1.2338	0.633568	1.67901	4.22531	1.07416	1.40393	1.10249	1.09357	2.86224	2.2155	4.66976	4.44276	2.5488	0.582939	0.635667	2.81911	0.291429	1.72137	1.45685	2.28195	2.28901
ADAM15	14.2844	9.07554	13.159	19.3442	12.9134	12.9474	12.4937	4.59344	9.3237	8.64307	11.3432	10.3117	10.8333	17.5688	11.2324	6.53187	4.59336	18.9844	14.0925	6.31474	6.83965	4.92446	8.18291	7.96598	10.766	11.4843	14.75	10.5178	11.0416	12.1525	15.2564	10.1029	8.63218	4.49723	7.57306	20.1155
ADAM17	53.1429	47.2939	61.6652	52.6292	54.8565	47.3771	41.9982	61.4958	56.4597	57.2001	53.9703	54.1918	46.9767	49.6163	41.3288	46.1586	45.902	46.0341	49.8237	46.8723	56.5531	53.4341	66.8585	66.1418	76.504	43.8197	53.1608	62.849	43.549	50.5916	51.739	46.9728	57.185	56.627	48.8382	61.8726
ADAM19	94.0231	69.2626	91.8885	44.6476	70.4467	38.4149	68.3877	60.869	65.3909	82.3781	84.7362	73.6076	67.8463	87.1974	96.0071	76.4868	54.7615	48.982	64.0156	67.5202	78.9227	71.7395	43.9143	62.1592	104.015	68.1453	79.5733	74.0476	74.2884	87.51	67.0958	81.8263	69.2427	66.754	74.4432	150.891
ADAM20	2.45134	2.44853	2.20483	1.61361	3.33909	2.09017	2.4621	4.03097	2.65748	2.85629	3.21714	2.66517	3.15972	1.27808	2.27354	3.16917	2.24916	0.698202	2.12487	2.70167	0.899954	3.67497	3.09216	3.00018	1.86933	2.25343	2.38639	2.80691	2.36605	4.00096	2.3009	2.55809	3.7212	4.02217	3.05931	1.21387
ADAM22	3.02635	4.95029	2.5198	5.87817	2.79394	3.71585	5.12769	5.37463	2.58992	6.89962	2.41286	6.25046	5.9003	3.75794	4.08695	7.52375	5.57539	6.23395	5.47092	5.50099	5.11174	5.62271	4.78908	6.58659	4.08483	5.26705	2.84336	5.61382	5.96655	3.21573	4.78835	3.49714	4.35406	6.11243	5.1908	1.63005
ADAM23	4.29741	2.90071	3.18475	0.0960485	1.56733	0.0870903	3.13359	2.09361	2.07193	3.44981	1.83044	2.15752	1.67659	3.26197	2.92312	5.03196	4.11819	0.86444	1.22119	1.26946	1.29593	2.90323	1.28212	3.00018	3.94636	3.36657	2.79259	1.87127	1.78311	1.57047	4.06284	3.46476	4.27812	3.9905	2.05626	2.08092
ADAM28	20.7002	10.8055	9.62425	9.7009	31.551	22.2661	13.5721	27.8106	26.3946	16.0991	15.2814	11.2318	14.4122	24.8177	31.7202	26.7565	16.8212	14.496	14.7519	19.8556	27.0724	36.7865	13.3114	16.1389	8.4466	15.3635	31.5055	33.941	21.5345	32.9425	16.9147	32.6724	29.6937	22.3594	24.5748	13.1791
ADAM8	81.9534	64.8063	130.19	55.5352	67.6678	29.6397	46.841	43.2158	50.1543	58.758	66.4229	65.5188	79.2188	61.9202	81.2248	58.1336	35.068	56.2884	63.6238	43.8777	61.7729	46.0474	34.0892	46.8648	112.333	76.3994	66.3875	47.2658	66.215	63.7911	74.0018	64.5352	58.1976	33.0641	33.9534	146.254
ADAM9	28.2661	17.2994	34.9973	27.393	23.1011	28.7978	17.4993	40.5285	26.5072	20.9214	35.7768	32.4263	21.9891	31.2844	18.2424	15.3862	17.8032	21.1455	21.5173	30.6949	33.1903	29.069	29.3001	45.5544	24.4744	24.5977	20.4875	25.4235	17.8311	31.2599	22.3664	28.1714	27.7192	23.943	23.3461	21.26
ADAMTS1	2.36055	3.38004	7.59441	0.787598	1.83991	1.10314	4.61899	3.99973	2.77008	1.85474	5.5468	1.49123	2.90179	5.18863	1.97581	1.98375	2.24916	6.73266	3.98107	5.27314	1.8719	2.86648	2.8659	1.5863	3.91174	4.58831	2.23407	3.48444	4.38919	2.76702	5.45167	3.69143	4.02497	2.40697	5.36634	4.30056
ADAMTS10	2.17897	2.28885	1.71487	0.480243	2.04843	0.957993	2.40106	1.06243	1.44134	1.92893	1.63631	1.4595	3.77232	0.972868	2.49006	4.37877	1.55224	2.42708	2.3691	1.36711	1.36793	1.98449	0.829604	1.68975	2.07703	5.1313	1.26936	1.38732	2.19459	2.84181	3.73118	2.59048	1.64543	1.23515	1.88073	1.49132
ADAMTS13	1.22083	0.951202	1.50488	1.02061	1.28283	0.658983	0.652763	1.11336	0.776074	1.3228	0.781266	1.24565	1.566	0.655064	1.42529	1.09445	0.864186	0.758214	0.845306	1.24147	1.23294	0.941161	1.46274	1.91425	1.76132	1.47722	0.956081	1.34667	1.30681	1.08213	1.15563	1.5708	1.6467	1.27031	0.938608	1.84508
ADAMTS17	2.06911	2.345	1.64977	0.72459	1.5043	0.920544	1.93937	1.90674	1.53548	1.50567	1.3989	2.19274	2.16602	1.59894	2.09138	2.33672	1.76132	1.3733	1.62906	1.64769	1.62028	2.34831	1.89414	1.68734	2.17535	2.07424	2.59228	1.80675	1.86952	1.9414	1.44417	1.98754	1.57759	1.52589	1.85139	1.66647
ADAMTS4	9.20554	8.15228	7.36203	4.774	8.27823	5.70064	4.88555	7.6126	6.25476	8.55775	8.66077	8.75446	8.13951	4.69533	7.77441	6.91193	5.51172	3.84759	4.92114	6.99114	7.61793	8.85779	8.54982	8.35015	10.1342	8.14655	7.59458	7.89387	9.39938	8.3407	6.23169	7.72059	10.0971	7.78368	5.59428	12.4349
ADAMTS5	6.77901	1.70333	5.59956	1.191	2.62357	8.41872	2.90976	4.96841	2.83765	3.37562	6.68389	5.6159	1.74107	3.49088	2.13821	2.63694	1.1721	0.847817	2.75988	1.46476	4.17579	1.76399	0.754185	2.82775	3.28864	1.41179	1.65017	2.2907	2.43463	2.91659	4.47742	3.62667	1.46823	2.40697	3.10947	2.1156
ADAMTS6	3.99478	3.00744	2.86978	1.36389	6.5419	4.61578	2.88941	3.81224	4.14386	3.56109	2.19098	5.67936	5.2877	1.75498	3.46444	3.6772	5.22693	2.14448	2.85758	5.43589	4.57177	5.36546	4.63824	5.55205	2.66553	3.23082	2.86875	3.80707	5.72652	3.40269	2.15579	2.91429	3.84777	4.08551	3.93699	2.4971
ADAMTSL2	5.05642	2.89778	2.82463	2.01663	2.28183	2.39847	1.81219	2.28484	3.10993	2.58921	2.66496	1.98555	2.92403	2.23721	3.15859	3.1682	1.60103	1.49448	2.3332	2.09005	1.64908	1.94737	2.40208	2.54601	2.43186	3.06412	3.0358	2.10905	2.32901	2.60997	3.25691	3.09918	2.69597	1.79161	1.61742	3.81814
ADAMTSL3	79.7351	67.988	70.0148	48.4232	80.4514	63.3474	48.2359	87.2872	61.8614	79.1041	72.9848	77.4464	76.2735	43.4618	67.6642	67.6402	68.7836	32.9882	51.6503	73.8066	75.5918	88.8079	81.0365	85.1374	74.884	62.7124	68.1915	77.6649	75.0894	73.7284	56.8342	75.4777	81.1693	87.5347	61.7024	69.254
ADAMTSL4	9.16983	5.3229	16.3087	7.66467	8.65439	5.74796	5.49395	6.71829	8.22017	7.53023	8.81941	6.91676	8.06052	9.21363	7.68672	6.91894	4.72008	6.84903	5.73958	4.06878	8.09959	4.99796	9.42732	7.0349	9.41588	7.16753	8.37777	6.03324	6.72094	10.0959	7.37945	6.67048	7.94869	6.27078	4.63913	27.9537
ADAP1	10.3177	6.80692	11.1312	18.2492	8.27584	8.81324	7.92838	3.07791	6.6741	6.56391	7.62795	7.27275	7.88351	12.182	7.08558	6.85024	4.15779	16.4806	10.8622	4.46687	4.97387	5.69327	4.29886	4.37026	12.2545	9.35173	10.147	5.19343	8.49651	7.62165	13.7643	8.49417	6.65589	3.29374	4.22286	18.6138
ADAP2	14.4357	8.59648	9.62425	19.8052	12.6409	17.7664	11.1507	10.6868	16.035	8.82854	16.2521	9.83575	10.5109	16.1763	8.60696	7.0641	6.90589	18.1034	9.45199	8.43051	9.28753	10.2532	21.8714	14.3457	12.2545	10.3984	17.6944	10.5501	8.53834	18.8831	16.8913	13.6648	18.2769	12.0665	9.3284	22.5433
ADAR	481.274	642.776	678.691	590.68	519.311	495.469	642.523	492.328	705.656	568.763	696.736	508.988	678.564	469.738	614.08	495.213	523.143	559.529	445.904	583.052	480.937	540.762	1644.35	541.929	658.128	476.066	563.83	461.837	471.636	861.416	441.102	540.877	599.558	656.765	439.461	909.051
ADARB1	22.1831	27.9186	18.7235	16.7701	27.3601	20.8436	38.3765	21.436	27.0027	20.1053	21.9376	23.7327	29.2436	35.2521	38.3795	37.9332	33.5851	28.5099	22.8606	27.1469	32.7223	30.9433	26.3965	27.5878	22.2589	31.7923	31.4547	31.6503	35.3875	21.9866	27.0925	30.4057	28.3014	29.0736	39.6708	25.2831
ADARB2	0.232121	1.54231	0.803187	0.166356	0.102217	0.11612	0.122902	0.218735	0.134901	0.258179	0.74965	0.0951847	0.193452	0.171683	0.254961	0.294418	0.117844	0.0332477	0.144589	0.196278	0.0719963	0.33038	0.113505	0.144491	0.559068	0.0961101	0.165778	0.131957	0.884696	0.411314	1.78185	0.35619	0.328327	0.126682	0.145944	1.63352
ADAT1	36.6139	41.4246	36.2904	41.6927	34.4697	35.183	34.2772	34.6558	34.161	34.9514	31.1625	39.165	32.392	31.0953	30.6998	31.0685	33.2078	35.1157	34.605	37.7273	36.0615	35.9093	30.6618	40.4589	40.0386	40.6342	42.5083	31.4251	41.5289	32.0574	28.4559	35.6906	36.7318	35.5414	30.9808	45.8052
ADAT2	11.4817	10.007	8.81931	14.695	13.015	12.3378	11.2933	17.4051	10.5398	12.2743	11.1211	11.1978	14.5083	9.82406	9.577	11.1492	13.0886	6.988	10.1835	13.8664	13.1365	16.6109	10.634	13.338	8.99978	11.1314	11.1957	14.2281	14.0934	11.0973	9.03671	12.8229	12.0243	15.9303	14.1192	6.1394
ADC	1.63423	2.15577	1.85486	0.537872	1.32882	1.56762	1.58714	1.4999	1.44134	2.04021	1.60857	1.52296	1.99901	1.31623	1.94875	1.69345	1.55224	1.21354	1.61197	1.20436	1.29593	1.91099	0.980441	1.31042	1.59239	2.44348	2.31023	2.00033	2.60608	1.4583	2.05215	2.00762	1.69606	1.67854	2.15657	1.10982
ADCK1	2.93556	3.80587	1.71487	2.42042	2.93023	2.64174	3.03185	1.56239	2.22958	2.37406	2.49606	2.44307	2.8373	1.98389	2.67953	1.62087	1.93238	2.94242	2.68661	2.37617	2.0159	2.05798	2.56423	1.44836	1.93856	2.41633	3.1734	1.9358	2.57179	2.69224	2.98495	2.62286	2.50612	1.6152	2.48256	3.64161
ADCK2	5.08426	6.28102	5.98453	7.3189	5.82638	4.81899	8.22058	2.43733	5.36	4.26589	4.38197	3.90257	6.19048	8.77489	6.36049	6.55606	5.35365	8.54466	8.37734	4.84998	3.9238	3.78522	3.84635	3.31054	5.46952	7.46618	7.38767	5.42024	5.69223	4.15053	9.18285	4.40381	4.65783	3.26207	5.21588	5.86125
ADCK3	17.2777	22.007	24.1012	18.4215	20.3412	17.2816	20.6117	9.71652	17.1288	20.1873	21.5194	13.3531	19.343	22.6632	20.3814	18.9194	13.169	21.4335	21.2557	12.7102	16.1621	12.9535	8.8794	13.2522	19.4549	18.9883	22.5867	13.6958	16.5246	18.0578	23.7392	20.2196	12.2873	10.0253	14.189	22.7066
ADCK4	9.5463	8.22121	8.3325	7.47238	9.01964	7.02383	7.92981	5.24995	6.17503	7.93827	7.04776	7.762	8.75211	6.9911	9.25735	8.66344	5.38532	7.74738	8.01099	6.96575	6.90733	7.24117	5.49726	7.1149	12.0361	8.49814	9.85302	6.77562	9.21009	7.98061	9.35262	8.04667	8.22943	5.54711	6.55044	12.0957
ADCK5	0.756586	0.77182	0.839935	0.864437	1.05624	0.928963	1.24123	0.374974	0.67563	0.7048	0.582414	0.53938	1.09623	1.04917	0.974373	1.37895	0.633568	1.03068	1.0258	0.488253	0.539973	0.477747	0.226256	0.379333	1.14237	1.49324	0.888551	0.48395	0.685811	0.523491	1.14008	0.809524	0.506286	0.443388	0.576756	1.00578
ADCY3	7.68692	7.55851	9.48426	12.5824	7.29149	4.96414	9.23798	4.84342	6.3284	6.41739	6.71162	9.04255	8.57639	11.5981	10.5557	10.1123	7.09596	10.3733	8.08426	7.29125	8.13559	6.4312	6.56141	9.86265	6.2311	9.85536	8.17467	6.00098	8.02398	7.25408	9.01702	11.2038	7.13863	6.01741	7.14676	8.56644
ADCY4	1.84607	1.70333	2.16983	1.26784	1.66955	0.987023	1.07844	1.15617	1.35126	2.33697	1.94138	1.96715	1.2252	0.953792	1.65102	1.64506	0.950351	1.21354	0.854831	1.23691	1.69191	1.72724	1.96088	1.86218	2.94246	1.68328	1.65017	1.51638	1.4402	3.02877	1.61685	1.71619	1.5948	1.0768	1.10336	3.71097
ADCY6	1.9523	1.76747	2.48061	1.23653	2.09954	1.56472	1.37532	1.88643	1.66408	1.81467	1.75861	2.20004	2.36173	1.41905	2.16365	1.77836	1.79395	1.01306	1.78611	1.99012	2.70814	2.09584	2.34966	2.75223	2.72853	2.70846	1.79538	2.16487	2.07595	1.86961	2.25405	3.27954	2.72205	1.50467	2.01288	3.14219
ADCY7	159.186	140.099	164.207	250.629	140.242	138.386	158.531	124.148	150.823	125.677	148.931	137.669	161.339	164.72	139.065	148.08	111.096	220.316	190.261	129.029	123.942	119.069	213.661	117.835	149.996	151.93	167.581	137.603	161.783	175.482	202.5	164.074	136.242	128.741	130.397	179.236
ADCY9	9.86589	10.007	11.8991	25.7602	7.18927	10.7414	14.2436	6.15583	6.41849	9.49625	8.15379	10.153	14.2832	12.1513	13.8036	11.1768	9.85197	14.8617	15.2893	7.22615	9.8995	7.20295	7.08934	9.86265	14.0892	13.1948	11.0434	11.7761	16.9395	8.26367	21.0397	6.63809	12.1762	7.91765	5.76756	19.9421
ADD1	299.296	214.547	221.706	191.829	278.696	252.081	192.354	197.083	198.826	218.212	203.576	213.272	218.462	205.428	236.498	220.215	215.389	202.729	217.002	194.836	204.246	248.564	184.829	287.48	223.923	229.163	208.494	225.407	242.47	325.827	220.05	278.7	281.503	218.769	189.98	358.364
ADD2	8.23166	3.80587	3.46473	1.90176	6.50783	8.50581	5.5143	5.99959	6.10319	6.00934	3.85502	3.45838	5.99703	7.3442	8.93175	4.79004	7.06428	4.58818	4.07876	5.89159	5.54372	7.2397	5.31701	7.75908	5.33105	3.93671	6.87993	6.32361	5.86368	6.09493	5.55531	6.21714	11.0877	4.75059	6.62016	10.2659
ADD3	282.903	336.034	275.743	385.482	293.534	315.676	365.323	367.215	369.052	311.15	306.18	291.646	312.618	361.163	351.343	360.342	387.039	405.506	320.388	389.691	331.587	364.973	337.399	316.713	259.179	316.946	295.456	345.097	296.613	288.443	349.073	291.655	288.963	362.119	393.843	159.121
ADH5	28.3266	44.047	34.7526	53.2685	33.1187	49.4382	51.4775	39.4348	45.4924	37.6511	35.3054	38.8988	35.4985	57.3038	39.2726	43.7118	49.5453	63.8024	46.9424	43.2267	42.7658	37.4112	39.2097	39.554	34.7903	41.4577	44.3514	37.006	41.9356	34.8121	47.6953	33.7086	39.9531	44.4339	56.4471	22.6511
ADHFE1	4.7211	4.44462	5.1796	4.24534	3.64575	4.12227	3.5202	5.37463	3.08538	5.00779	3.18941	5.45726	3.83681	3.10936	3.89749	4.81423	3.80141	2.21097	2.80873	3.87348	4.35578	4.07922	3.39383	5.58653	3.87713	4.07246	3.30033	5.35571	5.72652	4.00096	3.27515	3.62667	4.86035	5.63737	3.48561	2.8786
ADI1	34.4595	30.9699	32.8257	25.3537	37.4507	30.9109	29.7591	39.3626	34.997	35.1806	34.7418	32.5633	29.3867	33.1086	32.9698	31.4415	31.9983	30.4338	33.4832	29.1285	60.2505	33.2942	30.5449	56.7126	31.2545	32.3022	31.7035	31.1486	30.6609	42.8791	32.4136	38.6156	30.6645	30.7208	35.0429	31.4284
ADIPOQ	2.13478	1.5314	2.00779	0.943196	1.46579	1.08485	0.937838	1.23367	1.17402	0.950367	1.0342	0.858883	1.05399	1.09877	1.51704	1.37218	1.21582	0.741923	0.85825	1.3479	1.36289	1.35496	0.964603	1.49802	1.82433	1.43541	1.72607	0.981128	1.56742	1.48335	1.14485	1.6524	1.32293	1.12399	0.852094	1.55791
ADIPOR1	2005.08	1001.98	1458.83	287.704	2110.72	2037.97	541.365	1355.52	1328.04	1306.81	1183.66	1111.31	1503.42	739.837	1464.07	833.355	1310.98	341.836	1277.09	1134.64	1693.79	1822.79	1624.33	2640.15	1199.31	1847.43	936.558	1124.05	1919.86	2575.15	777.557	2025.04	1944.52	1400.46	593.708	2110.71
ADIPOR2	43.6096	47.3205	53.7558	75.3981	48.5532	55.8539	52.6606	55.465	51.3028	53.7873	48.7841	52.6372	44.3006	56.7888	45.4437	45.0941	46.8206	58.6157	53.8055	55.1075	54.2492	49.5019	56.9033	52.2789	50.4027	52.0461	46.4839	50.8148	49.5841	51.0777	52.9206	51.1295	51.4893	53.0483	54.516	59.3061
ADK	17.0989	12.8016	11.1291	11.0648	13.9697	17.8535	16.8888	16.4051	17.7466	13.6509	11.8147	11.7712	13.7674	22.395	15.1569	17.0796	16.0926	13.8144	12.7492	14.7127	14.1833	19.9551	11.0865	16.2078	12.9122	12.2174	16.7048	20.0033	15.0878	11.8907	12.6031	15.8343	14.7836	18.2106	22.6439	8.39303
ADM	12.1962	7.98434	17.6386	1.9786	5.99674	5.10929	4.29342	12.0617	11.6434	8.79145	11.676	10.153	15.8953	4.25391	7.71378	6.1448	7.28603	3.64062	5.10456	17.1214	10.5115	10.7309	22.5879	10.7937	10.8352	6.59739	8.55548	6.80756	8.98412	7.10451	3.8141	9.03428	11.3155	8.74109	5.74248	11.8612
ADM2	1.02956	0.763569	0.976774	0.38112	0.745504	0.638372	0.710551	0.677766	0.545008	0.60316	0.91328	0.709443	0.641295	0.582767	0.988176	0.732537	0.588584	0.664788	0.863135	1.02501	0.625288	0.764027	1.12902	0.923502	0.906971	0.979563	1.07946	0.600743	1.11787	0.91723	0.51055	0.794952	0.783225	0.603958	0.868645	1.44069
ADNP	107.889	133.019	122.84	150.105	115.165	130.345	138.163	131.835	138.482	132.28	120.532	133.037	117.587	123.249	118.495	125.557	143.82	136.266	124.879	134.595	126.426	130.572	125.006	128.732	124.033	119.242	132.47	136.054	120.154	111.018	123.108	113.269	129.179	138.844	150.508	94.8898
ADNP2	20.8818	28.2646	25.373	31.0625	24.941	24.4143	32.0888	23.0922	30.0655	22.7391	28.6215	27.6988	27.9539	30.5595	26.687	28.9338	29.0807	33.8184	28.1117	23.0456	24.0108	24.1813	30.7708	25.1049	23.4012	28.3715	27.9767	21.4874	25.2378	25.0902	31.3834	24.9657	26.9091	26.9834	28.8629	17.6184
ADO	11.2883	16.1018	13.8589	23.359	13.0157	19.1889	19.88	17.8425	18.8501	14.4298	14.7545	14.3412	12.8646	22.3378	14.0201	15.6523	20.3692	21.7108	16.4372	16.9261	14.7952	15.0306	17.7234	16.2423	12.3237	14.9867	15.3085	17.1964	12.1388	12.4142	16.3965	13.9238	15.5177	16.2787	17.6036	7.8728
ADORA2A	0.867956	2.06076	1.49543	3.44622	0.966293	0.399164	5.11996	0	1.35621	0.617256	1.00536	0.285237	1.52892	3.89662	1.95199	2.95628	0.593653	7.90897	4.33106	0.478488	1.21098	0.315313	0	0.123456	3.62927	3.32612	3.69866	0.256171	2.79159	0.406453	4.62148	2.98229	0.538182	0.0326207	2.4966	1.96681
ADORA2B	0.756586	0.505675	1.18991	1.05653	1.02217	0.783812	0.773223	1.87487	1.35126	0.482231	0.887487	0.698021	1.41865	1.35438	1.05557	0.580611	0.98203	0.764697	1.0258	1.00906	1.36793	1.39649	0.602594	1.34491	0.86543	0.950241	1.06626	1.22601	0.685811	1.12177	0.725507	1.39238	1.51886	1.29849	0.902749	1.04046
ADORA3	3.38951	2.55499	2.20483	4.61033	4.12276	2.32241	2.38071	6.15583	2.31966	2.55954	5.21399	3.7122	0.999504	2.93768	5.7921	2.29825	2.81938	3.70712	1.92948	2.70167	6.47967	5.07146	1.73463	2.0346	2.25012	3.88241	4.9505	2.38749	4.11486	4.52445	1.5132	2.00762	4.9616	3.95883	1.10336	9.36413
ADPGK	64.0677	59.9358	67.1598	67.4645	62.728	65.3757	56.0383	65.933	66.0771	60.2819	71.2225	58.6338	58.2292	64.2093	57.3445	53.3436	55.1204	58.3499	54.6115	57.9394	58.605	58.4802	70.0261	57.2416	66.3958	53.1592	62.7317	60.6873	57.8138	70.3347	62.6716	62.651	64.8044	62.3277	54.5666	69.5373
ADPRH	11.8935	7.23914	9.62425	18.1916	6.61004	14.1667	12.3919	11.9367	11.9361	8.30922	13.5064	10.0261	10.6399	12.3993	9.06708	7.16087	7.98295	13.7479	8.7437	8.20266	9.32353	10.8044	22.4747	10.6558	9.4505	9.23091	14.2422	9.77579	7.81824	11.3298	7.93912	9.64952	13.1634	9.50118	10.6574	13.9075
ADPRHL2	8.11061	9.50137	8.88931	11.9484	8.68846	8.41872	10.8658	4.71843	8.96336	6.41739	9.34635	6.25046	9.12451	12.0369	8.4987	8.68497	5.48036	11.9027	10.8441	6.9332	6.51567	6.61495	12.2932	6.20726	11.9429	9.14946	10.358	7.25925	8.6755	8.74977	11.1521	7.99809	6.05012	5.28899	6.26909	14.2543
ADRA1A	3.7106	2.64282	2.93067	2.0297	3.01098	2.22777	1.64941	2.79731	2.58158	4.00252	2.74261	3.39778	3.2284	1.59302	2.55989	3.21368	2.52287	1.75132	2.23477	3.13654	2.71714	3.19723	3.00241	4.75511	3.83039	3.79418	3.20082	3.20472	3.42802	3.65696	2.52497	3.86564	4.36241	3.4635	2.8251	4.82669
ADRA2A	0.272371	0.133072	0.139989	0.595501	0.988099	0.174181	0.244176	0.624957	0.495462	1.3725	0.110936	0.571108	0.322421	0.534123	0.324791	0.362882	0.506854	0.249358	0.415204	0.520804	2.98785	0.551246	1.09357	1.37939	0.138469	0.895942	0.279259	0.451687	0.891554	1.34612	0.269474	1.26286	0.658172	0.0950118	0.376145	1.24855
ADRB2	11.6817	19.4818	17.7786	38.9957	20.0686	26.7948	22.5049	19.5924	14.9539	30.0096	15.3369	19.9253	19.9901	21.9181	16.1583	26.7565	17.7399	26.1659	24.1551	21.9388	21.5269	20.0286	38.4257	24.3463	18.451	25.2221	17.1871	25.8429	28.6669	18.9952	29.6214	12.661	20.3527	17.3872	13.5162	31.3525
ADRBK1	104.469	104.622	123.015	121.156	105.931	68.0175	102.696	43.6533	87.6517	85.8743	92.0491	81.8906	108.301	115.809	112.513	98.3898	63.4518	135.601	110.42	60.6085	74.8028	64.9368	50.9075	65.5452	146.327	109.984	109.368	66.9787	100.197	92.1343	130.508	105.076	83.5878	46.7775	67.6309	199.525
ADRBK2	104.843	67.4139	98.8561	130.381	118.181	120.522	91.5134	119.108	148.114	83.3541	123.963	89.3578	93.1528	137.486	104.008	68.2116	87.2308	115.155	94.9124	83.1385	98.0457	98.4882	141.184	123.585	92.9026	73.7531	116.046	112.721	83.7368	118.853	114.655	124.495	134.136	104.064	107.387	102.089
ADRM1	8.74614	7.45205	9.37927	13.5044	7.80258	6.18341	10.2554	2.8748	7.27428	6.3432	6.57295	6.37738	8.18949	10.053	10.3121	9.24139	6.43071	14.1635	9.50083	4.23153	4.82375	4.07922	3.95947	5.48308	10.3852	9.12231	8.9109	5.12987	8.19544	6.35667	13.1421	8.45143	6.70829	5.00396	7.17184	11.8959
ADSL	17.9765	25.337	20.4384	27.4507	20.1709	24.8498	27.9174	18.6237	25.1785	15.8394	21.3274	20.084	24.8909	28.938	22.3835	26.442	23.4737	31.6851	25.8159	20.8647	17.7471	19.6611	21.0041	18.2769	22.8474	23.0773	25.1333	20.1323	21.1915	17.4995	22.8639	22.4076	19.897	21.3143	25.1516	18.7629
ADSS	46.2426	55.3834	61.4202	63.8338	57.2075	63.8952	55.1634	63.4957	63.3966	53.7873	61.1812	57.0474	46.2674	61.7485	45.4707	51.505	58.7634	64.9827	52.8774	55.2052	59.757	55.3818	57.3554	52.072	38.0443	43.7382	44.6814	62.1714	50.3848	59.1698	55.7604	51.8419	56.0965	56.4687	55.2181	31.4565
AEBP1	1.87633	2.50176	1.85486	0.729969	2.01027	2.29338	3.21498	0.968684	3.82857	1.4096	1.71951	1.74505	2.19246	2.40356	3.51857	1.59668	3.38959	2.47695	3.00412	2.21341	2.66386	1.69049	1.28212	1.37939	1.73086	1.90048	2.71643	2.32296	1.47449	2.46788	1.49247	1.97524	1.9492	1.10847	3.88834	0.520229
AEBP2	40.0386	51.2861	36.3611	58.9354	37.4456	50.9481	51.3786	61.1521	47.6319	48.8166	44.9568	47.2434	45.1711	47.8996	41.898	51.5534	59.4603	47.5442	46.9422	52.829	50.9374	50.9719	52.9815	46.9421	36.3481	41.3491	42.8789	56.0737	44.0976	39.8975	47.3445	38.1448	46.2239	54.1884	58.6536	21.4681
AEN	7.8685	11.1249	8.71432	12.0637	8.21145	10.3928	14.2843	7.59323	11.283	7.27056	9.09675	8.5349	12.2197	15.2988	12.9375	12.5799	10.3905	15.3771	12.9202	10.1557	7.8476	8.93018	8.63542	8.17289	9.20818	9.88251	13.379	8.38847	10.9387	7.92714	12.8311	9.58476	9.54349	10.3246	14.3687	8.91326
AES	59.8914	75.9577	58.4454	93.5128	60.8192	66.3918	102.554	46.5906	67.7657	54.3809	52.3618	66.312	78.1548	96.5428	84.7163	90.8414	79.4177	129.932	90.3678	64.0914	56.5891	58.3586	50.9075	52.3134	57.7415	80.689	85.1994	66.3334	69.4726	59.1544	88.885	66.4457	60.7037	55.4869	89.5727	58.9593
AF007131	0.87764	0.425832	0.454965	0.67234	0.579231	0.435451	0.712179	0.562462	0.608067	0.370947	0.221872	0.793206	0.709326	0.877489	0.59545	0.532226	1.04539	0.930936	0.683865	0.227852	0.431978	0.845244	0.565639	0.689696	0.484641	1.00454	0.761615	0.451687	0.65152	0.673059	0.456033	0.615238	0.632858	0.475059	0.777367	0.589593
AF007147	20.0041	19.2689	20.7534	12.275	21.9767	14.8053	11.3135	22.4672	17.8141	29.1935	24.9606	26.4931	19.6999	8.62228	16.9974	15.4104	17.233	8.69428	11.6013	21.8086	25.1987	23.8873	20.7778	26.5878	25.8591	15.041	14.4707	21.6487	21.1915	21.2388	14.6138	17.8419	24.5296	23.3096	15.8483	38.5317
AF020763	3.53901	2.84083	3.04476	0.443552	2.98065	1.81932	0.960017	4.8781	2.45569	4.17686	2.88101	3.48598	2.48844	1.01522	1.57984	2.23922	2.62931	0.45167	2.20229	4.73866	3.73805	4.17808	2.26256	3.16915	3.56142	2.25343	2.31125	3.53251	2.43463	3.15179	1.77127	3.53568	3.38705	3.48218	1.10913	2.98265
AF035281	3.18341	2.36283	1.72922	1.74366	2.72613	1.81757	2.32842	1.51333	1.97892	1.26641	1.73337	2.09819	1.99095	1.70672	2.17475	2.29922	2.64483	1.37513	3.38928	1.58878	1.86687	2.20719	1.15541	1.41215	1.39473	2.94113	2.82179	1.88063	2.6462	2.42563	2.49284	3.11116	2.06919	1.99461	1.95721	1.40913
AF063596	6.61438	5.5909	4.10903	3.36151	6.80732	4.711	4.00631	5.96834	4.34498	6.91891	6.40932	5.31289	6.36039	3.72761	6.57052	5.91667	5.74361	3.02704	4.53842	6.24313	6.0009	7.61271	9.56571	5.01305	5.21474	5.97837	5.33486	5.46283	5.8894	6.64609	5.21433	5.55269	5.05704	6.20015	6.17931	5.14333
AF070569	2.46798	2.01259	3.08046	0.739766	0	0.620953	0	2.87074	1.0693	1.16181	2.11	3.85911	0	0.791075	0.464992	1.43048	1.40589	0.440865	0.266951	1.92665	1.8791	0.932341	1.38204	2.55015	0	1.78021	2.23077	2.08034	2.08349	0	0.78645	1.34543	1.46241	1.80776	1.0848	1.47676
AF070581	0.514479	0.77182	0.874932	0.192097	0.579231	0.203211	0.915659	0.87494	0.608067	0.63061	0.360542	1.04703	0.548115	0.68673	0.947307	1.5241	1.33049	0.64833	1.05022	0.976507	0.899954	0.551246	0.867313	1.03454	0.276938	1.03169	0.482356	1.25827	1.47449	0.411314	1.14008	0.35619	0.835372	1.23515	0.727214	0.277456
AF075059	4.032	2.67449	3.39858	1.90906	3.44642	2.19555	2.05148	3.09666	2.07689	4.91245	3.0843	3.7782	3.41444	1.46064	2.95776	2.58952	2.95496	1.33174	1.58534	3.3836	3.65669	4.18873	3.57371	3.57504	4.22676	2.70113	3.00102	4.26489	3.57719	4.33936	2.57389	2.77699	4.40342	3.37894	3.1368	5.63408
AF079515	11.5594	9.90059	9.37927	4.76401	14.1741	11.4669	6.63344	11.4055	8.94084	9.86719	13.4787	6.02837	8.3507	4.54005	6.68528	9.70104	9.75694	6.06771	6.17921	18.6838	14.1473	13.4872	11.9538	15.2078	4.32715	5.91864	9.06322	17.2931	11.5559	8.33846	9.92909	7.28571	9.26503	10.1663	13.1149	5.82657
AF086126	5.49009	4.23117	3.91304	3.74051	4.91596	5.08984	3.2982	6.61017	4.2576	5.56977	3.76544	4.60345	5.23257	3.55039	4.82612	5.21219	6.16144	2.97334	3.59298	5.00655	5.02066	5.68445	4.74835	6.14726	3.69366	5.95177	4.19549	5.54413	5.17856	4.3274	4.03051	5.16865	5.2717	6.20174	4.7304	3.51085
AF086132	2.90529	3.56634	3.67471	4.20692	3.88425	3.51264	3.07254	4.4372	3.73849	3.82076	3.91049	4.06121	3.83681	3.30012	3.13965	2.95144	3.76973	4.78767	3.17509	4.42683	3.34783	3.12373	3.6578	4.3106	2.80399	2.25343	2.89414	3.45218	2.57179	3.73922	4.22867	2.49333	3.06303	3.80047	4.48867	2.67051
AF086165	0	0	1.48143	0.228019	0.665434	1.29445	0.263099	0.473718	0.206518	0.266711	0.231579	0.592049	2.84504	0.484908	1.09509	1.57515	0	0.123183	0.37466	1.34042	0	1.09771	0.90276	1.32732	0.310516	0.618743	0.100787	0.20455	0.461208	0.496568	0.452924	0.325429	1.16066	0.270467	0.222427	0.157456
AF086285	1.02896	1.11781	1.39989	1.191	1.15846	1.1612	1.38366	0.43747	0.90084	0.445137	0.915221	0.856662	0.806052	1.62145	1.0285	0.580611	0.760281	1.71226	1.31888	0.455703	0.719963	0.881994	0.52793	0.172424	0.588493	0.950241	0.9901	0.645267	1.02872	0.673059	1.57539	0.906667	0.784743	0.728424	0.927825	1.63005
AF088041	50.9506	49.5963	58.1935	50.6523	41.7271	46.8171	42.8048	59.3178	44.8929	54.5979	61.0766	50.0611	47.5986	43.2997	41.4896	46.3235	42.4405	45.2719	45.0469	55.8028	51.2528	52.1354	49.6401	55.2839	55.5142	44.038	48.9693	50.6063	48.0023	52.2694	51.0513	44.46	52.8256	49.3314	42.8199	64.3402
AF090102	0.847377	0.479061	0.664948	0.422613	0.272579	0.493511	0.406959	0.562462	0.833277	1.00156	0.915221	0.983575	0.483631	0.305213	0.324791	0.411266	0.253427	0.182862	0.366356	0.585904	0.971951	0.330748	2.63965	0.72418	0.553875	0.488695	0.558518	1.12922	0.720101	0.822628	0.497491	0.388571	1.08852	0.601741	0.501527	1.31791
AF090939	1.36186	1.09119	0.804937	0.941275	1.77176	1.19023	1.36331	1.46865	1.2837	1.44669	1.3035	1.11049	1.96677	0.705806	1.46156	1.30637	1.9007	0.581835	1.29446	1.85536	1.54792	1.61699	1.35753	1.75872	1.03852	1.62898	1.26936	1.61317	1.92027	1.00959	1.223	1.55429	1.11383	2.24861	1.68012	0.589593
AF097494	12.6305	14.3508	16.1421	21.5337	16.9207	16.029	17.1458	21.8001	11.4163	17.2898	15.1061	17.7859	11.6868	15.9279	13.8136	18.3369	25.9268	21.2844	17.3638	15.2296	18.7622	9.58874	20.1944	13.3984	8.76992	14.6215	11.475	13.7635	12.6282	8.00679	17.6454	13.2205	8.31144	18.0687	18.8537	1.12786
AF113016	17.8252	20.3867	21.2433	9.66229	24.5321	17.0116	9.82807	48.2467	14.0756	34.1642	23.0744	34.1713	22.7629	9.46162	13.9931	18.3376	30.8231	7.4179	15.7045	39.515	35.4582	30.2083	43.6673	34.7262	22.6397	16.0726	13.3537	32.6828	24.1405	27.3711	18.9668	19.9467	28.2508	26.92	28.5118	10.5433
AF116693	152.843	59.9978	172.189	17.6674	146.648	83.703	43.1749	185.368	92.346	122.859	77.1668	131.727	140.67	33.1302	84.4708	36.8047	101.998	21.2458	55.5508	105.909	95.0273	137.914	87.0824	159.412	104.697	89.6281	43.885	104.2	90.2266	199.194	66.0815	125.411	155.672	133.414	86.5964	101.674
AF157115	7.46388	8.57758	8.43434	4.13316	7.67753	5.54475	4.5376	9.49935	6.82386	10.6833	9.90103	8.91564	7.39311	4.19668	6.57702	6.39131	6.33568	3.27723	4.71915	9.11406	8.85555	9.66518	8.56	9.86265	9.58897	5.7286	6.01676	8.22715	7.74966	8.67499	5.16147	6.41143	10.4548	8.48772	6.31924	10.0363
AF161365	0.453952	0.585519	2.72979	0.134468	0.579231	0.203211	0.752875	0.562462	0.45042	2.15149	1.88591	1.33259	0.419147	0.190758	0.216527	0.774148	0.855316	0.132991	0.0488475	1.43221	1.47592	1.17599	0.52793	1.17248	2.35397	0.217198	0.787003	1.80675	1.30304	0.486098	1.0779	0.744762	1.13914	1.64687	0.225687	2.01155
AF161426	4.90571	5.82298	2.37456	6.43333	4.99638	5.94913	3.15251	9.15625	6.55339	6.93782	2.82193	2.14673	5.74715	5.86448	3.10717	1.7128	3.66931	5.78693	3.60787	12.067	13.2372	8.04929	13.7771	24.2856	2.95493	3.19688	11.1335	20.3582	3.42151	5.90348	3.197	7.00659	14.0206	4.2882	6.25956	10.485
AF198444	5.97007	5.07032	6.68903	3.0238	5.1388	2.8554	3.48846	2.77919	3.75538	6.27902	4.76442	5.68031	7.70972	3.42335	5.73094	6.11407	4.74352	2.62042	3.86921	4.4737	5.80758	4.70544	4.15481	4.8527	8.75192	6.93975	6.4095	5.96549	5.60787	4.29	3.21483	5.62587	4.6153	4.75186	5.04762	6.76368
AF258550	0.58015	0.612133	0.559956	0.403404	0.579231	0.455772	0.834267	0.619958	0.798595	0.445137	0.332808	0.761478	0.451389	0.897518	1.16032	0.870916	0.475176	0.664788	0.708288	0.911406	0.647967	0.514496	0.490221	0.483132	0.760886	0.458288	0.710841	0.67753	0.274324	0.448706	1.03644	0.809524	0.7088	0.348377	0.614872	0.58994
AF258560	2.89137	3.11815	2.06799	3.14578	4.90199	3.52193	2.82511	3.38696	3.74569	3.61822	2.28389	3.22264	2.94177	4.04675	3.85716	2.73564	2.85866	2.06551	2.40085	3.2407	3.05732	5.17877	4.7476	2.85982	1.84925	2.90882	3.53491	4.39749	3.5525	3.29537	3.57841	3.82257	4.37153	3.94489	3.63607	3.22993
AF283776	22.6371	26.5879	24.8481	32.522	24.3277	26.7077	30.583	31.6853	29.0746	29.1935	28.6215	24.7798	24.9876	27.9652	24.4135	28.0145	33.8642	32.1007	26.9882	32.0294	30.6704	26.7538	35.7107	24.967	19.7318	23.2673	23.6862	28.1014	22.2203	23.6319	29.5592	24.739	19.8464	28.4402	33.3265	9.53754
AF289551	6.13834	6.04787	5.51592	7.35885	4.91051	5.36128	5.88769	5.60587	3.89861	8.11261	4.24524	6.49667	9.40243	5.09745	7.36707	9.61709	5.44836	5.52926	6.10764	7.90352	6.82345	3.87305	6.17866	6.98248	5.53702	10.4738	5.52933	6.14681	10.9798	7.28474	8.77387	6.66918	6.85562	5.59271	4.95785	8.12668
AF379632	0	0.139992	0.416817	0	0	0.916189	0	0.310291	0.371597	0	0	0.989921	1.52666	0.312271	0	0	1.54939	0.328487	0.346817	2.1698	0.575251	0	1.91111	0	0	0	0	0.499759	1.47038	0.885821	0.477177	0.242857	1.5662	0.31829	2.10892	1.50034
AF380582	9.45854	6.42793	10.4474	2.48958	9.56889	6.17586	2.34022	7.53261	4.38619	12.9049	4.50816	8.89406	8.11339	4.84145	7.04336	6.73726	3.37438	2.41977	5.40864	9.20878	9.3894	8.89674	10.9681	10.3396	7.16819	8.92602	8.7403	9.0389	7.23153	10.1662	5.81277	7.69274	15.0613	12.9289	9.82692	9.95233
AF401214	1.79856	2.50708	1.80026	0.674645	1.55472	1.19633	1.15678	1.72426	1.22559	1.87773	1.89423	1.60355	1.57535	1.43336	0.521019	1.01341	1.84146	1.05861	2.52004	1.31828	1.68867	1.2256	1.28061	1.53009	2.01541	2.54284	0.883728	1.01468	1.24475	2.0375	0.995396	1.63265	1.46722	2.08741	1.12618	2.21132
AF420437	67.3208	51.1482	81.7018	23.4128	56.7138	36.4179	29.6262	61.6152	45.7987	58.6961	39.978	59.4061	56.6306	36.022	44.0013	37.2075	32.6506	18.8777	36.6322	43.5288	54.5865	56.2723	54.9236	62.9316	45.0806	46.1584	54.6835	66.1902	43.4903	53.4185	45.4419	56.4118	68.8511	76.8018	53.198	65.0897
AF520792	9.35141	8.38356	9.65925	3.64984	9.81285	5.86408	4.25273	10.718	6.89143	15.1346	9.34635	8.94736	7.31895	4.64153	7.01007	7.81405	8.4898	3.49101	5.71515	9.37446	10.0075	10.8044	5.80723	9.55228	13.4661	6.48879	6.80376	10.7114	8.43547	10.3202	7.00633	7.90095	8.9319	8.74109	7.49306	8.63581
AF520793	2.14871	1.94286	2.41481	0.826017	1.90805	1.21926	0.915659	2.96855	2.2521	3.22724	1.83044	1.71332	1.16071	1.08732	1.81342	1.42733	1.55224	0.797945	1.19676	2.44127	1.79991	2.09473	1.43295	1.31042	2.14627	1.30319	1.26936	1.54864	1.74882	2.28092	1.67903	1.81333	1.08852	2.09026	0.927825	0.416183
AFAP1	7.11191	16.7671	8.04937	6.18552	13.3564	8.53484	17.3568	6.93703	11.0578	9.60753	10.7608	10.7559	13.7674	11.4837	17.674	9.28977	14.7938	12.9334	12.969	10.5788	14.9835	8.15844	7.99437	14.656	13.1892	16.2355	9.82484	8.38847	13.0304	10.6568	9.65961	19.6552	10.4042	10.0079	8.47581	11.7225
AFAP1L2	2.17897	2.12916	2.90477	5.07136	3.03244	2.14823	3.54055	1.81238	2.81513	1.48379	1.80271	2.31616	2.38591	2.74692	2.5442	2.29825	3.16784	5.05365	2.27141	2.92952	2.59187	2.13148	1.84775	2.13806	4.53485	2.44348	2.84336	2.48428	4.49206	4.97316	2.69474	2.8819	4.86035	2.59699	2.55779	2.94797
AFF1	227.521	234.814	282.39	160.94	231.281	229.842	193.041	264.409	252.753	248.213	268.021	253.572	249.167	190.644	216.802	206.165	221.337	155.45	179.392	254.25	270.702	274.631	645.606	286.327	243.324	205.792	211.069	227.134	231.667	272.028	155.001	231.87	298.505	294.188	212.347	360.103
AFF2	22.3042	20.227	34.1923	8.5099	23.8507	17.4471	10.9676	23.3422	20.6968	25.5954	25.5153	20.3061	15.057	10.7778	14.8592	11.4913	12.1645	7.5971	15.5091	23.9244	21.3469	19.5876	13.613	19.0701	26.5514	13.6835	15.8162	19.1322	14.8821	20.4535	7.21362	18.8133	16.0493	16.5004	9.10272	30.9016
AFF3	35.5922	19.1773	14.653	13.164	46.2223	27.778	40.6764	34.8557	47.4572	23.5967	20.9747	20.6227	30.0467	48.9263	41.4839	26.9077	34.8918	19.0996	26.4961	33.6042	40.1995	49.1983	29.8605	33.4658	23.8121	19.7039	58.7322	60.9251	37.6129	34.3148	23.9552	47.1868	39.1384	42.2305	72.9749	15.2632
AFF4	161.516	184.704	169.807	183.145	163.752	188.269	177.312	212.142	186.587	181.022	189.839	166.446	159.63	176.775	161.259	165.329	194.6	179.385	167.4	208.679	200.294	195.068	203.668	173.286	166.892	152.582	173.978	184.966	160.102	167.442	163.565	165.629	175.521	187.965	195.345	120.242
AFG3L1P	15.2852	14.297	13.9356	13.3688	16.3915	13.2699	13.0656	10.4574	12.6293	15.6221	13.4937	16.3756	15.757	12.2959	16.3521	17.9871	13.8435	10.1681	12.8178	12.4495	15.0188	14.8774	12.314	14.187	13.4169	14.7412	13.7819	14.6459	16.3528	13.6732	14.4057	15.2598	14.6962	17.2408	13.7514	15.0922
AFG3L2	21.2752	24.4853	22.7832	32.061	20.3753	27.956	28.8331	16.6551	27.7008	17.3974	23.4907	17.6409	22.4727	30.3878	22.573	21.6519	20.0207	35.9408	29.2352	18.9117	18.6831	17.5296	19.194	17.4493	20.078	23.1587	27.6974	19.0031	20.7801	20.304	29.7043	24.4152	17.3909	19.6358	23.0702	20.9132
AFMID	12.8347	8.3825	9.97632	8.47763	10.3055	8.16587	6.99177	9.31874	8.11612	10.7634	10.6091	9.4217	8.82723	6.7023	10.2902	9.81522	5.9926	5.99922	7.54229	8.03372	7.8044	10.1473	8.81944	8.71361	10.337	9.63544	8.72989	9.30475	8.91897	10.8183	8.46481	10.6371	12.4807	9.66428	6.54493	14.7225
AFTPH	135.762	118.062	132.569	117.102	143.377	135.629	111.019	152.865	142.198	137.51	140.417	131.767	115.33	121.761	114.868	109.534	137.991	112.21	120.556	130.754	160.516	142.515	154.118	162.285	139.923	109.413	112.287	137.055	118.268	142.876	113.304	130.657	144.216	148.44	139.124	120.312
AG10	1.98377	2.56963	1.82651	1.61035	0.892015	2.67251	0.844237	1.42334	0.775398	1.09875	1.00952	2.99451	2.40365	2.01727	1.45452	0.813339	0.895864	0.69122	1.72944	1.27369	3.73913	2.58608	1.66373	3.27123	1.6142	0.442269	0.824576	1.71222	1.32053	1.25226	2.02209	0.952	1.58164	2.72716	2.43893	0.366588
AGA	10.1383	9.47475	8.11937	15.3101	8.10923	10.2186	12.3919	11.3117	9.41378	7.86408	9.62369	8.21761	11.7684	15.6994	9.14828	11.5154	9.34512	15.2607	11.8455	9.56976	13.2833	9.66518	11.6522	10.0006	8.93124	13.1405	11.0688	10.0984	9.18986	8.67499	11.7325	9.45524	9.01189	10.863	11.7107	5.06357
AGAP1	2.63292	6.77312	10.2192	4.16851	2.79394	3.39652	6.95901	4.21846	2.1395	10.0156	3.03354	6.72639	4.03026	5.45569	5.38612	9.67685	3.23088	8.94363	7.00961	6.24964	6.33568	4.70397	3.73322	5.34342	3.80789	11.8916	4.49353	6.48493	8.50405	5.01055	15.4844	4.14476	3.31617	3.19873	2.75564	9.71095
AGAP11	1.05922	1.26206	0.944926	0.559579	1.38198	1.4515	0.733544	0.937748	0.897237	0.894354	0.914389	0.88966	1.48604	0.593831	0.816308	1.11598	0.701042	0.714826	0.784979	1.82314	0.683965	0.771744	0.905022	0.755906	1.69624	0.814492	1.16959	0.87111	0.890868	1.38351	1.04929	1.10095	1.46823	0.792399	1.07327	1.36682
AGAP2	22.7884	33.4012	34.1573	31.0237	22.4537	18.4341	30.5627	16.0927	20.1788	27.3017	22.1595	25.6999	29.3403	28.5375	32.019	36.4575	24.0756	34.0457	31.9462	23.3711	22.3189	21.5721	15.6116	19.208	38.0789	32.3082	24.2955	23.0683	30.69	22.1736	35.8608	24.1562	21.6437	16.1837	23.4213	35.5826
AGAP3	6.81382	5.47407	6.85947	10.3383	6.54258	5.43008	8.44889	3.93723	5.7379	5.69886	6.51333	5.13997	7.11228	8.80178	6.19809	5.37137	4.27911	7.72411	6.91192	3.71073	4.82375	4.15272	4.67595	6.10381	7.16576	8.43407	6.78929	6.53687	6.75523	5.60883	9.17663	5.97979	5.56332	3.35708	4.50447	11.2807
AGAP4	9.40346	7.45951	4.01104	6.00418	9.16138	0.603826	6.07082	5.07247	4.45218	7.97462	6.87636	9.08665	11.3482	6.34462	7.33216	6.44309	6.51149	3.24431	4.06045	7.73133	6.33064	5.41985	5.46634	3.33502	16.3085	8.84376	7.00534	5.67867	4.38027	6.72386	4.54085	7.57131	9.30908	2.80728	2.55478	7.77535
AGAP5	8.54186	6.31375	5.56877	5.84686	7.83018	6.70914	4.87863	6.23145	5.84555	5.92774	4.81351	7.02876	7.56431	5.47457	5.2949	6.92088	4.95545	4.24324	6.18116	5.04561	6.88537	6.94643	4.81811	6.6466	6.15944	7.37957	5.8911	7.16827	7.59192	7.00318	5.59988	6.97615	6.77436	6.77244	5.21187	6.03431
AGAP6	12.7624	9.95728	8.83366	8.06423	10.6888	9.61912	8.88474	7.81197	10.5921	7.76912	8.81857	10.206	10.3423	8.45804	9.30391	10.9085	9.73572	7.75353	8.70682	7.56467	8.57296	8.92798	8.12861	10.1565	9.18983	11.559	10.6438	9.69707	11.7531	11.2827	11.7101	11.0069	9.25035	9.15629	9.31185	8.86783
AGAP7	5.49675	9.31427	2.86488	1.26957	5.25805	1.28255	2.3329	1.51865	4.72288	5.93144	4.69758	4.66754	6.97976	1.80229	5.97561	8.98568	1.32321	1.31079	4.79609	6.55138	2.88777	4.59188	2.19506	9.76816	46.1243	6.96717	5.7045	5.00146	7.1434	11.9311	5.12105	5.68318	5.60889	4.43927	2.05952	12.6759
AGAP8	4.26049	3.38722	6.33976	0.755325	5.88601	7.4169	2.92685	2.97667	5.1456	1.82321	1.08828	1.95002	3.67656	2.16759	1.85699	6.43147	1.69067	3.65758	5.32779	2.61313	3.10988	4.86272	2.05742	5.15341	4.72906	3.52892	3.88627	6.0355	8.14743	8.13766	5.14219	3.78048	2.13273	7.09073	5.21964	5.68819
AGAP9	39.0753	28.1706	23.7642	21.3024	34.3317	40.2644	21.7274	32.1828	30.6729	31.8232	28.3402	30.3481	35.6214	20.8745	25.7494	39.453	24.5016	14.5261	19.4472	34.7034	28.242	31.916	33.0707	36.2383	27.09	27.4897	20.033	32.1743	22.1198	27.1583	25.7329	25.5236	36.7624	41.5848	31.4538	29.0125
AGBL2	1.42238	1.14442	1.04992	1.05653	1.83991	0.957993	1.36331	0.999932	1.3963	0.964463	0.665616	1.0153	1.03175	1.37346	1.43449	0.9193	1.45721	0.748074	0.952526	1.23691	1.00795	1.28624	1.01815	1.44836	0.62311	0.624444	1.75172	1.64543	1.57736	1.30873	0.994982	1.5219	1.49354	1.64687	1.20366	0.867049
AGBL4	2.28368	1.8042	1.45239	1.25305	2.1762	1.19749	1.02411	2.0658	1.62804	1.34357	1.90699	1.4246	1.17684	0.814729	1.82045	1.62087	1.47083	0.739595	1.60391	1.52368	1.09506	1.55194	1.92544	1.81424	2.33805	2.08048	1.86291	2.25779	1.88907	2.45255	1.52129	1.81042	2.44156	1.7042	1.52063	2.5623
AGBL5	4.50926	4.15186	3.25475	2.88146	4.1909	4.90608	3.74403	3.5935	4.30151	4.45137	3.05074	4.06121	4.51389	4.44467	5.14252	5.34646	4.02315	4.47182	5.71515	4.10133	5.07574	5.03471	3.12987	6.65556	4.39639	5.0227	4.72202	4.09744	6.10371	6.91755	4.99564	5.73143	4.91097	3.32541	4.96512	5.86125
AGER	9.23035	9.04892	11.5141	4.91768	11.789	5.42863	4.08994	6.34332	8.35529	10.9429	9.31862	11.2001	10.5109	4.04408	8.09271	7.11248	6.39903	3.65725	7.08288	6.9983	8.53157	8.34219	5.54326	8.69017	12.9815	7.84628	9.21555	10.0984	9.60135	8.56281	6.32228	7.93333	7.34115	6.9992	5.69233	25.3872
AGFG1	126.199	107.443	140.094	102.541	107.601	122.449	104.853	166.239	135.171	126.159	152.487	123.486	108.527	123.516	102.39	106.666	118.002	111.097	104.705	126.002	129.377	121.384	129.871	124.214	115.414	103.142	106.702	125.956	99.2025	108.587	126.922	107.796	111.104	124.877	126.034	76.5084
AGFG2	6.65796	10.7256	7.45442	11.5258	8.34774	6.82207	13.1855	5.37463	6.23832	7.78989	6.21241	7.77342	9.9628	11.2929	12.4233	15.1685	9.3315	13.5152	9.9302	7.42145	6.73166	7.64394	4.93991	6.27623	7.51193	13.6292	9.46942	7.58188	12.5503	5.94536	13.7846	9.13143	8.50561	9.65953	9.40363	10.682
AGGF1	48.3913	50.4611	50.3961	54.7092	48.4847	56.4055	51.9077	56.7149	55.4017	46.8135	54.5805	49.147	44.752	53.9465	43.8738	45.457	54.4551	55.773	52.047	56.5723	56.8411	52.2581	53.3586	47.4166	47.3217	43.5753	48.0325	47.8465	45.092	47.9368	49.3967	47.6	46.5277	53.3013	53.9142	25.9768
AGK	12.2264	16.4211	16.4837	25.741	11.1076	16.141	18.598	12.6241	15.8323	11.4994	14.9764	13.8335	14.3477	22.8147	12.8022	15.2168	16.0293	29.4408	17.7805	15.4614	13.6073	14.5529	16.1773	13.5525	11.3891	15.0138	11.8304	11.7116	20.3686	11.2177	17.1427	12.6933	13.5685	15.6453	16.6758	7.94217
AGL	43.2162	52.9894	41.6114	62.9118	46.577	54.4895	62.8345	60.4021	52.4965	47.5554	45.3728	51.0507	50.4266	60.2033	52.8056	52.7146	68.2986	66.8113	53.8788	56.3444	50.9374	52.6256	47.7399	45.7268	38.2174	47.1591	50.7997	58.4612	46.978	36.9061	55.6153	47.6971	40.2497	63.8796	72.3453	24.0693
AGMAT	6.96181	8.33805	5.69476	6.44159	8.02575	6.72743	7.60017	7.34481	8.35079	5.65398	7.65624	7.50151	7.71392	6.7599	7.69078	8.03444	8.45623	7.45547	7.50932	7.9888	6.95089	7.61087	6.09533	6.65522	7.07749	7.94076	8.77939	6.42331	7.06899	5.35531	6.29367	7.43888	6.5035	7.46698	11.415	7.06229
AGPAT1	17.6133	14.6912	16.6937	16.9814	18.365	16.7213	15.2203	17.4051	17.8141	20.365	19.3861	21.7973	15.8309	12.8571	18.1342	16.3055	19.8623	14.895	16.6814	18.5862	26.4947	19.7714	17.12	27.4844	18.6933	16.5885	14.953	17.5835	20.4372	27.9694	13.8261	25.6781	21.7197	21.726	15.7479	35.0981
AGPAT2	2.26976	2.07593	3.25475	3.72668	2.04434	1.79987	2.72663	0.656205	2.16202	1.18703	3.05074	1.61814	2.4504	2.65154	2.84192	2.61275	1.58392	4.25571	3.34605	1.07416	1.76391	1.28624	0.942732	1.51733	3.4271	2.85072	3.02107	2.00033	2.12601	1.94439	3.29588	2.26667	2.02514	0.918448	1.68012	6.90171
AGPAT3	51.3571	32.9487	37.7621	52.1159	38.8085	42.1517	44.6638	31.4041	43.0725	31.7531	42.017	34.679	31.7907	46.9647	38.1359	33.0706	31.4566	57.8178	42.5217	24.4778	26.2067	27.9665	40.9146	45.1751	37.6981	39.2314	38.0554	33.4248	37.1024	51.3395	45.5411	41.0914	44.4519	27.8701	32.6996	56.9478
AGPAT4	21.2147	14.7444	23.8681	17.865	15.5029	11.9894	12.1884	15.4364	11.3731	17.1749	11.26	19.7667	13.7351	14.9364	14.0743	20.152	10.5806	10.6559	18.8063	13.2479	13.4633	15.9494	20.0236	21.2771	22.3281	23.213	15.5877	22.3262	19.6481	14.5456	23.7759	16.2229	16.3277	15.7403	9.95531	16.9248
AGPAT4-IT1	2.78424	2.04931	3.67716	1.94018	2.04434	1.50956	2.25863	1.81238	1.53143	2.48535	1.41443	3.20455	1.77331	1.90758	2.11114	2.83048	1.74231	0.930936	1.73409	2.01811	1.79991	2.63165	2.94132	2.7243	2.66553	3.52947	2.91953	3.90386	3.77196	1.98179	3.89701	2.23429	2.70863	2.12193	1.52966	2.77456
AGPAT5	21.6989	25.5233	18.8635	33.7322	31.8918	31.1493	39.3123	35.7788	38.2407	20.5505	25.4598	23.0664	27.0833	41.7379	32.7768	27.6758	33.7058	32.4996	29.3573	30.3043	29.5185	37.8522	35.7107	23.1738	23.0897	23.1316	32.2925	35.9091	24.8949	27.4833	25.5586	33.1581	31.7694	33.6025	45.4251	12.3121
AGPAT6	32.3295	33.081	33.0357	41.7859	32.5701	34.8654	40.0112	33.123	37.5646	30.2752	31.2171	30.527	35.081	42.4647	36.4009	36.6927	30.0637	38.4365	35.3455	35.2519	30.0228	34.0148	30.8145	33.5782	31.951	35.1519	34.5479	33.0848	34.7857	31.2591	42.0054	34.9462	35.2747	35.5341	36.379	36.654
AGPAT9	35.3175	30.3405	33.6674	8.45227	26.6446	27.7237	18.9033	48.3092	26.7099	37.7253	44.097	36.8365	26.5675	22.395	19.1905	19.9343	22.4916	21.9269	25.5961	39.5485	26.1707	25.2838	19.9478	29.6569	33.6479	18.6247	19.3427	30.1017	18.2769	42.3279	25.2477	30.2762	23.4157	24.513	21.8164	31.7687
AGPS	57.7427	53.4685	59.2154	98.1992	58.2979	68.9755	67.4739	71.9326	63.4191	54.6405	63.6218	59.427	52.6835	78.726	54.1589	53.4404	65.004	77.4173	69.0459	59.6619	55.2932	59.7551	79.5289	56.3136	49.5026	55.3583	57.2989	67.14	52.4302	53.5082	67.6107	51.7448	56.3496	64.133	63.9447	36.3467
AGRN	0.363161	0.638748	0.139989	1.42152	0.511086	0.174181	1.42436	0.281231	1.30622	0.148379	0.665616	0.126913	1.06399	0.419668	1.13677	0.45965	0.633568	1.09717	0.610593	0.260402	0.143993	0.293998	3.16758	0.103454	0.207703	0.542995	0.787003	0.161317	0.240034	1.68265	0.352389	0.68	0.5316	0.158353	0.175534	1.00578
AGSK1	1.63816	1.94472	0.959975	0.461801	1.35744	0.523122	1.24855	1.21898	1.15217	3.26471	0.81732	2.52113	1.50925	0.901906	1.92439	3.00466	1.49237	0.652486	1.75118	1.43123	1.70235	2.40894	1.04228	1.14869	1.52697	1.92329	2.4755	1.377	2.01148	1.46503	2.58115	2.66884	1.1561	1.30958	1.98128	1.28635
AGTPBP1	262.881	207.433	331.949	178.708	248.32	247.569	135.294	300.886	210.459	250.909	276.979	242.753	221.471	177.768	169.27	171.111	178.603	156.115	210.069	284.326	295.293	249.641	220.335	323.191	275.068	178.184	189.769	223.004	216.305	218.258	167.405	219.09	231.778	237.308	167.485	170.566
AGTRAP	19.7923	16.634	27.6828	23.7048	18.7398	11.9314	19.6561	7.21826	14.5035	14.3927	19.6079	14.1825	23.0853	26.6299	17.0245	12.6283	10.929	26.7312	17.463	11.0671	16.1992	9.88568	8.89939	13.1732	23.9897	18.3261	18.9642	13.2602	14.6421	13.6855	24.2527	14.9276	12.5053	6.74584	10.0807	40.7513
AGXT2L2	35.0753	29.0364	34.0873	28.9682	34.0383	25.6916	25.1297	27.1544	35.5381	18.0651	18.7204	29.1567	31.3071	31.3225	31.207	30.9175	24.8042	25.0688	26.4021	37.0422	27.4666	31.7518	32.2757	35.1745	31.0516	31.3009	31.607	32.3601	38.6454	44.6089	29.2069	32.899	35.9716	27.205	31.1699	49.4912
AHCTF1	215.598	232.664	287.433	149.086	221.266	189.828	164.877	248.827	183.321	288.152	244.974	262.551	199.224	159.016	187.134	187.223	207.145	163.996	183.569	241.458	236.148	248.244	174.15	230.462	293.831	178.374	185.86	227.682	163.669	213.061	173.728	201.28	200.996	240.887	205.4	190.543
AHCY	9.26062	9.58121	8.9943	11.2953	8.85882	11.7862	11.4559	6.96827	10.202	7.7157	9.01354	9.16946	10.4142	11.7507	9.20241	10.0881	8.74323	16.2083	13.1644	6.28219	7.01964	6.3577	8.63542	7.2418	8.68892	10.2355	11.2719	9.13052	7.54392	8.97412	13.3079	10.2324	7.49303	7.06254	10.6574	9.71788
AHCYL1	45.8189	50.9667	54.9807	63.0689	50.4271	56.7538	50.1171	53.4651	54.5684	51.4504	56.8824	51.9709	44.6553	51.066	44.6588	47.8036	49.3549	59.4968	46.112	47.0676	49.9295	48.6566	53.5472	47.9338	46.1794	42.055	49.6066	53.0409	40.2914	46.3229	51.3245	42.9048	53.3625	50.1346	54.4157	51.4333
AHCYL2	16.0699	17.7785	15.7488	17.7882	15.8096	18.4922	19.3306	18.2488	18.0168	18.1022	17.7775	19.0369	15.8953	16.5006	17.241	19.5956	20.8444	16.441	17.8049	18.0654	16.5952	16.6844	18.5907	19.3804	17.3432	18.0546	15.7654	22.2294	17.2481	17.9482	19.8582	19.04	19.8211	19.3507	22.2929	16.3005
AHDC1	1.69475	2.42192	2.20483	3.51538	2.07842	1.8289	3.01191	1.56239	1.8242	1.70636	2.02458	2.31616	1.80556	2.40356	3.19378	3.24174	2.02742	3.15853	1.78293	1.56241	2.12389	1.83749	1.69692	2.24151	2.14627	2.60638	2.13252	2.00033	2.84611	1.94439	2.446	1.71619	2.25297	1.48852	2.95901	3.2601
AHI1	10.8948	8.94247	7.34943	7.26088	6.56098	10.654	5.555	6.18708	7.02655	7.23347	7.29487	8.15416	10.6076	4.69266	3.27498	10.6687	11.5626	3.25828	6.54556	12.0436	10.8354	10.7677	8.86206	8.96604	5.13858	11.9187	8.93629	8.88274	7.63204	5.98275	10.0302	3.27048	7.79681	11.5598	11.7357	4.64738
AHNAK	3890.11	4075.71	3935.47	6265.15	3202.26	4687.86	5219.93	3286.15	3597.29	3469.77	3262.1	4654.67	3151.35	5145.22	3940.52	5003.4	3902.97	5934.56	5340.47	3191.69	3172.63	3333.57	4276.65	4946.6	4068.94	4290.56	5209.55	4369.79	4072.62	3303.18	5481.26	3761.14	3619.64	4937.61	3141.15	4729.06
AHR	130.026	104.228	137.426	107.168	102.118	141.801	118.363	154.906	124.13	74.8263	123.278	116.151	75.9075	152.066	87.4121	86.2067	103.106	96.4036	115.932	93.6258	100.524	116.594	181.732	151.472	101.473	93.2368	119.604	132.361	97.7321	101.442	116.666	99.6715	101.941	131.491	123.831	74.7795
AHRR	1.18633	0.479061	1.08492	0.307355	0.988099	3.19215	0.366264	0.562462	0.315294	0.370947	0.748818	0.951847	0.200546	0.491584	0.433055	1.47572	0.380141	0.930936	0.414959	0.163077	0.287985	0.220498	0.339383	0.344848	2.06838	0.461546	0.482356	0.354897	0.891554	0.373922	0.248745	0.323809	0.683486	0.762628	0.351069	0.901731
AHSA1	20.3068	26.1088	20.3684	35.3459	21.4997	24.095	33.0451	18.8112	25.4938	23.4439	18.9978	26.9373	20.9573	29.7965	27.5531	26.2243	26.7999	34.561	27.4034	23.4687	20.483	20.3594	29.9412	20.346	25.1321	25.2221	24.8794	24.746	24.072	19.8179	30.9895	21.9219	21.3653	21.251	28.9632	23.9305
AHSA2	52.9308	45.91	45.3565	35.7493	59.6608	41.3388	38.1728	40.7785	42.8124	43.8089	41.4346	44.4195	58.1969	33.8978	48.1408	50.1503	36.2401	23.6225	46.747	38.377	43.9538	41.6374	40.6506	45.6579	39.3944	55.1683	45.0115	50.0404	50.75	47.1515	49.1687	46.6286	44.8569	43.3571	41.5766	44.1501
AHSP	60.6782	22.3562	18.1286	1.51757	19.0465	29.1752	7.93571	48.8092	15.6296	46.1829	14.7822	14.9757	42.2049	12.4374	36.2683	17.9022	25.8179	3.74037	10.7709	16.7634	22.4989	140.855	52.7553	142.836	28.6284	23.8375	6.27063	31.7149	31.3415	189.952	5.4724	25.6457	19.2136	49.8495	10.833	40.7166
AICDA	1.69899	1.61231	1.66902	1.15969	1.59254	1.95489	1.27826	1.00681	1.75416	1.58691	1.67375	1.65812	1.52698	1.5234	1.50757	1.68861	1.24718	1.52025	1.33696	1.79026	1.43777	1.76399	1.29607	1.48009	2.44467	1.57686	1.84006	1.88676	1.98679	2.05358	1.50988	1.7191	2.54864	1.61932	1.4958	2.70762
AIDA	199.678	132.647	141.529	96.2406	211.385	237.873	138.57	168.122	209.874	167.594	138.809	205.758	160.114	144.652	173.195	140.363	213.103	103.583	153.332	182.965	203.282	183.418	283.008	310.777	140.857	182.283	173.27	202.517	167.624	314.431	108.577	242.566	344.73	236.199	166.883	146.288
AIF1	112.126	78.007	127.629	121.831	79.7975	118.762	76.0607	128.71	116.366	98.0614	143.205	94.5502	107.108	108.294	61.0607	48.9406	76.3766	104.361	85.2818	119.98	119.721	96.1005	169.201	142.198	127.806	74.0887	89.0318	91.7569	84.8348	111.84	82.5835	91.5086	126.774	97.3516	90.5006	118.959
AIFM1	14.7459	15.0292	13.083	20.1318	12.83	15.905	15.5503	12.2545	16.4755	12.4798	14.5376	13.5683	13.8283	17.5709	13.6363	13.3071	13.0255	18.1837	15.7257	13.0754	13.0277	13.1663	14.9155	12.2404	12.6959	14.5474	14.4918	13.0847	15.6656	11.6843	16.0586	12.5564	13.412	14.6242	16.6266	12.584
AIFM2	2.73309	2.84775	2.52435	3.77644	2.597	2.06375	2.87741	2.01955	2.61356	2.88263	2.04233	2.64772	3.67689	2.28147	2.87765	2.92676	2.39964	2.73479	2.32563	2.14962	2.37732	2.35309	2.40095	2.39462	2.77699	4.3236	3.39249	3.09857	3.78259	2.6612	3.10994	2.84855	2.61446	2.76579	2.45974	2.68681
AIFM3	0.756586	0.53229	0.76994	1.65857	1.02217	0.464481	0.488351	0.187487	0.720672	0.296758	0.942955	0.349011	0.999504	0.775814	0.541318	0.774148	0.348462	1.57262	1.00137	0.195301	0.39598	0.220498	0.565639	0.206909	0.796196	0.624173	1.11704	0.38716	0.754392	1.04698	1.79947	0.385657	0.632858	0.221694	0.396457	1.52601
AIG1	10.6225	17.6188	10.8842	5.64765	21.8063	9.78314	9.88912	15.9364	13.6928	12.909	11.8147	19.7984	14.1865	7.99278	11.5571	9.24139	14.2236	9.52547	10.9418	16.4704	17.3871	13.9649	12.708	24.2428	9.58897	14.9595	11.5766	11.9697	11.5559	12.1151	7.89767	17.6476	16.5556	14.0934	11.811	11.7919
AIM1	172.138	187.393	162.982	229.522	152.69	179.03	181.198	189.516	204.333	173.529	187.177	164.416	183.554	219.696	180.69	177.884	190.514	239.35	167.156	211.932	166.706	188.82	241.301	188.494	143.371	162.907	190.302	181.933	158.807	172.714	203.909	145.682	189.685	219.824	208.435	140.004
AIM2	11.258	10.7256	9.65925	12.5631	9.16547	11.4669	8.54615	12.4679	15.2467	9.53334	23.463	8.63008	16.0566	9.69053	7.36193	7.16087	11.1825	19.9154	6.30132	15.2986	10.7275	8.70969	56.7902	9.9661	10.3159	8.95942	10.688	9.13052	8.94983	10.6194	9.74253	4.98667	16.6315	10.9897	8.67642	17.0288
AIMP1	19.9134	23.5272	18.992	31.5615	20.0005	29.6397	25.4189	26.5607	28.1963	22.8874	25.8481	24.2721	21.727	29.7774	21.7881	23.6115	27.8779	31.6019	24.3993	22.9154	24.0108	20.1389	27.3392	21.2426	16.9624	20.0365	22.3661	22.7779	21.2258	19.8926	22.014	18.101	18.9351	26.9834	27.7094	12.104
AIMP2	3.41977	2.95421	3.35974	6.7234	2.9643	4.12227	5.22943	2.43733	3.55832	3.15305	4.57611	3.83912	3.48214	5.16955	3.81629	3.79816	3.83308	7.48074	5.49534	3.02717	2.59187	2.97673	3.39383	2.93121	3.2194	4.45256	4.26505	3.77481	3.12044	3.25312	5.22365	3.62667	2.70863	2.72367	4.16267	3.67629
AIP	13.7396	15.5162	15.4338	21.3804	12.0957	11.2927	24.3972	5.28089	11.5082	9.793	11.6483	9.7723	15.6696	21.0788	16.4831	16.1845	12.0061	29.6237	20.6136	8.0399	9.07154	7.42345	7.12705	6.86247	16.0278	17.7288	16.7048	9.3241	13.099	10.7316	23.7552	13.0495	8.04995	6.27078	11.3847	15.5375
AIPL1	2.30486	1.7696	2.20833	1.27917	1.90192	1.12463	1.15231	2.06798	1.39	2.17486	2.35767	2.22574	2.56453	1.47552	2.51415	2.3851	1.39131	0.937419	1.49351	1.78245	1.9349	2.30127	2.35193	2.13392	3.33156	2.61642	2.37167	1.98839	3.00282	2.687	1.51154	2.25436	3.24074	2.61504	1.68739	2.86404
AJ004954	3.23577	3.86149	2.63039	1.5946	2.11249	4.1243	5.21091	3.621	7.22699	2.00349	3.19024	4.06121	4.48423	3.47199	4.88404	2.17753	3.87173	2.76438	4.78339	6.05467	3.74381	2.75623	1.99935	2.67602	1.38469	4.62767	3.21783	2.29102	2.70895	3.58965	2.93499	6.54289	1.98793	4.27553	5.89445	3.67872
AJ420422	2.60538	0	0	0	0	0	0	0	0	0	1.31847	0	0	1.53045	0	0	0	0	0.460143	1.48852	0	0	0	0	1.65193	1.65641	1.35847	0	0.807199	0	0	0	0.00101257	0	0	0.423814
AJ420489	1.77223	3.38616	5.1621	4.83547	4.17046	3.95883	1.7428	4.2219	1.75934	3.18866	3.41655	3.8388	2.75251	4.12019	3.46741	2.35317	2.96383	2.46016	2.67831	2.58091	3.66281	1.68865	7.03014	3.11949	3.01862	3.61797	1.5443	4.48815	1.90587	2.89116	4.58541	4.1467	1.9568	4.35534	4.11578	3.14982
AJ420595	4.23688	2.95421	3.11476	2.47805	4.05461	3.22234	2.42141	4.62468	2.99529	3.89495	3.16167	2.82381	3.41766	2.30818	3.97869	3.45947	2.91441	1.7455	2.80873	3.38522	3.59982	4.07922	3.69551	3.10363	2.70014	3.25797	2.25946	2.61333	3.66909	3.29051	3.52389	3.33524	2.60737	3.19873	2.73332	0.936413
AJ515158	1.06467	2.1257	1.2403	3.21282	1.60617	3.28882	3.55357	1.8905	2.69531	1.44632	1.96689	0	0.143155	5.18081	1.70624	3.31093	3.47068	3.06361	3.0984	1.1334	0.696565	0	0	2.04564	0.911471	1.07513	0.851232	1.4212	1.03763	0.460672	3.48658	1.10905	0.234917	1.42708	0	1.21942
AJ606316	0.272371	1.06458	0.419967	0.518662	0.442941	0.609632	0.834267	0.749949	0.788235	0.556421	0.388276	0.349011	0.644841	0.724882	0.59545	0.314497	0.760281	1.21354	0.435719	0.325502	0.323984	0.330748	0.942732	0.517272	0.519258	0.515845	0.609292	0.258107	0.582939	0.33653	0.456033	0.518095	0.3544	0.886777	0.626909	0.242774
AK000154	25.8132	26.8487	20.7583	32.3659	27.7731	29.7396	29.1586	35.6854	27.0038	27.4831	25.9382	27.4195	27.7466	28.1449	28.5532	28.126	32.2362	31.4287	25.9216	30.2639	30.1953	29.7261	30.6026	28.4465	21.6399	25.8104	26.722	30.7631	27.2977	24.5794	31.3336	26.2075	25.2637	31.4169	29.3045	13.9671
AK000451	1.68114	0.23607	0.354172	0.828514	0.28246	0.869161	0.863771	0.638706	0.874491	0.316789	0.21161	0.880141	0.167014	0.302543	1.32109	1.8761	0.121645	0.368551	0.137261	0.183258	0.808519	0.0859944	0.12067	1.73769	1.37707	0.0944811	0.691039	1.94128	0.755077	0.961727	0.503502	0.307943	0.233145	1.50562	0.801942	1.10913
AK000470	18.583	6.15593	0.423467	0.638338	9.91507	13.7574	8.0696	0.749949	9.81916	0.564953	0.886933	0.897909	15.4478	1.41638	7.55139	1.30904	15.703	8.11809	0.684109	17.609	1.18398	1.34614	6.48637	8.02461	9.79771	1.68328	17.0112	5.48444	9.32359	0.833846	0.611292	12.6946	46.9806	14.3347	23.3022	11.5852
AK000798	0.332898	0.425832	0.664948	0.230516	0.13629	0.174181	0.549395	0.312479	0.067563	1.11284	0.194138	0.444195	0.386905	0.286138	0.405989	0.483842	0.475176	0.21611	0.317509	0.358052	0.503974	0.404247	0.52793	0.758665	0.450024	1.11314	0.304646	0.451687	0.582939	0.523491	1.24373	0.129524	0.1772	0.316706	0.150458	0.658957
AK000840	0.851614	0.757714	0.629251	0.313118	0.600696	0.314106	0.498525	0.603709	0.660991	0.733363	0.716091	0.711982	0.743502	0.463543	0.939999	1.00446	0.408334	0.343449	0.591299	0.516897	0.59253	0.458269	0.925008	0.722456	0.998014	0.825624	0.724804	0.782708	0.732789	0.916482	0.618547	0.952648	0.991055	1.00934	0.406237	1.13063
AK000953	1.71321	1.96921	1.50488	1.40154	1.55302	1.84631	1.6897	1.4724	1.98905	1.52163	2.02708	2.05155	2.15957	1.65998	1.43612	1.9644	1.77367	1.8908	2.17738	1.74339	1.83087	1.53871	2.16225	1.80149	1.96349	1.52039	2.20843	2.16358	1.71384	2.16389	2.1133	1.42476	1.99072	1.90562	1.77691	1.35606
AK001057	14.3146	11.0716	19.0735	6.31999	12.9816	9.40575	5.57534	14.749	9.09849	18.2135	14.0611	17.8313	14.3155	5.74183	9.31067	8.2737	8.86995	3.77362	9.81834	14.8104	10.2595	15.6186	13.4999	12.5525	17.9663	10.7513	11.3227	14.4862	11.9674	12.2272	8.16714	13.4381	15.3405	9.97624	8.19997	15.7456
AK001533	7.41697	6.62088	6.12382	7.70905	7.42574	4.86631	8.14896	3.29727	5.20641	7.31174	5.57453	5.24563	8.46096	7.01075	7.22795	6.97604	6.88118	7.27294	6.63202	7.12036	6.15569	5.61646	3.35613	4.5213	7.82349	7.71053	7.1173	7.1302	6.5152	5.42149	7.47024	7.54476	5.98253	5.41694	6.61439	8.55847
AK001928	2.98337	2.10707	2.6003	1.63974	2.99837	1.8289	1.4854	3.94473	1.95933	3.67238	2.59285	2.919	1.97096	1.54686	2.13821	2.40252	2.18581	0.714826	1.40485	2.31107	1.9079	2.48281	3.77734	2.51739	1.73986	2.40547	1.79081	3.10341	2.70895	2.47387	1.63757	1.81333	2.75926	2.78701	1.93489	1.3526
AK001975	3.31566	2.82752	2.90232	2.65843	3.42462	3.28214	1.90722	3.73381	2.30863	4.71659	3.31199	2.84095	2.93758	2.40317	2.36664	3.26061	2.41294	2.04789	2.27116	2.97509	3.45654	3.52099	4.50249	4.68338	2.42217	2.35198	2.50724	3.26795	3.13793	3.78222	2.56602	2.5351	4.32723	3.47807	2.63527	1.88462
AK021551	2.70918	2.75274	2.05959	1.29454	3.76023	2.37089	2.37868	3.38446	2.35119	1.99421	1.74863	2.26952	2.61806	2.87797	3.56106	2.18116	3.39054	0.786308	1.01236	3.56197	2.20849	2.88632	2.71582	2.58532	1.73259	2.07478	2.76441	2.12777	3.15233	1.55551	1.24165	2.97225	3.10201	4.02565	4.33746	0.880228
AK021570	9.3502	12.1554	9.16649	9.00378	11.0268	9.04752	10.8249	12.8694	11.9319	12.3852	10.7597	11.3317	12.0031	9.75538	9.90125	12.3271	10.0604	10.1322	11.6758	13.9422	10.2498	11.8963	14.4683	10.4058	8.8897	12.1446	8.1635	9.48865	13.483	8.98871	11.201	10.3082	9.64196	12.2749	13.2794	6.06934
AK021664	0.514479	0.558904	0.244981	0.441823	0.919955	0.551572	0.244176	0.624957	0.292773	0.964463	0.13867	1.55468	0.386905	0.534123	0.46012	0.604803	0.728603	0.581835	0.78156	0.976507	0.503974	0.881994	0.565639	0.448302	0.311555	0.651594	0.837777	0.419423	0.377196	0.186961	0.663321	0.809524	0.430343	1.48852	0.451374	0.138728
AK021739	6.43522	4.32405	4.13143	2.81883	4.5582	3.84068	2.58826	3.32509	4.00851	3.99696	4.04722	3.11032	4.00318	2.5512	3.99601	4.19878	2.75285	2.25286	3.54315	3.22117	3.17396	3.90245	3.18945	3.48848	5.05931	4.25409	4.10384	3.33958	4.4029	4.74507	4.04045	4.00423	5.38815	3.53032	2.64932	4.88426
AK021876	1.321	1.22986	1.00687	0.75571	1.17107	1.39344	0.755724	1.51802	1.24338	1.58135	1.1468	1.03275	0.80315	0.534505	1.71652	1.52507	0.689638	0.648829	1.20018	1.37297	1.16346	1.84667	1.9243	1.61906	2.05176	0.960829	1.0754	1.24182	1.40625	2.28354	1.18465	1.14693	2.08134	1.62629	0.875666	2.85502
AK021888	3.11714	4.17847	3.63972	2.99671	3.54353	3.59973	3.64229	4.59344	3.82857	3.63528	3.79956	3.80739	3.93353	4.17761	3.54563	4.11266	4.14987	3.80686	3.71241	4.42683	4.10379	4.18947	5.05304	3.58642	2.76938	3.74666	3.78269	5.06534	3.60051	4.56185	4.85054	3.62667	3.79715	6.08076	4.88989	2.04624
AK021977	3.00123	1.69987	2.64124	1.30338	2.02765	1.64978	1.3159	1.86675	1.58525	2.32621	1.90477	2.4142	2.24308	1.12986	2.99187	1.61797	1.95075	0.875246	1.4261	1.72581	1.75743	3.0822	1.60528	2.66809	2.66103	2.44782	1.88195	2.33877	2.06155	2.81601	1.59218	2.6316	2.27019	2.28345	2.15055	3.64126
AK022030	51.6467	61.2407	60.4718	77.5843	53.7284	67.4186	70.1555	78.3956	67.4295	63.3511	61.1687	58.6912	56.4549	65.2937	55.3357	62.7062	78.0736	73.8465	61.2787	74.36	68.4023	63.0434	85.1909	58.9928	50.3199	61.2542	55.8071	62.1814	52.5499	58.3797	68.5037	53.8809	52.0318	66.1555	72.7859	22.5845
AK022382	3.56534	2.86638	2.73399	2.69685	3.67062	3.04816	2.02035	3.24728	2.16697	2.99095	3.65451	4.33884	2.12346	3.04012	2.33362	2.33406	2.76362	2.45102	2.75988	2.61704	3.6333	4.38755	1.80627	3.44675	2.32524	2.09542	3.29119	3.1389	2.81422	2.33589	2.28224	3.53244	4.3495	2.85067	2.5139	3.38496
AK022787	0.915772	0.703421	5.49772	1.86276	4.65258	4.22707	0.428325	14.9202	2.74058	6.80169	2.45168	7.39046	2.42202	0.448664	1.69649	1.647	6.42723	1.91839	1.46787	7.92793	5.30649	3.96493	10.0314	7.92322	3.93909	1.0249	0.9868	5.548	1.87158	2.46975	1.90746	2.7323	6.29896	6.21536	6.51559	0
AK022793	1.23989	0.746536	0	0.22264	0.791161	0.474061	0.256384	0.932749	0.147062	0.821277	0.661178	1.04735	0.655804	0.509325	0.816308	0.990667	0.864186	0.178706	0.402992	0.849561	1.22718	0.307963	1.22178	1.42319	1.25591	0.741731	0.495812	1.17148	0.61723	0.730643	0.405455	0.908286	1.07029	1.1791	0.802443	2.09722
AK022914	0.491479	0.330286	0.64325	2.39583	0.833411	0.717624	0.44501	0.719951	0.612121	0.500408	1.55504	0.560321	0.0422371	0.473653	0.107993	0.923171	0.292708	0.239882	0.362204	0.257147	0	0.648265	0.477022	0.0986265	1.39507	1.04174	1.21452	0.380385	0.341877	1.15617	0.969278	0.295962	0.287824	0	0.689098	0.6652
AK022915	17.1896	22.7974	18.1286	25.1263	19.1146	22.6725	24.5193	24.7483	23.7597	19.957	24.5168	23.0982	19.442	21.9944	19.0544	21.5068	26.4514	22.0765	22.3721	23.1432	21.0949	20.0286	31.9398	19.7253	16.3739	20.7424	17.8726	22.1326	19.3741	18.3222	20.0447	18.36	19.1629	24.513	24.9008	8.49708
AK022993	3.24787	3.39122	2.63564	2.46326	3.74524	2.96368	2.27124	3.81474	4.17292	3.27435	3.73799	3.545	3.20325	2.56532	3.11772	3.7522	4.82462	1.67253	2.0704	3.78299	3.48426	4.58085	2.60684	3.22088	2.60425	3.16783	4.04088	4.60849	4.64431	3.60498	3.14891	4.31444	3.14049	4.31069	4.17471	1.51352
AK022997	35.4688	30.3937	33.9824	12.1597	25.3839	21.5984	7.22353	46.0281	17.3637	45.7749	17.5001	23.4472	21.3765	11.6935	14.2096	15.3378	18.4051	10.6891	17.8782	25.8123	29.5545	26.7538	17.0069	31.5191	28.49	16.0998	13.1506	30.6824	17.7625	13.8351	13.9505	27.0381	18.3529	22.2644	8.42565	19.4566
AK023040	6.53691	5.66888	3.8497	3.80352	4.73606	5.86408	5.5143	7.28075	4.72986	3.85785	5.32492	5.58417	4.73958	4.13946	5.46731	6.21737	7.44442	5.436	3.78568	4.88253	5.8677	6.61495	3.50772	4.9596	3.94636	5.53855	6.54989	5.51703	6.24088	4.56185	4.35346	4.95429	4.75909	7.85431	6.87092	2.01155
AK023159	7.79768	9.13356	8.23731	8.51201	7.73273	10.0514	9.65064	9.99588	8.50416	8.19014	8.88846	9.91063	7.00975	8.88553	8.99536	8.19459	9.71798	8.96525	10.3315	8.55648	8.46353	9.28188	9.24707	8.73431	7.29038	8.68629	9.163	10.5117	7.46608	8.04081	9.16295	8.44754	9.83005	9.46666	9.35423	7.76009
AK023178	1.96137	1.36719	1.35894	1.77536	1.01774	1.75748	2.52661	0.893689	1.81812	1.07018	0.82675	0.954385	2.17827	2.45277	2.00613	2.52614	2.03787	2.9115	2.1212	0.876577	0.947832	0.766599	0.960832	1.14662	1.28707	1.90075	1.94542	0.698179	2.52344	0.787853	2.74739	1.13139	0.813095	1.40491	1.68287	1.11017
AK023288	20.7002	23.128	21.5583	20.1126	19.8301	23.2531	22.9322	28.2793	23.9173	23.3697	21.272	21.4166	20.7961	20.5828	19.9746	21.3133	26.0079	20.7632	21.1754	27.9606	25.1627	24.6591	25.416	21.8289	19.4895	21.3668	19.1673	21.7455	18.5169	19.0326	19.2778	20.6267	19.0364	24.1963	26.9571	7.94217
AK023417	31.1241	23.5205	27.8592	17.5607	32.809	23.6296	17.2235	33.9958	23.2246	32.9854	27.6879	30.7469	26.7661	15.7168	24.5049	21.9118	25.2277	10.3267	16.0457	31.3237	30.0732	35.2224	37.753	33.1668	28.1912	23.6819	22.1094	29.7087	25.7512	28.6203	18.2614	29.3624	28.8175	32.8472	23.8135	20.2033
AK023457	22.1208	24.7813	23.3456	20.3646	24.4704	24.0102	21.9821	30.6492	26.8049	28.8185	24.6142	23.9202	26.659	21.4401	23.1373	27.2701	28.4953	20.5444	21.4694	26.0525	27.7679	24.4026	29.8427	27.4451	24.4761	25.3038	21.2925	27.4538	23.6608	25.7602	22.7894	23.7352	25.3135	27.523	25.9081	19.2606
AK023507	0.998694	0.691976	0.594954	0.249726	0.511086	0.522542	0.630787	1.53115	0.540504	1.07575	0.721084	0.666293	0.677083	0.495972	0.974373	0.967685	0.950351	0.448844	0.830407	0.846306	0.647967	0.514496	0.867313	1.00006	0.519258	1.19459	0.507744	0.935637	1.33733	0.635667	0.51822	0.518095	0.632858	0.601741	0.752291	0.381502
AK023515	3.00032	1.89788	2.34412	1.51757	2.56633	2.34331	1.41724	2.24016	1.6571	3.07664	2.26004	2.35424	2.43976	1.67906	2.16933	1.894	1.69859	1.10499	1.51305	1.7359	2.07997	2.31744	1.88056	2.88741	2.79569	2.66366	2.21529	2.25037	2.18876	3.17834	1.78102	2.96091	3.20403	2.50514	1.73879	3.75675
AK023566	16.0454	16.8781	21.2342	6.81138	15.6563	12.0515	5.90274	21.5438	14.5141	19.6372	15.7008	19.3123	9.25347	8.89258	12.384	7.3798	12.0676	4.78036	10.5979	16.5547	13.5209	20.3064	22.8424	21.0085	18.9322	11.4675	7.62834	16.3736	11.8354	14.1111	10.5006	12.172	15.304	19.8058	14.7823	7.78367
AK023614	18.1983	7.42571	7.79564	7.04823	11.0592	5.88585	5.63639	7.12733	8.06139	5.171	7.39305	5.4214	7.219	7.5897	8.3068	10.2202	2.56025	4.48379	7.19792	5.47234	3.4965	4.90315	5.69523	6.04346	9.5637	7.86827	6.1833	4.75658	5.99913	11.4502	11.0151	10.1336	3.85436	4.22423	2.83839	3.40265
AK023627	2.90529	2.04931	1.46989	1.84413	3.64575	2.55465	2.25863	2.74981	2.20706	2.52244	2.08005	2.44307	2.74058	2.55616	2.86899	2.34663	2.3442	1.29666	2.73546	2.34362	3.13184	2.13148	2.37568	2.65533	1.52316	2.25343	2.33562	2.87144	2.67466	2.28092	2.15579	2.75238	2.4808	2.62866	2.83363	0.971095
AK023629	9.65404	7.05284	7.76939	6.58893	8.58624	7.02528	7.44736	6.24957	7.20672	6.93671	7.71005	5.96491	7.57689	6.96268	8.2007	7.42649	5.95553	5.7196	6.98519	6.15199	6.83965	8.01144	7.91895	8.27635	8.10943	6.73314	8.1239	6.00098	7.9554	8.0023	7.23435	7.60952	8.22715	7.63262	5.71741	7.21385
AK024092	72.9809	52.5237	65.5145	28.5206	63.6431	47.2787	33.0567	86.0166	51.5283	68.8979	63.906	66.2651	56.2447	32.3574	49.2256	49.193	65.546	20.0419	40.5075	69.0413	72.3786	76.9433	68.1105	76.8914	60.2554	48.5875	41.1671	69.03	56.0914	62.0314	38.3163	56.0981	64.7292	81.072	57.2468	43.3556
AK024119	1.2408	1.17104	0.76994	1.26784	1.19253	1.74181	2.13654	0.781197	1.3963	1.26122	0.721084	1.2374	1.09623	1.69775	1.73222	1.40314	1.48888	1.57927	1.51427	0.781205	0.899954	1.17599	0.791895	1.31042	0.934665	0.977391	1.21858	1.77448	1.33733	0.747844	1.96923	1.32762	1.49354	1.52019	1.42935	1.24855
AK024134	2.50824	2.36337	2.70074	1.78746	3.86245	2.41588	1.68135	2.13235	1.86316	2.82958	2.17379	2.87014	2.47974	1.87248	3.01947	2.88781	1.33208	1.31013	1.70307	1.76129	2.70022	1.92164	2.1483	2.41083	3.27652	3.20964	3.02336	2.77045	3.51547	3.04335	2.21259	2.40817	3.18505	2.21884	1.63824	3.82195
AK024243	3.09171	1.59155	1.20356	0.749947	2.56667	1.7688	0.95493	1.28397	0.962097	1.37028	1.18313	0.709761	1.36932	1.13444	1.45506	2.14729	1.17939	1.04331	1.66814	1.56892	1.41797	1.66182	1.4239	1.59285	2.43082	1.77641	1.50419	1.47798	1.30338	1.46054	1.63965	2.42371	1.8482	0.75471	0.89673	1.87387
AK024248	12.7237	10.2279	15.6641	9.00359	11.2637	8.48288	7.26036	8.41005	7.49814	12.7799	9.37658	12.6561	10.9965	6.37743	9.16262	8.73142	8.55158	4.10692	6.62592	9.83961	12.4053	11.6225	12.2691	12.3318	11.6096	7.57071	10.4255	10.9718	12.1807	10.1034	7.33074	11.4169	13.9826	12.8279	10.1652	16.8818
AK025117	15.4041	10.8366	12.249	8.01045	12.709	12.9544	8.20023	14.249	11.3956	11.5736	13.4232	13.4528	12.8323	8.29799	10.9888	10.3784	12.6714	6.41681	7.66905	12.5318	13.8571	14.0751	14.2164	13.3801	11.4583	10.5341	9.64713	13.841	11.8861	11.3672	10.6958	11.2686	14.7577	15.0752	11.5853	9.57222
AK025140	51.5027	53.0544	59.8758	54.157	51.9924	53.031	46.9481	75.3577	55.6854	62.3191	63.3511	52.1235	48.1429	51.243	42.9682	45.3193	56.0276	50.4152	46.9998	65.6675	65.3928	57.685	78.0401	55.8988	56.0103	44.8883	43.7474	56.7506	43.5606	57.5982	46.1014	48.7447	53.1595	55.8565	50.4564	26.8664
AK025288	12.6501	9.60783	22.5382	4.51428	7.59814	7.19946	5.67708	12.3117	8.53546	13.9476	7.43271	15.1978	10.2852	5.72275	7.71378	6.91894	6.1456	2.95905	8.84139	11.36	13.8953	10.0694	14.3672	11.0351	9.13894	7.05893	6.70222	9.58221	8.94983	11.2177	8.00131	8.67809	14.5051	7.69596	9.6544	5.13293
AK025511	1.91901	5.00539	4.73618	1.91386	4.33605	2.38511	1.6374	0.650893	2.85364	0.882112	2.81833	1.71301	2.87825	0.551864	4.27208	0.75431	2.64958	0.8543	1.49082	1.32479	1.66996	1.36636	0	1.93598	3.31425	3.61988	3.72633	0.986613	2.14041	1.90476	2.29426	4.68099	1.50747	1.02486	4.80513	3.4245
AK025664	8.03797	10.9066	10.1674	10.9397	7.94943	11.4373	9.9408	10.6183	10.7191	8.2584	11.3471	9.5226	9.94829	11.1092	9.74183	9.1451	11.216	11.4409	11	11.4004	9.62519	9.73243	9.68336	10.7858	8.82289	7.73442	11.8749	12.7224	11.4321	7.90097	10.4268	9.74343	12.0491	11.099	14.2248	5.67674
AK025726	21.4265	18.8321	21.7319	14.7698	23.0432	18.6954	13.1598	24.5289	16.4703	20.2823	18.0715	24.558	16.6692	13.2545	14.0201	15.6523	16.1623	12.4845	15.1183	17.0547	21.0438	22.937	19.2393	24.638	22.3627	14.719	17.8254	20.6485	15.57	18.1188	19.3451	22.0799	20.4572	19.5861	16.1978	18.8628
AK025793	19.9739	15.6493	18.5836	8.18333	24.7706	14.3118	9.09554	23.5296	19.3005	20.7359	18.138	19.259	16.7659	13.0479	14.6697	15.1926	14.4137	7.09839	13.5796	18.5862	18.0711	24.5488	29.3001	20.8633	19.351	15.0953	15.3846	22.294	15.9451	21.0518	15.6088	21.8571	21.2134	21.8844	16.7259	16.7167
AK026101	9.29088	8.35695	7.45442	9.08619	7.83665	13.3829	14.4064	8.93689	11.5983	10.8688	11.0659	7.32922	8.7376	9.91944	10.9888	11.1768	7.53945	15.8259	9.1589	11.2298	10.2955	12.2009	13.9901	11.8972	7.51193	7.22183	13.2013	7.19472	10.2872	7.44104	9.45233	7.73905	7.92338	11.2114	8.82688	10.9942
AK026244	2.75397	2.28885	3.42973	1.63282	2.99837	2.87398	1.44471	3.28103	2.27462	4.04332	3.27261	3.52183	3.063	1.88851	2.08408	2.1531	2.12245	1.0473	1.80736	3.35267	3.41983	3.16048	2.79049	3.48296	2.97708	2.33488	2.38639	3.19407	2.36605	2.91659	1.8034	2.62286	2.80989	3.29374	2.15657	2.4971
AK026379	27.7213	48.4384	48.5762	43.2987	22.2493	33.9652	56.9743	47.153	39.8847	40.2107	36.1651	37.7566	37.562	47.6514	36.2954	41.9249	49.735	49.756	50.6304	53.1545	32.6863	40.829	38.2372	39.3471	30.8786	41.4305	38.7155	36.7157	49.3098	23.9684	47.2616	30.5352	36.326	45.194	51.1808	16.9595
AK026502	9.69369	9.15538	8.04937	6.0791	9.84692	7.56176	6.08404	10.2493	7.00403	9.08301	7.29404	8.28805	9.15675	5.24586	8.55283	7.52375	8.04631	5.7851	6.45568	9.43956	10.4395	10.4491	8.71084	9.93162	7.30423	7.62989	8.30161	8.64657	8.85587	9.01152	7.35872	9.37008	11.7965	11.6975	9.07764	8.0809
AK026714	38.105	38.7906	52.0819	15.2729	42.5472	25.2736	15.6356	49.4222	33.2324	54.0882	52.4405	46.2858	35.8764	16.7831	25.3009	23.2496	30.2677	11.7978	22.2999	39.931	47.2508	51.697	83.3194	46.4893	48.1539	21.7043	26.0302	40.103	30.8745	46.0417	27.9851	32.5296	31.0708	34.7541	26.1386	29.3961
AK026873	1.72532	1.6131	2.08269	0.965095	2.87537	1.93456	1.7251	1.56864	1.90212	0	2.02652	2.07693	1.40866	1.78474	1.32028	1.38984	1.09322	1.39823	1.23511	1.35572	0.800239	2.1697	1.15051	1.3356	2.76592	2.81516	3.25844	0.970158	4.10801	2.17249	1.19025	1.88328	2.76609	1.10815	1.18661	3.0312
AK026905	14.1633	11.7902	28.5228	7.51099	15.537	10.1896	7.46771	13.7803	8.60302	18.4732	13.5885	23.4154	14.122	5.26531	8.28217	10.2333	8.83827	4.05622	14.6054	13.8664	19.403	11.8334	9.59173	20.8978	29.8054	10.2898	12.8713	19.7452	14.6763	12.0029	13.3095	13.7295	13.4616	13.65	11.1841	28.4829
AK027091	3.54143	3.83249	2.5548	3.49617	6.40561	2.32241	1.74993	2.68732	1.69245	4.26589	2.88433	4.82269	4.61062	2.88045	4.65507	2.24987	2.94609	1.49665	1.90505	3.77583	6.15569	6.06371	5.43013	5.13823	3.11624	2.45271	5.43286	4.19423	3.84088	4.97054	1.5132	2.8819	6.32908	5.35582	3.61099	8.95176
AK027145	41.3226	49.3432	45.3565	12.5436	18.7739	31.3815	9.4616	62.8398	16.1701	56.1614	38.3838	43.6581	27.0833	14.4976	19.3389	27.4438	19.002	7.26512	18.733	49.5089	55.2212	29.5817	20.5516	47.1086	64.3856	19.0591	24.8028	31.6503	17.0084	32.1932	17.9847	34.9526	31.39	54.2517	18.406	47.2014
AK027541	1.81581	3.11389	2.93977	1.34468	2.48728	6.93819	1.32262	4.56219	3.33311	4.34082	3.68862	3.87085	3.96577	2.44171	3.81629	4.13685	4.37162	2.6269	3.85895	3.38522	5.79571	4.52022	2.94132	3.68987	3.32325	3.96386	3.50343	1.41959	3.39476	5.53404	3.04713	4.30667	4.0756	4.08551	3.86176	1.97687
AK054623	2.44408	1.48056	1.95145	0.871544	2.22936	1.78361	1.33991	2.21922	1.27784	2.81401	1.53175	2.35138	1.56954	0.766086	1.49891	1.50596	1.37009	1.10482	1.80491	1.45141	1.57204	2.02748	1.71577	2.42152	2.35155	1.41287	1.59812	1.26343	1.74024	1.82137	1.18154	2.57461	2.21677	2.09501	1.47449	2.91849
AK054635	13.7623	16.5997	12.802	11.93	16.305	15.0684	12.9307	15.0946	13.3989	17.5844	11.9309	12.0066	15.1438	14.1573	17.9547	16.5975	15.9491	11.9848	14.687	14.8357	18.3583	14.6466	20.8408	13.557	11.0945	15.0776	12.0059	17.8994	12.8531	17.1133	13.1445	15.2553	15.1866	19.7077	13.3685	6.55558
AK054837	1.65087	1.23677	0.601253	1.16161	1.80379	1.06076	0.983418	1.05274	1.30329	0.924771	0.724689	0.571426	1.19876	0.809579	0.943518	1.19122	0.737156	0.598791	0.844573	1.93446	0.78152	1.18922	1.41184	0.748665	0.551798	1.20681	1.07769	1.36893	0.954305	1.02716	1.61913	1.47592	1.92085	2.46524	0.810969	0.948898
AK054845	1.18027	1.85396	1.53043	0.508289	0.589452	0.510639	0.70872	0	0.698151	1.33541	0.24184	1.06956	0.967262	0.896564	0.243593	0.63335	1.09449	0.531963	1.91897	0.282861	0	0.32009	0	2.09426	1.62701	1.41342	0.665398	1.09599	0.574366	0.33653	0.870609	0.28139	0.66931	0.818052	0.444604	0.277456
AK054880	1.10885	0.511796	0.598453	0.365945	1.06306	0.696722	0.878015	0.707139	0.825395	0.63432	0.840894	0.594905	0.386905	0.223378	0.811165	0.717296	1.13662	0.580505	0.738574	0.683555	0.97519	0.741977	0.705918	1.04627	0.692344	0.784628	0.897437	0.588483	1.16073	0.962101	0.809459	1.13074	0.936629	1.45463	1.1974	0.315259
AK054970	7.42332	9.41833	8.3724	14.7348	7.4363	9.97125	11.063	12.3698	9.57728	9.46175	7.90502	9.26052	10.0821	10.4841	12.3085	12.5264	12.5177	9.41359	7.81657	12.5188	8.3487	9.50311	9.31155	10.8103	8.44106	8.77018	6.55192	10.1626	8.55583	8.78342	9.80492	7.03444	12.0613	14.0722	11.7024	8.80471
AK054972	9.13291	7.04352	10.335	3.46774	7.40972	4.81261	3.88178	8.11851	4.76747	12.7439	10.1781	9.30399	6.71731	2.72193	4.63964	4.50747	4.29939	1.87534	4.58263	8.57243	7.86236	8.27935	4.58884	8.21324	8.85889	5.69303	4.49582	6.78046	5.86642	8.2203	3.69615	4.62789	6.29896	5.23008	4.12431	7.30783
AK054990	0.604967	0.293558	0.139989	0.633344	0.545158	1.30577	0.527623	1.21429	0.224985	0.667705	0.083202	0.314427	0.548115	0.513331	0.402199	0.722376	0.44223	0.149781	1.07416	0.70992	0.579931	0.661495	1.50611	0.203805	0.448639	0.809062	0.168317	0.546864	0.369995	1.08437	1.88611	0.222781	0.430343	0.254632	0.150458	0.593408
AK055017	30.1424	25.3902	23.3432	14.7909	25.6906	18.7534	15.3831	22.186	23.7371	28.0807	24.3227	17.6409	23.6012	15.8902	19.6769	22.2326	16.9796	10.7889	14.6542	26.9516	19.727	23.8506	17.6479	19.3098	24.1974	24.0004	16.2478	27.7465	24.072	25.3893	20.1046	24.9333	26.8078	22.4545	19.5345	16.6473
AK055197	2.21438	2.62685	1.02262	0.955683	2.84675	1.76706	2.01058	3.51351	2.44826	2.52504	2.31995	2.37105	3.58532	1.47399	1.79772	2.34301	1.63841	0.920795	1.34037	3.78234	2.27904	2.17558	2.11813	2.97776	2.53121	2.13125	2.15613	3.30925	2.57042	4.08771	2.4773	3.11926	3.15568	2.75914	2.01363	0.839997
AK055250	0.945128	0.854857	1.18186	0.704996	1.28248	0.786425	0.520094	1.26929	1.14317	1.17627	1.30516	0.711347	1.16071	0.831707	1.43964	1.63635	0.934195	0.528971	0.903923	1.57608	1.55296	1.80257	1.08527	1.65044	2.12619	1.35396	1.4915	1.04533	1.85683	1.29601	0.831639	0.892743	1.20395	1.11386	0.59105	2.28762
AK055254	12.3405	7.45418	8.24256	4.25725	8.79034	5.46724	3.64188	8.77534	6.32187	9.3423	7.97075	8.64975	7.05747	6.1903	7.60552	7.53342	5.35428	3.39509	5.2384	8.14179	8.14243	8.5399	9.97523	8.86121	9.65993	7.63831	7.508	8.37104	8.18926	10.9133	5.93942	8.58613	12.9419	8.15708	6.07249	13.9921
AK055257	6.11624	4.32539	5.05851	2.77772	5.25975	4.67733	3.11711	5.35245	5.7397	5.01817	4.84235	4.72719	4.42748	3.94069	5.37394	5.31259	4.75239	2.13218	3.12917	4.76112	5.75503	5.23059	5.36528	6.06691	4.49158	4.05183	4.04494	4.91467	5.04071	5.9648	3.91235	4.47861	4.16167	5.16674	3.92194	4.05016
AK055323	9.53299	8.19726	13.054	11.7755	12.5386	13.7022	12.3309	21.0611	13.5351	12.8719	14.6435	11.8029	10.4142	13.7346	11.9361	9.74942	11.0874	13.6482	15.2893	13.9966	14.4353	13.7811	21.5697	13.9663	8.27351	15.6111	11.5766	13.7764	9.4299	13.7229	12.5616	13.5029	11.0117	11.7815	13.2403	7.21385
AK055384	9.42797	7.81587	7.61471	5.41118	8.53888	6.77243	4.72744	9.86995	6.92093	7.57585	9.78067	9.18025	8.53738	5.36851	6.9129	6.67267	7.72572	3.77578	5.91519	11.7829	8.00995	10.8882	8.94125	7.4732	7.23742	7.87451	6.04139	9.26151	7.67079	6.43258	6.88133	8.94783	9.87182	8.90577	7.51463	4.24785
AK055439	0.561387	0.855389	0.791288	0.140231	0.475651	0	0.661716	0.854004	0.94363	0	0.499489	0.399776	0.655481	0.27164	0.224106	0.160636	0.629133	0.308539	1.51525	0.345358	0	0	0.518502	0	0	0.233759	1.05712	0.568157	0.947104	0.30512	0.339952	1.07084	0.875369	0	0	0.267051
AK055601	5.08426	6.38748	5.1096	8.93251	9.7447	7.37364	8.22058	6.84328	11.5758	6.00934	6.15694	6.25046	6.86756	10.5299	8.47163	8.17693	7.63449	9.95769	5.66631	7.7144	9.17953	9.07718	11.7653	7.10387	5.81569	7.24898	6.67683	8.77563	8.29831	8.37585	7.08531	8.0975	9.11315	6.4608	10.8581	8.92575
AK055623	4.34795	1.04435	1.49053	2.64902	0.632724	1.98769	2.5907	0	1.07403	3.95393	2.919	2.70578	1.03207	2.75379	1.68512	2.45526	1.52595	0.865937	2.00372	2.36347	1.95146	2.91866	5.2974	3.67918	4.33096	3.23245	1.6456	2.80175	3.02614	1.50616	0.910823	3.70827	4.41507	4.69453	1.66532	2.7919
AK055666	2.25069	1.55349	2.02879	1.51392	1.65626	1.74442	1.03449	2.75825	1.59696	1.6548	2.08754	2.32092	1.78524	1.20941	1.58336	2.08512	1.54749	1.04032	1.69452	1.82281	1.52344	2.42658	2.63173	2.13461	2.36089	1.77098	2.5735	2.26618	1.56845	2.64475	1.53621	1.39562	3.0524	2.45986	1.69968	3.81606
AK055694	9.43947	6.98949	8.17991	3.9426	8.62917	14.1046	6.78015	9.3203	8.33097	10.9199	8.34987	15.2204	9.62458	6.18324	10.6074	6.56114	8.95548	4.271	5.47312	6.12758	9.96501	8.74864	11.5602	16.8441	9.55262	7.92881	8.16858	8.61076	8.34083	10.0981	6.37224	9.61261	10.9019	11.1218	6.12164	9.72517
AK055746	4.68751	3.20838	3.1844	2.32533	3.15136	3.40175	2.84485	4.1494	2.65748	3.64938	3.61346	2.5335	4.52356	2.81674	3.64821	3.43843	4.4581	2.2153	3.75857	2.82731	4.03719	4.23945	3.05068	4.42129	4.27869	3.15046	2.96345	3.33506	3.49558	3.88393	2.59068	3.95987	4.22546	4.91306	2.52594	4.62727
AK055785	3.89188	3.34171	3.88085	2.3603	4.14422	2.55755	2.12087	2.29953	2.00662	4.4829	2.67411	3.30481	3.181	2.26239	3.83957	4.07129	2.0648	1.44345	2.47706	2.54543	3.87952	3.36076	3.06878	2.8581	3.59915	3.83273	2.97715	3.15148	3.59193	3.8772	3.3676	3.41328	4.05231	2.25843	2.34665	6.87778
AK055849	1.04621	0.712736	0.607553	1.3587	1.11928	1.31651	1.00987	1.25866	0.931018	1.11395	1.197	1.16062	1.14556	0.690736	1.14705	1.15396	0.635468	1.09235	0.796702	1.03705	1.24302	1.6949	1.05247	1.32904	0.635918	0.660282	0.595583	1.93548	0.720444	0.752705	0.879522	1.0213	1.22547	0.691053	1.53041	0.983927
AK055853	2.79876	2.12304	1.70822	1.07209	2.24776	1.0805	1.21233	1.91706	1.73187	2.85703	1.66127	2.52557	2.20246	1.0526	1.82343	2.2922	1.35457	0.863776	0.946908	1.80849	2.0609	2.76872	2.43941	2.06771	2.00953	2.8719	1.70729	2.6956	3.10947	1.7163	1.33431	1.74371	2.51169	2.48298	1.48001	4.11155
AK055876	5.12966	3.79762	4.61439	2.63519	3.93536	3.00461	2.82816	3.35102	2.77143	4.15424	4.30903	4.58854	5.14003	2.92833	3.82062	3.83566	3.37787	2.28013	3.32529	4.0857	4.07499	3.58567	4.31809	4.46923	5.93166	3.61879	3.9571	4.60785	4.93338	5.68062	4.18348	4.66091	5.34436	4.4342	3.04001	8.12598
AK055910	11.7356	11.6704	9.42547	9.98405	11.2228	10.6088	8.66376	14.0712	11.111	13.1731	9.10618	10.3764	10.2765	7.8457	11.0212	12.4764	13.7164	6.3568	9.67839	12.7193	10.8358	13.8491	10.2584	12.1138	9.09913	12.2551	9.55523	13.6129	12.3566	11.0546	10.7647	11.2935	11.2914	13.6111	12.7616	6.38425
AK055918	11.022	9.07314	10.3508	6.03857	10.5147	7.50573	5.87446	8.54067	7.30739	9.50033	9.27702	9.18342	9.40501	6.40738	9.77946	8.51998	6.75098	5.09039	7.33249	8.0233	7.5193	10.5644	9.1049	8.80086	11.2952	10.8729	9.90684	9.24054	10.3002	11.2206	9.01702	10.3632	10.4001	9.45399	7.19817	13.9227
AK055974	1.1028	1.2091	1.06322	0.631807	1.28487	0.917641	0.718894	1.09149	1.17222	0.922917	0.948502	1.42016	0.984995	0.503221	1.14705	1.26162	0.815085	0.527475	0.75909	0.740843	1.14582	1.68645	1.15277	0.864533	1.72463	1.31432	0.797157	0.978547	1.12439	1.48933	0.609426	1.08865	1.59303	1.31211	0.898486	2.11941
AK055981	2.26976	3.27358	2.27482	7.54941	3.10059	3.19331	3.4795	3.656	2.52235	3.63565	3.43901	2.50653	3.35318	2.74597	2.59833	3.16917	4.21322	4.00635	2.05159	4.75233	3.56382	3.78522	5.39243	3.37951	2.38859	3.12222	3.88424	3.41991	3.01757	3.88879	2.96422	3.23809	3.58147	3.92715	3.7113	2.8786
AK056073	1.98256	1.79488	1.9413	1.62668	2.26104	1.72206	1.27928	2.09329	2.04626	1.8896	2.40065	2.5427	2.36754	1.28609	3.07225	2.17511	1.95994	1.20573	1.67645	2.0269	2.27652	2.22593	1.77912	2.71775	2.83827	2.02456	2.04164	2.22843	2.70141	2.64662	2.17155	2.22619	3.72095	2.36389	1.81252	3.61629
AK056246	1.15304	0.814935	0.823486	0.710759	1.50089	0.763491	0.906095	1.2796	0.829899	1.39328	1.13959	0.843654	1.09623	0.954555	1.21607	1.33057	0.864503	0.702358	0.975973	0.675743	1.08534	1.25023	1.58341	0.868672	1.29434	1.13866	1.00889	1.51831	1.0973	1.54766	0.918285	1.29524	1.32925	1.3004	1.05321	1.0193
AK056253	1.275	0.443131	1.20496	1.80571	0	0	0.916676	0	0	2.59663	0.621241	2.72863	1.42252	0.180076	0.476089	0.748262	0.58605	0	1.29226	0	1.04755	0.758147	1.35339	1.08282	0	0.847886	0	1.38732	1.93227	2.61745	0.460594	1.80815	0	0	1.40879	0
AK056351	1.71624	2.02323	1.05027	1.55656	2.23413	0.677272	2.01852	2.17298	1.30825	2.3481	2.35267	2.18576	2.75251	1.81163	2.51605	3.33851	2.40851	2.11206	2.16834	1.48331	1.68183	3.23398	1.9194	1.52906	2.79049	2.16736	1.96421	1.34474	3.17496	2.39871	1.50885	1.68802	2.14868	1.83848	2.56481	2.75409
AK056368	1.54434	1.55242	1.44084	1.55599	1.55745	1.44831	1.87303	1.28023	2.83765	1.33541	1.67402	1.30911	1.61275	1.14913	2.79807	1.35694	2.41041	1.1788	2.53445	1.18678	1.85895	3.67497	4.01717	1.45215	2.74826	2.55479	1.32445	1.45088	1.02872	1.38351	1.11894	1.06663	2.40916	2.22233	1.94091	0.624969
AK056396	0.748415	0.382716	0.0349973	0.562076	1.56563	0.493511	1.09838	1.82113	5.13028	2.31842	0.415732	0.634248	1.20972	0.476896	2.36285	1.11114	0	0.415929	0.732468	0.427384	1.60588	1.8	0.92614	0.563136	1.24657	1.19893	0.886266	0.916279	1.44295	0.149569	2.06189	0	1.63049	0.34806	0.426047	0
AK056432	1.74469	1.3262	1.59133	1.03214	1.81163	1.08514	1.45529	0.603709	1.34991	1.00786	1.38809	0.62346	1.79201	1.0465	1.76334	1.28267	0.547402	0.915143	1.34306	0.806594	0.561211	0.884566	0.724395	1.03868	1.21506	1.33387	1.52348	0.808519	1.61028	1.66732	1.223	1.22562	0.707282	1.12399	1.04719	1.07098
AK056524	10.2847	8.03465	9.26308	5.65226	8.53002	5.72299	5.50291	9.43498	6.33448	9.97514	8.25474	8.94324	8.15886	4.89104	8.09108	7.51794	7.02531	4.01732	5.88612	9.66449	9.62807	10.2686	10.3169	9.63884	10.1608	8.6195	8.10943	10.3233	10.0739	9.41199	5.8449	9.06926	11.3079	9.16674	7.58309	13.9363
AK056558	500.094	385.972	462.207	274.859	493.948	375.216	271.504	600.341	370.887	526.374	443.825	509.831	420.305	238.405	391.666	384.4	425.305	183.521	279.386	479.7	509.338	593.844	526.395	533.349	457.7	363.905	379.995	506.509	438.08	441.817	292.694	428.851	549.175	564.628	409.295	370.804
AK056618	2.51187	1.22427	0.979924	1.69045	2.04434	0.899933	1.58714	0.593709	1.17109	1.55798	1.08163	0.951847	1.74107	0.972868	1.29916	1.26936	0.696924	1.57927	2.22256	0.846306	1.00795	0.771744	0.52793	0.827635	1.83471	0.904358	1.75172	1.06469	1.57736	0.635667	1.7607	2.00762	1.46823	0.981789	2.00611	1.90751
AK056623	7.26323	6.22779	6.19452	6.41604	6.47375	6.21244	6.71483	8.59316	6.44101	7.15928	6.71162	7.90033	6.48066	6.92453	6.52288	8.15274	9.44016	5.35288	7.98656	10.3835	7.9196	6.54145	5.95806	7.4832	4.95026	7.84628	7.08302	8.38847	7.78395	5.45926	6.77831	6.73524	7.94869	8.01266	9.40363	2.8786
AK056657	9.82443	7.01611	7.27453	5.01277	8.37193	5.9982	4.30441	8.09163	6.90134	10.2986	7.98073	8.13163	7.61235	3.92962	6.97895	7.17804	5.87792	3.84892	5.64237	6.55366	7.56106	8.02688	8.46045	8.87121	9.18602	7.04644	7.97513	8.05454	9.3812	9.19885	6.85231	7.17789	10.5611	7.2209	7.36467	14.9517
AK056683	3.17766	3.83249	2.09984	1.44073	2.9643	2.00308	3.49985	2.37484	3.76101	1.96602	2.71849	2.15752	3.90129	5.39846	3.4103	3.48366	5.92386	3.47439	3.22393	3.84093	3.16784	3.45447	1.96088	3.41399	1.90395	3.80096	1.50978	2.93596	2.33176	3.17834	2.32162	2.72	2.17703	2.9137	5.44157	0.242774
AK056689	7.95929	8.14403	4.47965	1.94018	8.34774	6.93819	13.1448	9.96807	5.54017	6.38029	4.85345	8.69354	9.3502	5.39846	13.3164	8.51562	12.6397	8.04595	7.27827	10.4486	6.73166	13.2299	5.46784	7.31077	5.91954	7.14038	9.16477	7.61415	6.06942	4.56185	5.86625	10.2	5.69572	12.4149	13.4409	1.59537
AK056817	9.68552	12.9259	9.81603	18.7103	11.7495	8.94127	15.9935	8.18694	11.6438	11.4604	12.6744	10.9504	12.162	10.6582	14.9055	14.9256	10.3588	17.6379	16.3121	10.4161	12.3416	14.2232	20.5893	10.6213	14.0892	12.2988	12.3889	8.04906	13.2704	8.63759	12.584	12.1105	9.94877	14.5821	12.7639	25.6997
AK056973	3.14316	2.97843	2.41481	2.05544	2.74044	2.20396	3.00458	3.33633	2.8685	3.53661	2.41591	2.38723	2.32143	1.90758	2.63514	2.80604	2.84345	1.62914	1.55823	3.14696	3.70745	2.86648	2.97941	2.92431	2.35362	2.34465	2.69586	3.58284	2.41268	2.61745	2.09153	3.04154	3.10784	3.13666	1.97276	2.67051
AK056982	2.04218	3.04283	2.31192	1.89619	2.55543	1.6013	1.92838	2.8973	2.27913	2.33511	2.43088	2.71308	2.28757	1.25824	2.10762	2.41921	2.28718	1.3575	1.90969	2.27852	1.94822	3.45153	2.32968	2.78465	2.60252	1.84754	1.75349	2.20552	2.33313	3.24901	1.93856	1.91339	2.65648	2.90831	2.37899	2.32369
AK057177	0.574703	0.311922	0.489962	1.34948	0.975493	0.384358	0.162784	1.0293	0.335113	0.774167	0.55468	0.480683	1.03175	0.438744	0.654995	0.90672	0.79386	0.41543	0.328255	0.847608	0.898154	0.913598	1.24818	1.55768	0.642495	0.708065	0.608785	0.48395	0.620659	0.897038	0.33249	0.9452	0.980929	0.540617	0.377148	1.07618
AK057187	2.57239	4.25832	17.8486	2.72778	5.89452	3.39652	0.997051	7.99945	2.81513	6.78833	8.95808	12.0866	2.93403	2.2128	3.30204	4.3062	2.47091	2.12785	3.59029	9.37446	9.8995	2.57248	1.81004	4.44854	12.393	2.22628	5.00127	6.35588	2.84611	5.83318	2.8813	2.62286	5.316	9.1528	4.08745	15.156
AK057188	8.11061	5.10998	8.01438	2.26674	5.45158	7.11237	3.86612	12.4679	1.37378	4.08042	7.23857	6.66293	7.77034	3.10936	3.38324	3.53205	4.27658	2.26084	3.76126	4.26408	5.54372	8.15844	4.71366	7.86253	4.26969	4.15391	5.61057	8.13036	5.82939	6.88016	5.88698	3.88571	6.93612	6.27078	5.6171	3.81502
AK057321	8.80576	8.29467	8.85396	6.48039	9.53448	7.86019	6.80599	7.11733	7.82132	7.47978	8.12772	8.72178	8.06213	6.8177	8.82592	7.76301	7.5252	6.55944	6.58611	7.23656	6.94441	8.8023	9.4458	9.02846	7.59294	9.59771	7.3572	8.49784	10.1085	7.76897	8.51829	9.68352	7.93907	7.06286	7.7822	11.2741
AK057471	2.09907	1.36586	1.59623	0.975277	1.6014	1.37951	0.905078	1.71613	1.58142	1.63254	1.40417	1.24153	1.28581	1.14951	1.18007	1.34581	1.17147	0.682908	0.838467	1.63174	1.39313	1.39171	1.46538	1.13248	1.83679	1.50817	1.33207	1.58832	1.61371	1.05259	1.30467	1.29912	1.27154	1.21235	1.08957	1.14555
AK057596	11.7919	15.587	7.57376	10.5613	7.9433	11.8347	10.002	13.2213	8.38164	13.7577	8.00209	10.4126	12.9349	7.77169	12.5358	14.5387	13.0471	4.99298	7.37377	12.2532	12.545	12.3825	10.2547	9.59263	5.10188	14.4496	9.47754	9.15375	15.1033	5.03598	8.44532	8.55569	10.5163	13.4144	11.0399	5.30669
AK057604	4.72352	2.96938	3.10391	2.57775	3.87846	3.53093	2.73416	4.29314	3.15046	5.10646	3.70138	4.39277	3.90194	3.03802	3.32126	4.18959	5.07456	1.86819	3.1448	4.26375	3.82409	4.47244	3.99945	4.5482	3.83766	3.57454	3.39427	5.04599	4.54281	4.00807	2.88109	3.79699	4.80162	5.72098	3.67644	2.1423
AK057657	173.774	170.921	216.57	129.499	176.998	152.151	106.764	222.004	156.241	227.231	211.264	192.633	161.801	126.255	135.853	134.486	158.799	128.929	143.877	196.919	197.282	213.21	188.54	178.819	207.715	136.211	143.592	179.05	149.47	166.712	133.043	161.398	177.047	181.309	166.735	159.619
AK057681	18.1057	15.422	19.2174	9.55702	15.7002	10.6961	9.17673	19.9574	11.5771	24.1817	16.5231	18.4119	15.5845	7.07809	16.9525	13.4968	13.9261	6.21898	9.61685	17.8033	20.3829	19.4006	15.7934	18.6328	21.0677	15.5028	14.1985	20.3643	17.0338	20.3503	12.0076	15.1679	22.4376	17.8622	13.4419	32.729
AK057719	2.29942	1.96947	1.74216	1.191	2.5895	1.40999	1.56679	1.06211	1.82443	1.29832	2.05231	1.04703	2.38591	1.98389	2.40887	2.51598	1.74231	1.13042	1.34331	1.00906	1.76391	1.58024	0.829604	1.37939	1.76548	2.85072	2.23407	1.39313	2.70895	2.09396	1.47174	2.10476	1.51886	1.39351	1.35412	1.3526
AK057873	1.36186	0.585519	2.32487	2.45884	1.09134	0.522542	1.15983	3.03292	0.247731	2.1144	0.776552	2.03061	1.63854	3.85332	0.541318	0.580611	0.98203	0.265982	0.879255	0.651004	3.05984	0.955493	0.942732	0.86212	0.415407	2.98783	2.03097	0.645267	0.411486	0.934805	1.18154	0.457219	0.752341	0.253365	1.17859	0.76439
AK057887	31.6946	40.6669	31.4975	31.2736	33.1184	32.2524	39.9648	28.9049	36.1892	26.3743	35.0538	28.6008	34.9843	40.1119	40.2224	40.4008	33.1812	42.8757	35.6831	34.6992	29.4465	32.2295	27.9252	29.8297	31.1555	38.1185	37.5578	32.295	33.5125	30.0394	41.9302	34.6152	28.9206	38.6309	40.7872	28.7451
AK057897	0.0226976	0.796039	1.36244	0	0	0.574505	0.698546	1.62145	0	0.572742	0.974018	1.06417	1.49474	0	0.456331	2.28132	0.0766617	0.615083	0.740039	1.77659	0.236148	0.160964	1.05096	1.12869	0.00138469	0.575032	0.960397	1.17406	1.06061	0	0.502466	0	0	1.32763	0.468928	1.46393
AK057978	16.2527	13.5406	16.4099	6.91376	19.3047	13.5181	9.12688	17.5585	11.9864	18.9339	19.583	14.107	13.305	8.23618	13.4915	12.1382	14.0272	6.13587	10.1581	16.0046	15.2794	20.2057	13.9709	17.3772	16.6578	12.2025	10.7342	15.2773	14.1565	15.9911	11.8096	15.4732	15.0807	16.7176	12.3579	12.1474
AK074469	0.998694	0.718591	0.594954	0.345775	1.49919	1.39344	0.508699	1.24991	1.14857	1.00156	1.4699	0.856662	0.838294	0.743958	0.811977	1.20961	0.538532	0.315853	0.830407	0.748655	1.15194	1.58024	1.6215	1.10351	0.553875	1.08599	0.913938	1.29053	1.26875	1.15916	0.870609	0.939048	0.936629	1.52019	1.17884	0.832367
AK074476	5.74975	6.36086	4.26862	5.07136	6.1671	6.28879	6.54777	5.99959	6.50857	6.73158	6.46951	6.66293	5.44827	4.61635	6.0744	6.1448	7.82456	4.58818	5.10456	7.48655	6.7313	7.31356	6.51805	7.17318	4.91599	6.04	6.55903	6.48493	7.30388	5.7584	5.70062	6.6368	7.23407	8.61567	6.87092	3.88473
AK074615	2.55999	1.55588	1.83211	1.08612	1.97756	1.10227	1.21762	2.01361	1.51116	1.69337	2.0304	1.62829	1.95451	1.28419	2.33633	2.23269	1.33113	0.912151	1.2886	1.30006	1.84203	2.07305	2.01405	1.60492	2.67695	1.48645	2.22899	1.85224	2.02554	2.09359	1.80879	2.21971	2.70939	2.08203	1.16755	3.85178
AK075019	4.13429	1.47843	1.76001	1.32451	2.91523	2.28873	1.76336	2.10048	1.40148	2.21122	2.03068	2.04742	2.0622	1.11269	2.09436	1.92327	1.86237	1.73802	1.66472	1.91525	1.65952	3.9065	2.24408	1.97632	2.96496	2.16003	2.13075	2.53396	3.94135	2.43872	1.37079	1.51899	4.7439	2.70974	1.54495	3.52785
AK090593	0.69606	0.984736	0.559956	0.845227	0.613303	0.841872	0.549395	0.749949	0.788235	1.14994	0.915221	0.682157	0.515873	0.667654	0.514252	0.432797	0.886995	0.73145	0.512899	0.389626	0.899954	0.808494	0.188546	0.413817	0.519258	0.325797	0.863164	0.354897	0.685811	0.747844	0.766965	0.518095	0.784743	0.601741	0.626909	0.450865
AK090674	18.8844	16.7405	16.4837	11.5835	18.4332	15.1827	11.639	22.2485	16.8908	21.4037	17.2228	17.5774	16.1533	13.086	15.7794	15.5084	19.1021	9.65846	14.7275	18.2607	18.1431	19.3671	16.856	17.9321	16.4432	17.2672	14.3945	17.3577	16.2194	16.5647	16.2928	18.7486	19.1629	21.9794	18.1051	7.24853
AK090700	20.7789	17.6374	19.6601	12.7287	20.8854	14.1841	12.5624	16.6901	14.3069	21.4971	17.496	20.104	20.9228	11.9369	19.1196	18.6487	15.4027	8.606	14.6503	17.1419	18.8666	20.958	19.619	20.3836	24.6194	18.6054	18.8672	18.8431	20.49	20.0845	15.6138	20.4366	21.3827	18.0804	15.2828	26.2626
AK090736	7.12402	6.54583	8.05112	5.26961	7.26321	5.57291	4.22933	5.7318	6.20611	8.69908	7.14705	7.27909	7.09745	4.87445	7.93789	7.10692	5.33084	3.22935	5.0181	6.29684	7.23599	6.49919	6.63796	7.6201	8.39779	7.46075	6.53085	6.53462	9.30679	7.93051	6.59859	7.10827	9.77006	6.86935	6.16953	10.3463
AK090844	32.2236	28.6758	39.5046	15.4385	31.0209	20.5954	14.3616	39.3586	22.2136	39.017	38.2285	32.8835	26.6642	13.7432	21.4768	22.2892	25.0104	11.2519	17.9939	31.0623	29.8508	31.5809	42.004	34.1092	37.2582	21.498	20.342	34.888	26.9061	34.5665	20.8084	27.3295	29.837	33.3362	22.8817	23.4127
AK090904	5.01647	3.38776	3.90815	2.55527	3.36499	2.34273	2.25537	3.40883	2.85994	4.12419	3.85003	4.19416	2.75412	2.13192	4.46966	3.85501	2.64166	1.73653	2.8439	3.20555	2.86977	4.32067	3.2249	3.69711	5.02815	4.33826	4.03148	2.98888	4.43411	5.24051	3.43186	4.55665	5.27753	4.58305	3.17241	7.48263
AK090973	0.665796	0.731898	0.496961	0.802389	0.545158	0.528348	0.688575	0.562462	0.792064	0.593515	0.55468	0.53938	0.677083	0.515048	0.568384	0.79834	1.07706	0.425072	0.777408	0.943956	0.763881	1.02899	0.791895	0.758665	0.415407	0.651594	0.507744	1.09695	1.0438	0.1907	0.540814	0.4692	0.652856	0.886777	0.732982	0.389478
AK091102	1.99981	1.42414	2.70564	1.14989	1.53292	0.992539	0.56486	2.15798	0.866158	1.2883	1.40972	1.64987	1.54665	0.913923	1.00144	0.870916	1.31624	0.475276	0.91125	1.54646	1.20234	1.37481	0.678767	2.14116	1.79733	0.887254	1.5834	1.56445	0.891554	1.60375	0.656273	1.87259	1.993	2.08108	1.17934	1.60924
AK091275	7.38973	8.33592	7.32948	1.44073	9.88099	5.42863	6.42996	9.71746	5.94982	6.38029	7.16757	9.70884	9.93056	5.28	9.73074	9.99691	9.08694	1.64576	5.37322	6.50874	8.46029	8.63655	7.20247	12.0352	7.06191	7.98202	4.04113	6.13003	6.24088	6.31928	4.40466	8.06286	8.23069	12.4304	10.6073	4.61721
AK091624	3.44126	3.42076	3.09481	2.0078	3.05561	2.47336	2.15566	3.98504	2.22147	4.2466	2.94202	3.18266	3.09975	2.08938	3.83713	3.38907	3.20902	1.40488	2.91595	3.05223	3.89356	4.21777	3.24526	3.88506	3.87644	3.44123	3.3181	4.25876	4.14298	2.9222	3.51954	4.16387	4.32419	3.91575	3.12	3.9423
AK091729	6.95454	5.30613	5.48862	3.88708	5.20626	4.63349	3.39709	6.07115	4.92895	6.58431	6.10314	6.26918	5.94092	3.09734	5.28976	5.89368	4.40646	2.50222	3.6218	5.36004	5.20138	5.41287	5.43089	5.58033	6.76801	5.99276	5.89795	5.86741	6.7038	7.16584	4.89469	6.02189	6.84954	7.0654	5.30741	7.17674
AK091866	153.669	118.927	205.057	37.8742	132.674	60.3927	36.3521	130.259	96.0086	180.061	159.332	180.026	117.264	30.806	71.234	71.3711	94.4966	33.858	70.1938	136.059	129.485	144.314	116.112	146.159	206.046	71.3224	77.9602	123.666	94.6031	148.354	64.9601	116.539	126.098	123.872	77.5118	163.727
AK091996	6.15922	7.30807	5.80745	2.52108	7.35487	4.31793	3.97783	6.87141	5.05506	6.72119	5.89319	6.09944	5.20903	3.154	4.94088	6.64823	5.67803	2.56556	3.60055	6.33981	5.48864	5.32651	7.06332	7.06386	6.8729	6.31069	6.07718	6.66722	5.31366	5.49964	4.57215	6.29259	7.26875	10.953	4.97189	5.8231
AK092080	0.402807	0.791248	0.608953	0.0699233	1.76802	0.72372	0.557128	1.34835	0.449069	0.438089	0.421557	0.547947	1.13137	0.321428	1.27589	0.202488	0.733354	0.168898	0.524378	1.50838	0.348462	0.276725	1.15277	1.40594	0.607186	0.19575	1.83346	0.332312	1.82151	0.98678	2.06355	1.66632	0.609822	3.52874	0.887201	0.157456
AK092087	1.47958	0.905425	1.03137	0.681752	1.51554	1.05437	0.917287	0.857754	1.01502	1.13621	0.6401	1.18315	0.960491	0.861465	1.29835	1.1934	0.577497	0.53346	0.643077	1.01557	0.712404	1.02238	0.847704	0.823497	1.29538	1.15061	0.951512	0.807874	1.15971	1.13897	0.975289	1.39044	1.08269	0.91433	0.562212	1.86762
[truncated: 13,732 more rows]

## Sheet: PHENOTYPE_DATA
ID	SES	Gender
ID1	1	1
ID2	1	1
ID3	1	1
ID4	0	1
ID5	1	1
ID6	0	1
ID7	1	0
ID8	1	0
ID9	0	0
ID10	1	1
ID11	1	1
ID12	0	1
ID13	1	0
ID14	0	0
ID15	1	0
ID16	0	0
ID17	1	0
ID18	1	1
ID19	0	1
ID20	1	0
ID21	0	0
ID22	1	0
ID23	1	0
ID24	0	0
ID25	1	1
ID26	0	1
ID27	0	1
ID28	1	0
[truncated: 8 more rows]
